# Supplementary material for: Genetic barcoding uncovers the clonal makeup of solid and liquid biopsies and their ability to capture intra-tumoral heterogeneity
Source: Mol Syst Biol. 2026 Feb 11;22(5):659–84. doi: 10.1038/s44320-026-00194-w (PMC13144504; doi:10.1038/s44320-026-00194-w)
Supplement: Supplementary file 2 — Dataset EV1 [file 44320_2026_194_MOESM2_ESM.xlsx]

## Sheet: Legend
Dataset EV1: Number of mice per experiment. Each sheet represents the detailed number of mice (count.Ms) per model (Model) and independent experiment (Exp) used for each figure panel. The number of mice are also reported in the legends of the main and extended view (EV) figures.

## Sheet: Figure_1d
Model	count.Ms	Exp
MDA-231	5	15
MDA-231	4	38
MDA-231	4	1009
MDA-468	6	51
PDX-1432C	6	17
PDX-1432C	4	54
PDX-4295	1	58
PDX-4295	5	57
PDX-434	7	45
PDX-434	6	47
PDX-434	4	64
PDX-434	5	74
PDX-T412	4	68
PDX-T412	2	69
PDX-T412	5	71
PDX-T412	5	72

## Sheet: Figure_1e
Model	count.Ms	Exp
MDA-231	5	15
MDA-231	4	38
MDA-231	4	1009
MDA-468	6	51
PDX-1432C	6	17
PDX-1432C	4	54
PDX-4295	1	58
PDX-4295	5	57
PDX-434	7	45
PDX-434	6	47
PDX-434	4	64
PDX-434	5	74
PDX-T412	4	68
PDX-T412	2	69
PDX-T412	5	71
PDX-T412	5	72

## Sheet: Figure_2b
Model	count.Ms	Exp
MDA-231	1	15
MDA-231	4	38
MDA-231	4	1009
MDA-468	6	51
PDX-1432C	4	17
PDX-1432C	4	54
PDX-4295	4	57
PDX-434	7	45
PDX-434	5	47
PDX-434	3	64
PDX-434	4	74
PDX-T412	4	68
PDX-T412	2	69
PDX-T412	5	71
PDX-T412	5	72

## Sheet: Figure_3c
Model	count.Ms	Exp
MDA-231	2	1009
MDA-468	1	51
PDX-1432C	1	17
PDX-1432C	2	54
PDX-4295	1	58
PDX-4295	2	57
PDX-434	3	45
PDX-434	2	47
PDX-434	2	64
PDX-T412	4	68
PDX-T412	2	69
PDX-T412	4	71
PDX-T412	4	72

## Sheet: Figure_3d.e
Model	count.Ms	Exp
MDA-231	2	1009
MDA-468	1	51
PDX-1432C	1	17
PDX-1432C	2	54
PDX-4295	1	58
PDX-4295	2	57
PDX-434	3	45
PDX-434	2	47
PDX-434	2	64
PDX-T412	4	68
PDX-T412	2	69
PDX-T412	4	71
PDX-T412	4	72

## Sheet: Figure_4b
Model	count.Ms	Exp
MDA-231	1	15
MDA-231	4	38
MDA-231	4	1009
MDA-468	6	51
PDX-1432C	6	17
PDX-1432C	4	54
PDX-4295	1	58
PDX-4295	4	57
PDX-434	7	45
PDX-434	6	47
PDX-434	4	64
PDX-434	5	74
PDX-T412	4	68
PDX-T412	2	69
PDX-T412	5	71
PDX-T412	5	72

## Sheet: Figure_4f
Model	count.Ms	Exp
MDA-231	2	1009
MDA-468	1	51
PDX-1432C	1	17
PDX-1432C	2	54
PDX-4295	1	58
PDX-4295	2	57
PDX-434	3	45
PDX-434	2	47
PDX-434	2	64
PDX-T412	4	68
PDX-T412	2	69
PDX-T412	4	71
PDX-T412	4	72

## Sheet: Figure_EV1a
Model	count.Ms	Exp
MDA-231	5	15
MDA-231	4	38
MDA-231	4	1009
MDA-468	6	51
PDX-1432C	6	17
PDX-1432C	4	54
PDX-4295	1	58
PDX-4295	5	57
PDX-434	7	45
PDX-434	6	47
PDX-434	4	64
PDX-434	5	74
PDX-T412	4	68
PDX-T412	2	69
PDX-T412	5	71
PDX-T412	5	72

## Sheet: Figure_EV1b
Model	count.Ms	Exp
MDA-231	5	15
MDA-231	4	38
MDA-231	4	1009
MDA-468	6	51
PDX-1432C	6	17
PDX-1432C	4	54
PDX-4295	1	58
PDX-4295	5	57
PDX-434	7	45
PDX-434	6	47
PDX-434	4	64
PDX-434	5	74
PDX-T412	4	68
PDX-T412	2	69
PDX-T412	5	71
PDX-T412	5	72

[truncated: 18 more sheets: Figure_EV2b, Figure_EV2c, Figure_EV3a, Figure_EV3b, Figure_EV4a, Figure_EV4b, Figure_EV4c, Figure_EV5b, Figure_EV5c, Figure_EV5d, Figure_EV5e, Figure_EV5f, Figure_EV5g, Figure_EV6a, Figure_EV6b.c, Figure_EV6d, Figure_EV7a, Figure_EV7b]
