# Supplementary material for: Genetic barcoding uncovers the clonal makeup of solid and liquid biopsies and their ability to capture intra-tumoral heterogeneity
Source: Mol Syst Biol. 2026 Feb 11;22(5):659–84. doi: 10.1038/s44320-026-00194-w (PMC13144504; doi:10.1038/s44320-026-00194-w)
Supplement: Supplementary file 3 — Dataset EV2 [file 44320_2026_194_MOESM3_ESM.xlsx]

## Sheet: Legend
Dataset EV2: Primer sequences. Primer sequences used to amplified barcoded sample as details in the Methods section. The first PCR included common primers (PCR1 sheet) used for all samples. The second PCR was performed using an unique combination of forward primer (sheet PCR2_Primer1_P7) and reverse primer (PCR2_Primer2_P5) to ensure each sample was labelled with a unique index prior to pooling a…

## Sheet: PCR1
TopLib	TGCTGCCGTCAACTAGAACA
BotLib	GATCTCGAATCAGGCGCTTA

## Sheet: PCR2_Primer1_P7
CAAGCAGAAGACGGCATACGAGATGTGACTGGAGTTCAGACGTGTGCTCTTCCGATCTACTTGGCATGCTGCCGTCAACTAGAACA
CAAGCAGAAGACGGCATACGAGATGTGACTGGAGTTCAGACGTGTGCTCTTCCGATCTGCGAACTTTGCTGCCGTCAACTAGAACA
CAAGCAGAAGACGGCATACGAGATGTGACTGGAGTTCAGACGTGTGCTCTTCCGATCTGAGTCTGTTGCTGCCGTCAACTAGAACA
CAAGCAGAAGACGGCATACGAGATGTGACTGGAGTTCAGACGTGTGCTCTTCCGATCTCAATGCCATGCTGCCGTCAACTAGAACA
CAAGCAGAAGACGGCATACGAGATGTGACTGGAGTTCAGACGTGTGCTCTTCCGATCTATCAGTGCTGCTGCCGTCAACTAGAACA
CAAGCAGAAGACGGCATACGAGATGTGACTGGAGTTCAGACGTGTGCTCTTCCGATCTCTTGATGGTGCTGCCGTCAACTAGAACA
CAAGCAGAAGACGGCATACGAGATGTGACTGGAGTTCAGACGTGTGCTCTTCCGATCTATGCATCGTGCTGCCGTCAACTAGAACA
CAAGCAGAAGACGGCATACGAGATGTGACTGGAGTTCAGACGTGTGCTCTTCCGATCTGCCATAGTTGCTGCCGTCAACTAGAACA
CAAGCAGAAGACGGCATACGAGATGTGACTGGAGTTCAGACGTGTGCTCTTCCGATCTCGCAATGTTGCTGCCGTCAACTAGAACA
CAAGCAGAAGACGGCATACGAGATGTGACTGGAGTTCAGACGTGTGCTCTTCCGATCTCACGCTAATGCTGCCGTCAACTAGAACA
CAAGCAGAAGACGGCATACGAGATGTGACTGGAGTTCAGACGTGTGCTCTTCCGATCTCATCAACGTGCTGCCGTCAACTAGAACA
CAAGCAGAAGACGGCATACGAGATGTGACTGGAGTTCAGACGTGTGCTCTTCCGATCTTCACGTAGTGCTGCCGTCAACTAGAACA
CAAGCAGAAGACGGCATACGAGATGTGACTGGAGTTCAGACGTGTGCTCTTCCGATCTCCATTGAGTGCTGCCGTCAACTAGAACA
CAAGCAGAAGACGGCATACGAGATGTGACTGGAGTTCAGACGTGTGCTCTTCCGATCTGGCCATATTGCTGCCGTCAACTAGAACA
CAAGCAGAAGACGGCATACGAGATGTGACTGGAGTTCAGACGTGTGCTCTTCCGATCTTCCATAGGTGCTGCCGTCAACTAGAACA
CAAGCAGAAGACGGCATACGAGATGTGACTGGAGTTCAGACGTGTGCTCTTCCGATCTCACTGACATGCTGCCGTCAACTAGAACA
CAAGCAGAAGACGGCATACGAGATGTGACTGGAGTTCAGACGTGTGCTCTTCCGATCTGTTATCGGTGCTGCCGTCAACTAGAACA
CAAGCAGAAGACGGCATACGAGATGTGACTGGAGTTCAGACGTGTGCTCTTCCGATCTTGGTAGCTTGCTGCCGTCAACTAGAACA
CAAGCAGAAGACGGCATACGAGATGTGACTGGAGTTCAGACGTGTGCTCTTCCGATCTTCCTAGAGTGCTGCCGTCAACTAGAACA
CAAGCAGAAGACGGCATACGAGATGTGACTGGAGTTCAGACGTGTGCTCTTCCGATCTGGACTACTTGCTGCCGTCAACTAGAACA
CAAGCAGAAGACGGCATACGAGATGTGACTGGAGTTCAGACGTGTGCTCTTCCGATCTACGACTACTGCTGCCGTCAACTAGAACA
CAAGCAGAAGACGGCATACGAGATGTGACTGGAGTTCAGACGTGTGCTCTTCCGATCTGTATACCGTGCTGCCGTCAACTAGAACA
CAAGCAGAAGACGGCATACGAGATGTGACTGGAGTTCAGACGTGTGCTCTTCCGATCTACTAGTGCTGCTGCCGTCAACTAGAACA
CAAGCAGAAGACGGCATACGAGATGTGACTGGAGTTCAGACGTGTGCTCTTCCGATCTCCAGAACTTGCTGCCGTCAACTAGAACA
CAAGCAGAAGACGGCATACGAGATGTGACTGGAGTTCAGACGTGTGCTCTTCCGATCTAGCGTACTTGCTGCCGTCAACTAGAACA
CAAGCAGAAGACGGCATACGAGATGTGACTGGAGTTCAGACGTGTGCTCTTCCGATCTTCGACATGTGCTGCCGTCAACTAGAACA
CAAGCAGAAGACGGCATACGAGATGTGACTGGAGTTCAGACGTGTGCTCTTCCGATCTACATGTCGTGCTGCCGTCAACTAGAACA
CAAGCAGAAGACGGCATACGAGATGTGACTGGAGTTCAGACGTGTGCTCTTCCGATCTTCGCTAGATGCTGCCGTCAACTAGAACA
CAAGCAGAAGACGGCATACGAGATGTGACTGGAGTTCAGACGTGTGCTCTTCCGATCTTCGAGTCATGCTGCCGTCAACTAGAACA
CAAGCAGAAGACGGCATACGAGATGTGACTGGAGTTCAGACGTGTGCTCTTCCGATCTTGGTAGTCTGCTGCCGTCAACTAGAACA
CAAGCAGAAGACGGCATACGAGATGTGACTGGAGTTCAGACGTGTGCTCTTCCGATCTTACACACGTGCTGCCGTCAACTAGAACA
CAAGCAGAAGACGGCATACGAGATGTGACTGGAGTTCAGACGTGTGCTCTTCCGATCTTGTGATCGTGCTGCCGTCAACTAGAACA
CAAGCAGAAGACGGCATACGAGATGTGACTGGAGTTCAGACGTGTGCTCTTCCGATCTGTTGCACATGCTGCCGTCAACTAGAACA
CAAGCAGAAGACGGCATACGAGATGTGACTGGAGTTCAGACGTGTGCTCTTCCGATCTACCATCAGTGCTGCCGTCAACTAGAACA
CAAGCAGAAGACGGCATACGAGATGTGACTGGAGTTCAGACGTGTGCTCTTCCGATCTCGAACTTGTGCTGCCGTCAACTAGAACA
CAAGCAGAAGACGGCATACGAGATGTGACTGGAGTTCAGACGTGTGCTCTTCCGATCTTGCAGTACTGCTGCCGTCAACTAGAACA
CAAGCAGAAGACGGCATACGAGATGTGACTGGAGTTCAGACGTGTGCTCTTCCGATCTCTGACATGTGCTGCCGTCAACTAGAACA
CAAGCAGAAGACGGCATACGAGATGTGACTGGAGTTCAGACGTGTGCTCTTCCGATCTGCCATGTATGCTGCCGTCAACTAGAACA
CAAGCAGAAGACGGCATACGAGATGTGACTGGAGTTCAGACGTGTGCTCTTCCGATCTAGTGGTTCTGCTGCCGTCAACTAGAACA
CAAGCAGAAGACGGCATACGAGATGTGACTGGAGTTCAGACGTGTGCTCTTCCGATCTAGTGGTCTTGCTGCCGTCAACTAGAACA
CAAGCAGAAGACGGCATACGAGATGTGACTGGAGTTCAGACGTGTGCTCTTCCGATCTGCGGTTATTGCTGCCGTCAACTAGAACA
CAAGCAGAAGACGGCATACGAGATGTGACTGGAGTTCAGACGTGTGCTCTTCCGATCTGCACACATTGCTGCCGTCAACTAGAACA
CAAGCAGAAGACGGCATACGAGATGTGACTGGAGTTCAGACGTGTGCTCTTCCGATCTTGGTGTCATGCTGCCGTCAACTAGAACA
CAAGCAGAAGACGGCATACGAGATGTGACTGGAGTTCAGACGTGTGCTCTTCCGATCTACACTGCATGCTGCCGTCAACTAGAACA
CAAGCAGAAGACGGCATACGAGATGTGACTGGAGTTCAGACGTGTGCTCTTCCGATCTGGTACGTTTGCTGCCGTCAACTAGAACA
CAAGCAGAAGACGGCATACGAGATGTGACTGGAGTTCAGACGTGTGCTCTTCCGATCTCATTCGGATGCTGCCGTCAACTAGAACA
CAAGCAGAAGACGGCATACGAGATGTGACTGGAGTTCAGACGTGTGCTCTTCCGATCTGCTATGTGTGCTGCCGTCAACTAGAACA
CAAGCAGAAGACGGCATACGAGATGTGACTGGAGTTCAGACGTGTGCTCTTCCGATCTTCGTAGCATGCTGCCGTCAACTAGAACA
CAAGCAGAAGACGGCATACGAGATGTGACTGGAGTTCAGACGTGTGCTCTTCCGATCTCCAACCAATGCTGCCGTCAACTAGAACA
CAAGCAGAAGACGGCATACGAGATGTGACTGGAGTTCAGACGTGTGCTCTTCCGATCTACTACGACTGCTGCCGTCAACTAGAACA
CAAGCAGAAGACGGCATACGAGATGTGACTGGAGTTCAGACGTGTGCTCTTCCGATCTCGACAATCTGCTGCCGTCAACTAGAACA
CAAGCAGAAGACGGCATACGAGATGTGACTGGAGTTCAGACGTGTGCTCTTCCGATCTGAGTCCATTGCTGCCGTCAACTAGAACA
CAAGCAGAAGACGGCATACGAGATGTGACTGGAGTTCAGACGTGTGCTCTTCCGATCTGATAGCTCTGCTGCCGTCAACTAGAACA
CAAGCAGAAGACGGCATACGAGATGTGACTGGAGTTCAGACGTGTGCTCTTCCGATCTCTAATGGCTGCTGCCGTCAACTAGAACA
CAAGCAGAAGACGGCATACGAGATGTGACTGGAGTTCAGACGTGTGCTCTTCCGATCTATGCCAACTGCTGCCGTCAACTAGAACA
CAAGCAGAAGACGGCATACGAGATGTGACTGGAGTTCAGACGTGTGCTCTTCCGATCTGACTTGCATGCTGCCGTCAACTAGAACA
CAAGCAGAAGACGGCATACGAGATGTGACTGGAGTTCAGACGTGTGCTCTTCCGATCTCGCATAACTGCTGCCGTCAACTAGAACA
CAAGCAGAAGACGGCATACGAGATGTGACTGGAGTTCAGACGTGTGCTCTTCCGATCTTGACGCATTGCTGCCGTCAACTAGAACA
CAAGCAGAAGACGGCATACGAGATGTGACTGGAGTTCAGACGTGTGCTCTTCCGATCTCAGACTCATGCTGCCGTCAACTAGAACA
CAAGCAGAAGACGGCATACGAGATGTGACTGGAGTTCAGACGTGTGCTCTTCCGATCTCAATGTGCTGCTGCCGTCAACTAGAACA
CAAGCAGAAGACGGCATACGAGATGTGACTGGAGTTCAGACGTGTGCTCTTCCGATCTGCTAGTCATGCTGCCGTCAACTAGAACA
CAAGCAGAAGACGGCATACGAGATGTGACTGGAGTTCAGACGTGTGCTCTTCCGATCTACGTGATCTGCTGCCGTCAACTAGAACA
CAAGCAGAAGACGGCATACGAGATGTGACTGGAGTTCAGACGTGTGCTCTTCCGATCTGGACCTTATGCTGCCGTCAACTAGAACA
CAAGCAGAAGACGGCATACGAGATGTGACTGGAGTTCAGACGTGTGCTCTTCCGATCTCTGCAGTATGCTGCCGTCAACTAGAACA
CAAGCAGAAGACGGCATACGAGATGTGACTGGAGTTCAGACGTGTGCTCTTCCGATCTGAGTTCACTGCTGCCGTCAACTAGAACA
CAAGCAGAAGACGGCATACGAGATGTGACTGGAGTTCAGACGTGTGCTCTTCCGATCTCGTGGTATTGCTGCCGTCAACTAGAACA
CAAGCAGAAGACGGCATACGAGATGTGACTGGAGTTCAGACGTGTGCTCTTCCGATCTCCGTAAGTTGCTGCCGTCAACTAGAACA
CAAGCAGAAGACGGCATACGAGATGTGACTGGAGTTCAGACGTGTGCTCTTCCGATCTTGGACTCATGCTGCCGTCAACTAGAACA
CAAGCAGAAGACGGCATACGAGATGTGACTGGAGTTCAGACGTGTGCTCTTCCGATCTTCACGGATTGCTGCCGTCAACTAGAACA
CAAGCAGAAGACGGCATACGAGATGTGACTGGAGTTCAGACGTGTGCTCTTCCGATCTTGTTCAGGTGCTGCCGTCAACTAGAACA
CAAGCAGAAGACGGCATACGAGATGTGACTGGAGTTCAGACGTGTGCTCTTCCGATCTCAGTGCATTGCTGCCGTCAACTAGAACA
CAAGCAGAAGACGGCATACGAGATGTGACTGGAGTTCAGACGTGTGCTCTTCCGATCTGTTATGGCTGCTGCCGTCAACTAGAACA
CAAGCAGAAGACGGCATACGAGATGTGACTGGAGTTCAGACGTGTGCTCTTCCGATCTTGTTAGGCTGCTGCCGTCAACTAGAACA
CAAGCAGAAGACGGCATACGAGATGTGACTGGAGTTCAGACGTGTGCTCTTCCGATCTATTCCGAGTGCTGCCGTCAACTAGAACA
CAAGCAGAAGACGGCATACGAGATGTGACTGGAGTTCAGACGTGTGCTCTTCCGATCTTACGCAGTTGCTGCCGTCAACTAGAACA
CAAGCAGAAGACGGCATACGAGATGTGACTGGAGTTCAGACGTGTGCTCTTCCGATCTGACCGATTTGCTGCCGTCAACTAGAACA
CAAGCAGAAGACGGCATACGAGATGTGACTGGAGTTCAGACGTGTGCTCTTCCGATCTTAAGGCTCTGCTGCCGTCAACTAGAACA
CAAGCAGAAGACGGCATACGAGATGTGACTGGAGTTCAGACGTGTGCTCTTCCGATCTAACTCCAGTGCTGCCGTCAACTAGAACA
CAAGCAGAAGACGGCATACGAGATGTGACTGGAGTTCAGACGTGTGCTCTTCCGATCTCCGAACTATGCTGCCGTCAACTAGAACA
CAAGCAGAAGACGGCATACGAGATGTGACTGGAGTTCAGACGTGTGCTCTTCCGATCTAAGCTCTGTGCTGCCGTCAACTAGAACA
CAAGCAGAAGACGGCATACGAGATGTGACTGGAGTTCAGACGTGTGCTCTTCCGATCTGATTACCGTGCTGCCGTCAACTAGAACA
CAAGCAGAAGACGGCATACGAGATGTGACTGGAGTTCAGACGTGTGCTCTTCCGATCTCGCAACTATGCTGCCGTCAACTAGAACA
CAAGCAGAAGACGGCATACGAGATGTGACTGGAGTTCAGACGTGTGCTCTTCCGATCTCAGCCAATTGCTGCCGTCAACTAGAACA
CAAGCAGAAGACGGCATACGAGATGTGACTGGAGTTCAGACGTGTGCTCTTCCGATCTTGCCTAAGTGCTGCCGTCAACTAGAACA
CAAGCAGAAGACGGCATACGAGATGTGACTGGAGTTCAGACGTGTGCTCTTCCGATCTCATGCCAATGCTGCCGTCAACTAGAACA
CAAGCAGAAGACGGCATACGAGATGTGACTGGAGTTCAGACGTGTGCTCTTCCGATCTATCCATGGTGCTGCCGTCAACTAGAACA
CAAGCAGAAGACGGCATACGAGATGTGACTGGAGTTCAGACGTGTGCTCTTCCGATCTCGACTATGTGCTGCCGTCAACTAGAACA
CAAGCAGAAGACGGCATACGAGATGTGACTGGAGTTCAGACGTGTGCTCTTCCGATCTAACAGCTCTGCTGCCGTCAACTAGAACA
CAAGCAGAAGACGGCATACGAGATGTGACTGGAGTTCAGACGTGTGCTCTTCCGATCTCAACCGTATGCTGCCGTCAACTAGAACA
CAAGCAGAAGACGGCATACGAGATGTGACTGGAGTTCAGACGTGTGCTCTTCCGATCTGTCGATACTGCTGCCGTCAACTAGAACA
CAAGCAGAAGACGGCATACGAGATGTGACTGGAGTTCAGACGTGTGCTCTTCCGATCTCAGCTAGTTGCTGCCGTCAACTAGAACA
CAAGCAGAAGACGGCATACGAGATGTGACTGGAGTTCAGACGTGTGCTCTTCCGATCTCATTGCAGTGCTGCCGTCAACTAGAACA
CAAGCAGAAGACGGCATACGAGATGTGACTGGAGTTCAGACGTGTGCTCTTCCGATCTAAGCCGTTTGCTGCCGTCAACTAGAACA
CAAGCAGAAGACGGCATACGAGATGTGACTGGAGTTCAGACGTGTGCTCTTCCGATCTGTTGTTGGTGCTGCCGTCAACTAGAACA
CAAGCAGAAGACGGCATACGAGATGTGACTGGAGTTCAGACGTGTGCTCTTCCGATCTCTGTTAGGTGCTGCCGTCAACTAGAACA
CAAGCAGAAGACGGCATACGAGATGTGACTGGAGTTCAGACGTGTGCTCTTCCGATCTGCACTAACTGCTGCCGTCAACTAGAACA
CAAGCAGAAGACGGCATACGAGATGTGACTGGAGTTCAGACGTGTGCTCTTCCGATCTGTAGCTCATGCTGCCGTCAACTAGAACA
CAAGCAGAAGACGGCATACGAGATGTGACTGGAGTTCAGACGTGTGCTCTTCCGATCTTAGACCACTGCTGCCGTCAACTAGAACA
CAAGCAGAAGACGGCATACGAGATGTGACTGGAGTTCAGACGTGTGCTCTTCCGATCTGGTCTATGTGCTGCCGTCAACTAGAACA
CAAGCAGAAGACGGCATACGAGATGTGACTGGAGTTCAGACGTGTGCTCTTCCGATCTGTCCGAATTGCTGCCGTCAACTAGAACA
CAAGCAGAAGACGGCATACGAGATGTGACTGGAGTTCAGACGTGTGCTCTTCCGATCTTAGTGCGTTGCTGCCGTCAACTAGAACA
CAAGCAGAAGACGGCATACGAGATGTGACTGGAGTTCAGACGTGTGCTCTTCCGATCTGACTGTACTGCTGCCGTCAACTAGAACA
CAAGCAGAAGACGGCATACGAGATGTGACTGGAGTTCAGACGTGTGCTCTTCCGATCTTCCAGTAGTGCTGCCGTCAACTAGAACA
CAAGCAGAAGACGGCATACGAGATGTGACTGGAGTTCAGACGTGTGCTCTTCCGATCTAGCGTTGTTGCTGCCGTCAACTAGAACA
CAAGCAGAAGACGGCATACGAGATGTGACTGGAGTTCAGACGTGTGCTCTTCCGATCTGATGCGTTTGCTGCCGTCAACTAGAACA
CAAGCAGAAGACGGCATACGAGATGTGACTGGAGTTCAGACGTGTGCTCTTCCGATCTCCGTTAAGTGCTGCCGTCAACTAGAACA
CAAGCAGAAGACGGCATACGAGATGTGACTGGAGTTCAGACGTGTGCTCTTCCGATCTCAAGCCATTGCTGCCGTCAACTAGAACA
CAAGCAGAAGACGGCATACGAGATGTGACTGGAGTTCAGACGTGTGCTCTTCCGATCTCTCCAAGATGCTGCCGTCAACTAGAACA
CAAGCAGAAGACGGCATACGAGATGTGACTGGAGTTCAGACGTGTGCTCTTCCGATCTCTGCGTAATGCTGCCGTCAACTAGAACA
CAAGCAGAAGACGGCATACGAGATGTGACTGGAGTTCAGACGTGTGCTCTTCCGATCTGTCCAACATGCTGCCGTCAACTAGAACA
CAAGCAGAAGACGGCATACGAGATGTGACTGGAGTTCAGACGTGTGCTCTTCCGATCTACTTGTGGTGCTGCCGTCAACTAGAACA
CAAGCAGAAGACGGCATACGAGATGTGACTGGAGTTCAGACGTGTGCTCTTCCGATCTAGCTCTGATGCTGCCGTCAACTAGAACA
CAAGCAGAAGACGGCATACGAGATGTGACTGGAGTTCAGACGTGTGCTCTTCCGATCTGCATTAGCTGCTGCCGTCAACTAGAACA
CAAGCAGAAGACGGCATACGAGATGTGACTGGAGTTCAGACGTGTGCTCTTCCGATCTCCTATGAGTGCTGCCGTCAACTAGAACA
CAAGCAGAAGACGGCATACGAGATGTGACTGGAGTTCAGACGTGTGCTCTTCCGATCTCAACGCTATGCTGCCGTCAACTAGAACA
CAAGCAGAAGACGGCATACGAGATGTGACTGGAGTTCAGACGTGTGCTCTTCCGATCTGCATAGTCTGCTGCCGTCAACTAGAACA
CAAGCAGAAGACGGCATACGAGATGTGACTGGAGTTCAGACGTGTGCTCTTCCGATCTTAGGTCACTGCTGCCGTCAACTAGAACA
CAAGCAGAAGACGGCATACGAGATGTGACTGGAGTTCAGACGTGTGCTCTTCCGATCTACTCAAGCTGCTGCCGTCAACTAGAACA
CAAGCAGAAGACGGCATACGAGATGTGACTGGAGTTCAGACGTGTGCTCTTCCGATCTTCACCGAATGCTGCCGTCAACTAGAACA
CAAGCAGAAGACGGCATACGAGATGTGACTGGAGTTCAGACGTGTGCTCTTCCGATCTTCATGGACTGCTGCCGTCAACTAGAACA
CAAGCAGAAGACGGCATACGAGATGTGACTGGAGTTCAGACGTGTGCTCTTCCGATCTGACTACTGTGCTGCCGTCAACTAGAACA
CAAGCAGAAGACGGCATACGAGATGTGACTGGAGTTCAGACGTGTGCTCTTCCGATCTAGTCTTGGTGCTGCCGTCAACTAGAACA
CAAGCAGAAGACGGCATACGAGATGTGACTGGAGTTCAGACGTGTGCTCTTCCGATCTAGCAGCTTTGCTGCCGTCAACTAGAACA
CAAGCAGAAGACGGCATACGAGATGTGACTGGAGTTCAGACGTGTGCTCTTCCGATCTTCACAGACTGCTGCCGTCAACTAGAACA
CAAGCAGAAGACGGCATACGAGATGTGACTGGAGTTCAGACGTGTGCTCTTCCGATCTCCTGTAAGTGCTGCCGTCAACTAGAACA
CAAGCAGAAGACGGCATACGAGATGTGACTGGAGTTCAGACGTGTGCTCTTCCGATCTATGACTGCTGCTGCCGTCAACTAGAACA
CAAGCAGAAGACGGCATACGAGATGTGACTGGAGTTCAGACGTGTGCTCTTCCGATCTCTCTCCTTTGCTGCCGTCAACTAGAACA
CAAGCAGAAGACGGCATACGAGATGTGACTGGAGTTCAGACGTGTGCTCTTCCGATCTCGTGTCAATGCTGCCGTCAACTAGAACA
CAAGCAGAAGACGGCATACGAGATGTGACTGGAGTTCAGACGTGTGCTCTTCCGATCTGCCTTAAGTGCTGCCGTCAACTAGAACA
CAAGCAGAAGACGGCATACGAGATGTGACTGGAGTTCAGACGTGTGCTCTTCCGATCTGCACGTATTGCTGCCGTCAACTAGAACA
CAAGCAGAAGACGGCATACGAGATGTGACTGGAGTTCAGACGTGTGCTCTTCCGATCTCAACGTACTGCTGCCGTCAACTAGAACA
CAAGCAGAAGACGGCATACGAGATGTGACTGGAGTTCAGACGTGTGCTCTTCCGATCTGCGTACATTGCTGCCGTCAACTAGAACA
CAAGCAGAAGACGGCATACGAGATGTGACTGGAGTTCAGACGTGTGCTCTTCCGATCTTATCCAGGTGCTGCCGTCAACTAGAACA
CAAGCAGAAGACGGCATACGAGATGTGACTGGAGTTCAGACGTGTGCTCTTCCGATCTCCGATATGTGCTGCCGTCAACTAGAACA
CAAGCAGAAGACGGCATACGAGATGTGACTGGAGTTCAGACGTGTGCTCTTCCGATCTGTGTTAGCTGCTGCCGTCAACTAGAACA
CAAGCAGAAGACGGCATACGAGATGTGACTGGAGTTCAGACGTGTGCTCTTCCGATCTGTGGTTGTTGCTGCCGTCAACTAGAACA
CAAGCAGAAGACGGCATACGAGATGTGACTGGAGTTCAGACGTGTGCTCTTCCGATCTGTTGCTGATGCTGCCGTCAACTAGAACA
CAAGCAGAAGACGGCATACGAGATGTGACTGGAGTTCAGACGTGTGCTCTTCCGATCTCCTGGATATGCTGCCGTCAACTAGAACA
CAAGCAGAAGACGGCATACGAGATGTGACTGGAGTTCAGACGTGTGCTCTTCCGATCTACCGACATTGCTGCCGTCAACTAGAACA
CAAGCAGAAGACGGCATACGAGATGTGACTGGAGTTCAGACGTGTGCTCTTCCGATCTATGCTGACTGCTGCCGTCAACTAGAACA
CAAGCAGAAGACGGCATACGAGATGTGACTGGAGTTCAGACGTGTGCTCTTCCGATCTTACTGGCATGCTGCCGTCAACTAGAACA
CAAGCAGAAGACGGCATACGAGATGTGACTGGAGTTCAGACGTGTGCTCTTCCGATCTCAGTCATGTGCTGCCGTCAACTAGAACA
CAAGCAGAAGACGGCATACGAGATGTGACTGGAGTTCAGACGTGTGCTCTTCCGATCTGTGATTCGTGCTGCCGTCAACTAGAACA
CAAGCAGAAGACGGCATACGAGATGTGACTGGAGTTCAGACGTGTGCTCTTCCGATCTCGCATGTATGCTGCCGTCAACTAGAACA
CAAGCAGAAGACGGCATACGAGATGTGACTGGAGTTCAGACGTGTGCTCTTCCGATCTAGTGTGCTTGCTGCCGTCAACTAGAACA
CAAGCAGAAGACGGCATACGAGATGTGACTGGAGTTCAGACGTGTGCTCTTCCGATCTTGTCGCAATGCTGCCGTCAACTAGAACA
CAAGCAGAAGACGGCATACGAGATGTGACTGGAGTTCAGACGTGTGCTCTTCCGATCTGGACTTACTGCTGCCGTCAACTAGAACA
CAAGCAGAAGACGGCATACGAGATGTGACTGGAGTTCAGACGTGTGCTCTTCCGATCTCTATCGGATGCTGCCGTCAACTAGAACA
CAAGCAGAAGACGGCATACGAGATGTGACTGGAGTTCAGACGTGTGCTCTTCCGATCTACGCGTTATGCTGCCGTCAACTAGAACA
CAAGCAGAAGACGGCATACGAGATGTGACTGGAGTTCAGACGTGTGCTCTTCCGATCTTACGCTGATGCTGCCGTCAACTAGAACA
CAAGCAGAAGACGGCATACGAGATGTGACTGGAGTTCAGACGTGTGCTCTTCCGATCTACTACACGTGCTGCCGTCAACTAGAACA
CAAGCAGAAGACGGCATACGAGATGTGACTGGAGTTCAGACGTGTGCTCTTCCGATCTATCACGACTGCTGCCGTCAACTAGAACA
CAAGCAGAAGACGGCATACGAGATGTGACTGGAGTTCAGACGTGTGCTCTTCCGATCTCATCAAGCTGCTGCCGTCAACTAGAACA
CAAGCAGAAGACGGCATACGAGATGTGACTGGAGTTCAGACGTGTGCTCTTCCGATCTACTGTTGGTGCTGCCGTCAACTAGAACA
CAAGCAGAAGACGGCATACGAGATGTGACTGGAGTTCAGACGTGTGCTCTTCCGATCTTCAGTGCATGCTGCCGTCAACTAGAACA
CAAGCAGAAGACGGCATACGAGATGTGACTGGAGTTCAGACGTGTGCTCTTCCGATCTGCGATATCTGCTGCCGTCAACTAGAACA
CAAGCAGAAGACGGCATACGAGATGTGACTGGAGTTCAGACGTGTGCTCTTCCGATCTTGCGTAGTTGCTGCCGTCAACTAGAACA
CAAGCAGAAGACGGCATACGAGATGTGACTGGAGTTCAGACGTGTGCTCTTCCGATCTGCTAGTGTTGCTGCCGTCAACTAGAACA
CAAGCAGAAGACGGCATACGAGATGTGACTGGAGTTCAGACGTGTGCTCTTCCGATCTCTCACGAATGCTGCCGTCAACTAGAACA
CAAGCAGAAGACGGCATACGAGATGTGACTGGAGTTCAGACGTGTGCTCTTCCGATCTAGTCACGTTGCTGCCGTCAACTAGAACA
CAAGCAGAAGACGGCATACGAGATGTGACTGGAGTTCAGACGTGTGCTCTTCCGATCTCACGGTATTGCTGCCGTCAACTAGAACA
CAAGCAGAAGACGGCATACGAGATGTGACTGGAGTTCAGACGTGTGCTCTTCCGATCTGGCACTTATGCTGCCGTCAACTAGAACA
CAAGCAGAAGACGGCATACGAGATGTGACTGGAGTTCAGACGTGTGCTCTTCCGATCTTGCACGTATGCTGCCGTCAACTAGAACA
CAAGCAGAAGACGGCATACGAGATGTGACTGGAGTTCAGACGTGTGCTCTTCCGATCTGGTTATGCTGCTGCCGTCAACTAGAACA
CAAGCAGAAGACGGCATACGAGATGTGACTGGAGTTCAGACGTGTGCTCTTCCGATCTTGACTCAGTGCTGCCGTCAACTAGAACA
CAAGCAGAAGACGGCATACGAGATGTGACTGGAGTTCAGACGTGTGCTCTTCCGATCTGACCATCATGCTGCCGTCAACTAGAACA
CAAGCAGAAGACGGCATACGAGATGTGACTGGAGTTCAGACGTGTGCTCTTCCGATCTTCCTCTTCTGCTGCCGTCAACTAGAACA
CAAGCAGAAGACGGCATACGAGATGTGACTGGAGTTCAGACGTGTGCTCTTCCGATCTACTGTGACTGCTGCCGTCAACTAGAACA
CAAGCAGAAGACGGCATACGAGATGTGACTGGAGTTCAGACGTGTGCTCTTCCGATCTACAACGTCTGCTGCCGTCAACTAGAACA
CAAGCAGAAGACGGCATACGAGATGTGACTGGAGTTCAGACGTGTGCTCTTCCGATCTCCATCAAGTGCTGCCGTCAACTAGAACA
CAAGCAGAAGACGGCATACGAGATGTGACTGGAGTTCAGACGTGTGCTCTTCCGATCTATTGCGTGTGCTGCCGTCAACTAGAACA
CAAGCAGAAGACGGCATACGAGATGTGACTGGAGTTCAGACGTGTGCTCTTCCGATCTCTACGCAATGCTGCCGTCAACTAGAACA
CAAGCAGAAGACGGCATACGAGATGTGACTGGAGTTCAGACGTGTGCTCTTCCGATCTGCTAAGCTTGCTGCCGTCAACTAGAACA
CAAGCAGAAGACGGCATACGAGATGTGACTGGAGTTCAGACGTGTGCTCTTCCGATCTATGCCAGTTGCTGCCGTCAACTAGAACA
CAAGCAGAAGACGGCATACGAGATGTGACTGGAGTTCAGACGTGTGCTCTTCCGATCTCATCCAGATGCTGCCGTCAACTAGAACA
CAAGCAGAAGACGGCATACGAGATGTGACTGGAGTTCAGACGTGTGCTCTTCCGATCTGACTACCATGCTGCCGTCAACTAGAACA
CAAGCAGAAGACGGCATACGAGATGTGACTGGAGTTCAGACGTGTGCTCTTCCGATCTCAGTGCTATGCTGCCGTCAACTAGAACA
CAAGCAGAAGACGGCATACGAGATGTGACTGGAGTTCAGACGTGTGCTCTTCCGATCTCGTGAATCTGCTGCCGTCAACTAGAACA
CAAGCAGAAGACGGCATACGAGATGTGACTGGAGTTCAGACGTGTGCTCTTCCGATCTGGTAACTCTGCTGCCGTCAACTAGAACA
CAAGCAGAAGACGGCATACGAGATGTGACTGGAGTTCAGACGTGTGCTCTTCCGATCTCACTAGCATGCTGCCGTCAACTAGAACA
CAAGCAGAAGACGGCATACGAGATGTGACTGGAGTTCAGACGTGTGCTCTTCCGATCTGATACTGCTGCTGCCGTCAACTAGAACA
CAAGCAGAAGACGGCATACGAGATGTGACTGGAGTTCAGACGTGTGCTCTTCCGATCTGTGCGTTATGCTGCCGTCAACTAGAACA
CAAGCAGAAGACGGCATACGAGATGTGACTGGAGTTCAGACGTGTGCTCTTCCGATCTGGATGCTTTGCTGCCGTCAACTAGAACA
CAAGCAGAAGACGGCATACGAGATGTGACTGGAGTTCAGACGTGTGCTCTTCCGATCTTCAGGTGTTGCTGCCGTCAACTAGAACA
CAAGCAGAAGACGGCATACGAGATGTGACTGGAGTTCAGACGTGTGCTCTTCCGATCTTAGCTCAGTGCTGCCGTCAACTAGAACA
CAAGCAGAAGACGGCATACGAGATGTGACTGGAGTTCAGACGTGTGCTCTTCCGATCTTAGCGATCTGCTGCCGTCAACTAGAACA
CAAGCAGAAGACGGCATACGAGATGTGACTGGAGTTCAGACGTGTGCTCTTCCGATCTCCTAGTAGTGCTGCCGTCAACTAGAACA
CAAGCAGAAGACGGCATACGAGATGTGACTGGAGTTCAGACGTGTGCTCTTCCGATCTCAGCTTAGTGCTGCCGTCAACTAGAACA
CAAGCAGAAGACGGCATACGAGATGTGACTGGAGTTCAGACGTGTGCTCTTCCGATCTAGGTTCCATGCTGCCGTCAACTAGAACA
CAAGCAGAAGACGGCATACGAGATGTGACTGGAGTTCAGACGTGTGCTCTTCCGATCTTGGCGATTTGCTGCCGTCAACTAGAACA
CAAGCAGAAGACGGCATACGAGATGTGACTGGAGTTCAGACGTGTGCTCTTCCGATCTACCAATCGTGCTGCCGTCAACTAGAACA
CAAGCAGAAGACGGCATACGAGATGTGACTGGAGTTCAGACGTGTGCTCTTCCGATCTGAAGGAAGTGCTGCCGTCAACTAGAACA
CAAGCAGAAGACGGCATACGAGATGTGACTGGAGTTCAGACGTGTGCTCTTCCGATCTTGGTCGATTGCTGCCGTCAACTAGAACA
CAAGCAGAAGACGGCATACGAGATGTGACTGGAGTTCAGACGTGTGCTCTTCCGATCTTGCGACTATGCTGCCGTCAACTAGAACA
CAAGCAGAAGACGGCATACGAGATGTGACTGGAGTTCAGACGTGTGCTCTTCCGATCTTGACTACGTGCTGCCGTCAACTAGAACA
CAAGCAGAAGACGGCATACGAGATGTGACTGGAGTTCAGACGTGTGCTCTTCCGATCTGGCATGTTTGCTGCCGTCAACTAGAACA
CAAGCAGAAGACGGCATACGAGATGTGACTGGAGTTCAGACGTGTGCTCTTCCGATCTACGATGTCTGCTGCCGTCAACTAGAACA
CAAGCAGAAGACGGCATACGAGATGTGACTGGAGTTCAGACGTGTGCTCTTCCGATCTGTACTTGGTGCTGCCGTCAACTAGAACA
CAAGCAGAAGACGGCATACGAGATGTGACTGGAGTTCAGACGTGTGCTCTTCCGATCTTAGGTGCTTGCTGCCGTCAACTAGAACA
CAAGCAGAAGACGGCATACGAGATGTGACTGGAGTTCAGACGTGTGCTCTTCCGATCTAGCTTGCATGCTGCCGTCAACTAGAACA
CAAGCAGAAGACGGCATACGAGATGTGACTGGAGTTCAGACGTGTGCTCTTCCGATCTAGTGACTCTGCTGCCGTCAACTAGAACA
CAAGCAGAAGACGGCATACGAGATGTGACTGGAGTTCAGACGTGTGCTCTTCCGATCTTACGAGTCTGCTGCCGTCAACTAGAACA
CAAGCAGAAGACGGCATACGAGATGTGACTGGAGTTCAGACGTGTGCTCTTCCGATCTGTGCGTATTGCTGCCGTCAACTAGAACA
CAAGCAGAAGACGGCATACGAGATGTGACTGGAGTTCAGACGTGTGCTCTTCCGATCTCGACACATTGCTGCCGTCAACTAGAACA
CAAGCAGAAGACGGCATACGAGATGTGACTGGAGTTCAGACGTGTGCTCTTCCGATCTTCGACTAGTGCTGCCGTCAACTAGAACA
CAAGCAGAAGACGGCATACGAGATGTGACTGGAGTTCAGACGTGTGCTCTTCCGATCTTCACGGTATGCTGCCGTCAACTAGAACA
CAAGCAGAAGACGGCATACGAGATGTGACTGGAGTTCAGACGTGTGCTCTTCCGATCTATGGTGCTTGCTGCCGTCAACTAGAACA
CAAGCAGAAGACGGCATACGAGATGTGACTGGAGTTCAGACGTGTGCTCTTCCGATCTGTACTGTGTGCTGCCGTCAACTAGAACA
CAAGCAGAAGACGGCATACGAGATGTGACTGGAGTTCAGACGTGTGCTCTTCCGATCTCGATTGTGTGCTGCCGTCAACTAGAACA
CAAGCAGAAGACGGCATACGAGATGTGACTGGAGTTCAGACGTGTGCTCTTCCGATCTCACAAGTCTGCTGCCGTCAACTAGAACA
CAAGCAGAAGACGGCATACGAGATGTGACTGGAGTTCAGACGTGTGCTCTTCCGATCTCAACTGACTGCTGCCGTCAACTAGAACA
CAAGCAGAAGACGGCATACGAGATGTGACTGGAGTTCAGACGTGTGCTCTTCCGATCTTCGTTGGATGCTGCCGTCAACTAGAACA
CAAGCAGAAGACGGCATACGAGATGTGACTGGAGTTCAGACGTGTGCTCTTCCGATCTTGAGTTGCTGCTGCCGTCAACTAGAACA
CAAGCAGAAGACGGCATACGAGATGTGACTGGAGTTCAGACGTGTGCTCTTCCGATCTTCTCGGAATGCTGCCGTCAACTAGAACA
CAAGCAGAAGACGGCATACGAGATGTGACTGGAGTTCAGACGTGTGCTCTTCCGATCTCGACTACATGCTGCCGTCAACTAGAACA
CAAGCAGAAGACGGCATACGAGATGTGACTGGAGTTCAGACGTGTGCTCTTCCGATCTATCCGTAGTGCTGCCGTCAACTAGAACA
CAAGCAGAAGACGGCATACGAGATGTGACTGGAGTTCAGACGTGTGCTCTTCCGATCTATTCGCAGTGCTGCCGTCAACTAGAACA
CAAGCAGAAGACGGCATACGAGATGTGACTGGAGTTCAGACGTGTGCTCTTCCGATCTTAACCGTGTGCTGCCGTCAACTAGAACA
CAAGCAGAAGACGGCATACGAGATGTGACTGGAGTTCAGACGTGTGCTCTTCCGATCTAGGAGGAATGCTGCCGTCAACTAGAACA
CAAGCAGAAGACGGCATACGAGATGTGACTGGAGTTCAGACGTGTGCTCTTCCGATCTGTCGCTAATGCTGCCGTCAACTAGAACA
CAAGCAGAAGACGGCATACGAGATGTGACTGGAGTTCAGACGTGTGCTCTTCCGATCTATAGGCTCTGCTGCCGTCAACTAGAACA
CAAGCAGAAGACGGCATACGAGATGTGACTGGAGTTCAGACGTGTGCTCTTCCGATCTGAGAGGAATGCTGCCGTCAACTAGAACA
CAAGCAGAAGACGGCATACGAGATGTGACTGGAGTTCAGACGTGTGCTCTTCCGATCTACACAGCTTGCTGCCGTCAACTAGAACA
CAAGCAGAAGACGGCATACGAGATGTGACTGGAGTTCAGACGTGTGCTCTTCCGATCTCGACGTATTGCTGCCGTCAACTAGAACA
CAAGCAGAAGACGGCATACGAGATGTGACTGGAGTTCAGACGTGTGCTCTTCCGATCTACATGCCATGCTGCCGTCAACTAGAACA
CAAGCAGAAGACGGCATACGAGATGTGACTGGAGTTCAGACGTGTGCTCTTCCGATCTGTTCCAAGTGCTGCCGTCAACTAGAACA
CAAGCAGAAGACGGCATACGAGATGTGACTGGAGTTCAGACGTGTGCTCTTCCGATCTGCGTGATTTGCTGCCGTCAACTAGAACA
CAAGCAGAAGACGGCATACGAGATGTGACTGGAGTTCAGACGTGTGCTCTTCCGATCTTGATGCTGTGCTGCCGTCAACTAGAACA
CAAGCAGAAGACGGCATACGAGATGTGACTGGAGTTCAGACGTGTGCTCTTCCGATCTTACCGATGTGCTGCCGTCAACTAGAACA
CAAGCAGAAGACGGCATACGAGATGTGACTGGAGTTCAGACGTGTGCTCTTCCGATCTTACAGGCTTGCTGCCGTCAACTAGAACA
CAAGCAGAAGACGGCATACGAGATGTGACTGGAGTTCAGACGTGTGCTCTTCCGATCTAGCTTACGTGCTGCCGTCAACTAGAACA
CAAGCAGAAGACGGCATACGAGATGTGACTGGAGTTCAGACGTGTGCTCTTCCGATCTGAGTTCCATGCTGCCGTCAACTAGAACA
CAAGCAGAAGACGGCATACGAGATGTGACTGGAGTTCAGACGTGTGCTCTTCCGATCTGCTGCATATGCTGCCGTCAACTAGAACA
CAAGCAGAAGACGGCATACGAGATGTGACTGGAGTTCAGACGTGTGCTCTTCCGATCTTACCACGATGCTGCCGTCAACTAGAACA
CAAGCAGAAGACGGCATACGAGATGTGACTGGAGTTCAGACGTGTGCTCTTCCGATCTACACACGTTGCTGCCGTCAACTAGAACA
CAAGCAGAAGACGGCATACGAGATGTGACTGGAGTTCAGACGTGTGCTCTTCCGATCTCTGCAACATGCTGCCGTCAACTAGAACA
CAAGCAGAAGACGGCATACGAGATGTGACTGGAGTTCAGACGTGTGCTCTTCCGATCTGTAGACCTTGCTGCCGTCAACTAGAACA
CAAGCAGAAGACGGCATACGAGATGTGACTGGAGTTCAGACGTGTGCTCTTCCGATCTTGCCAGTATGCTGCCGTCAACTAGAACA
CAAGCAGAAGACGGCATACGAGATGTGACTGGAGTTCAGACGTGTGCTCTTCCGATCTAGCGTTACTGCTGCCGTCAACTAGAACA
CAAGCAGAAGACGGCATACGAGATGTGACTGGAGTTCAGACGTGTGCTCTTCCGATCTGTAGTCCATGCTGCCGTCAACTAGAACA
CAAGCAGAAGACGGCATACGAGATGTGACTGGAGTTCAGACGTGTGCTCTTCCGATCTGGCTAATCTGCTGCCGTCAACTAGAACA
CAAGCAGAAGACGGCATACGAGATGTGACTGGAGTTCAGACGTGTGCTCTTCCGATCTCACGAGTTTGCTGCCGTCAACTAGAACA
CAAGCAGAAGACGGCATACGAGATGTGACTGGAGTTCAGACGTGTGCTCTTCCGATCTCGAACTGTTGCTGCCGTCAACTAGAACA
CAAGCAGAAGACGGCATACGAGATGTGACTGGAGTTCAGACGTGTGCTCTTCCGATCTGATTCGCATGCTGCCGTCAACTAGAACA
CAAGCAGAAGACGGCATACGAGATGTGACTGGAGTTCAGACGTGTGCTCTTCCGATCTACCGTTAGTGCTGCCGTCAACTAGAACA
CAAGCAGAAGACGGCATACGAGATGTGACTGGAGTTCAGACGTGTGCTCTTCCGATCTCCGATAGTTGCTGCCGTCAACTAGAACA
CAAGCAGAAGACGGCATACGAGATGTGACTGGAGTTCAGACGTGTGCTCTTCCGATCTGAATCGTCTGCTGCCGTCAACTAGAACA
CAAGCAGAAGACGGCATACGAGATGTGACTGGAGTTCAGACGTGTGCTCTTCCGATCTGTAGGTCTTGCTGCCGTCAACTAGAACA
CAAGCAGAAGACGGCATACGAGATGTGACTGGAGTTCAGACGTGTGCTCTTCCGATCTGATTCGGTTGCTGCCGTCAACTAGAACA
CAAGCAGAAGACGGCATACGAGATGTGACTGGAGTTCAGACGTGTGCTCTTCCGATCTTGGCATCATGCTGCCGTCAACTAGAACA
CAAGCAGAAGACGGCATACGAGATGTGACTGGAGTTCAGACGTGTGCTCTTCCGATCTGTTGTGACTGCTGCCGTCAACTAGAACA
CAAGCAGAAGACGGCATACGAGATGTGACTGGAGTTCAGACGTGTGCTCTTCCGATCTGTGTAGCTTGCTGCCGTCAACTAGAACA
CAAGCAGAAGACGGCATACGAGATGTGACTGGAGTTCAGACGTGTGCTCTTCCGATCTGGTCAATCTGCTGCCGTCAACTAGAACA
CAAGCAGAAGACGGCATACGAGATGTGACTGGAGTTCAGACGTGTGCTCTTCCGATCTTGTCGATGTGCTGCCGTCAACTAGAACA
CAAGCAGAAGACGGCATACGAGATGTGACTGGAGTTCAGACGTGTGCTCTTCCGATCTCCAACTAGTGCTGCCGTCAACTAGAACA
CAAGCAGAAGACGGCATACGAGATGTGACTGGAGTTCAGACGTGTGCTCTTCCGATCTAATCCGCATGCTGCCGTCAACTAGAACA
CAAGCAGAAGACGGCATACGAGATGTGACTGGAGTTCAGACGTGTGCTCTTCCGATCTGCTACAACTGCTGCCGTCAACTAGAACA
CAAGCAGAAGACGGCATACGAGATGTGACTGGAGTTCAGACGTGTGCTCTTCCGATCTCGATTCAGTGCTGCCGTCAACTAGAACA
CAAGCAGAAGACGGCATACGAGATGTGACTGGAGTTCAGACGTGTGCTCTTCCGATCTGTACGACTTGCTGCCGTCAACTAGAACA
CAAGCAGAAGACGGCATACGAGATGTGACTGGAGTTCAGACGTGTGCTCTTCCGATCTCGACATACTGCTGCCGTCAACTAGAACA
CAAGCAGAAGACGGCATACGAGATGTGACTGGAGTTCAGACGTGTGCTCTTCCGATCTATAGCGTCTGCTGCCGTCAACTAGAACA
CAAGCAGAAGACGGCATACGAGATGTGACTGGAGTTCAGACGTGTGCTCTTCCGATCTAACCAGTCTGCTGCCGTCAACTAGAACA
CAAGCAGAAGACGGCATACGAGATGTGACTGGAGTTCAGACGTGTGCTCTTCCGATCTGGCTTAACTGCTGCCGTCAACTAGAACA
CAAGCAGAAGACGGCATACGAGATGTGACTGGAGTTCAGACGTGTGCTCTTCCGATCTACAGCTACTGCTGCCGTCAACTAGAACA
CAAGCAGAAGACGGCATACGAGATGTGACTGGAGTTCAGACGTGTGCTCTTCCGATCTTGCACTGATGCTGCCGTCAACTAGAACA
CAAGCAGAAGACGGCATACGAGATGTGACTGGAGTTCAGACGTGTGCTCTTCCGATCTGTTGCGATTGCTGCCGTCAACTAGAACA
CAAGCAGAAGACGGCATACGAGATGTGACTGGAGTTCAGACGTGTGCTCTTCCGATCTCGAATCGTTGCTGCCGTCAACTAGAACA
CAAGCAGAAGACGGCATACGAGATGTGACTGGAGTTCAGACGTGTGCTCTTCCGATCTGTGCATGTTGCTGCCGTCAACTAGAACA
CAAGCAGAAGACGGCATACGAGATGTGACTGGAGTTCAGACGTGTGCTCTTCCGATCTAGTTGCTGTGCTGCCGTCAACTAGAACA
CAAGCAGAAGACGGCATACGAGATGTGACTGGAGTTCAGACGTGTGCTCTTCCGATCTGTAACGCTTGCTGCCGTCAACTAGAACA
CAAGCAGAAGACGGCATACGAGATGTGACTGGAGTTCAGACGTGTGCTCTTCCGATCTCGAACACTTGCTGCCGTCAACTAGAACA
CAAGCAGAAGACGGCATACGAGATGTGACTGGAGTTCAGACGTGTGCTCTTCCGATCTGGAACTCTTGCTGCCGTCAACTAGAACA
CAAGCAGAAGACGGCATACGAGATGTGACTGGAGTTCAGACGTGTGCTCTTCCGATCTAGTCGTACTGCTGCCGTCAACTAGAACA
CAAGCAGAAGACGGCATACGAGATGTGACTGGAGTTCAGACGTGTGCTCTTCCGATCTACGGTTACTGCTGCCGTCAACTAGAACA
CAAGCAGAAGACGGCATACGAGATGTGACTGGAGTTCAGACGTGTGCTCTTCCGATCTATTGGCACTGCTGCCGTCAACTAGAACA
CAAGCAGAAGACGGCATACGAGATGTGACTGGAGTTCAGACGTGTGCTCTTCCGATCTCAGTCCAATGCTGCCGTCAACTAGAACA
CAAGCAGAAGACGGCATACGAGATGTGACTGGAGTTCAGACGTGTGCTCTTCCGATCTTCCTTCTCTGCTGCCGTCAACTAGAACA
CAAGCAGAAGACGGCATACGAGATGTGACTGGAGTTCAGACGTGTGCTCTTCCGATCTTAGTCAGCTGCTGCCGTCAACTAGAACA
CAAGCAGAAGACGGCATACGAGATGTGACTGGAGTTCAGACGTGTGCTCTTCCGATCTACGACATCTGCTGCCGTCAACTAGAACA
CAAGCAGAAGACGGCATACGAGATGTGACTGGAGTTCAGACGTGTGCTCTTCCGATCTGTTGTCAGTGCTGCCGTCAACTAGAACA
CAAGCAGAAGACGGCATACGAGATGTGACTGGAGTTCAGACGTGTGCTCTTCCGATCTCATGGTTGTGCTGCCGTCAACTAGAACA
CAAGCAGAAGACGGCATACGAGATGTGACTGGAGTTCAGACGTGTGCTCTTCCGATCTGCGTTGTATGCTGCCGTCAACTAGAACA
CAAGCAGAAGACGGCATACGAGATGTGACTGGAGTTCAGACGTGTGCTCTTCCGATCTGGAGTCTTTGCTGCCGTCAACTAGAACA
CAAGCAGAAGACGGCATACGAGATGTGACTGGAGTTCAGACGTGTGCTCTTCCGATCTAACGCTGTTGCTGCCGTCAACTAGAACA
CAAGCAGAAGACGGCATACGAGATGTGACTGGAGTTCAGACGTGTGCTCTTCCGATCTACGAACTCTGCTGCCGTCAACTAGAACA
CAAGCAGAAGACGGCATACGAGATGTGACTGGAGTTCAGACGTGTGCTCTTCCGATCTCCTTCTTCTGCTGCCGTCAACTAGAACA
CAAGCAGAAGACGGCATACGAGATGTGACTGGAGTTCAGACGTGTGCTCTTCCGATCTCATACGTGTGCTGCCGTCAACTAGAACA
CAAGCAGAAGACGGCATACGAGATGTGACTGGAGTTCAGACGTGTGCTCTTCCGATCTACATTGGCTGCTGCCGTCAACTAGAACA
CAAGCAGAAGACGGCATACGAGATGTGACTGGAGTTCAGACGTGTGCTCTTCCGATCTATTGGCGTTGCTGCCGTCAACTAGAACA
CAAGCAGAAGACGGCATACGAGATGTGACTGGAGTTCAGACGTGTGCTCTTCCGATCTCACAATCGTGCTGCCGTCAACTAGAACA
CAAGCAGAAGACGGCATACGAGATGTGACTGGAGTTCAGACGTGTGCTCTTCCGATCTCTAGACCATGCTGCCGTCAACTAGAACA
CAAGCAGAAGACGGCATACGAGATGTGACTGGAGTTCAGACGTGTGCTCTTCCGATCTTACGGATCTGCTGCCGTCAACTAGAACA
CAAGCAGAAGACGGCATACGAGATGTGACTGGAGTTCAGACGTGTGCTCTTCCGATCTAGCAACTCTGCTGCCGTCAACTAGAACA
CAAGCAGAAGACGGCATACGAGATGTGACTGGAGTTCAGACGTGTGCTCTTCCGATCTAAGTCGCTTGCTGCCGTCAACTAGAACA
CAAGCAGAAGACGGCATACGAGATGTGACTGGAGTTCAGACGTGTGCTCTTCCGATCTACAGCACTTGCTGCCGTCAACTAGAACA
CAAGCAGAAGACGGCATACGAGATGTGACTGGAGTTCAGACGTGTGCTCTTCCGATCTATCTACGGTGCTGCCGTCAACTAGAACA
CAAGCAGAAGACGGCATACGAGATGTGACTGGAGTTCAGACGTGTGCTCTTCCGATCTCTATAGGCTGCTGCCGTCAACTAGAACA
CAAGCAGAAGACGGCATACGAGATGTGACTGGAGTTCAGACGTGTGCTCTTCCGATCTAAGCTCCATGCTGCCGTCAACTAGAACA
CAAGCAGAAGACGGCATACGAGATGTGACTGGAGTTCAGACGTGTGCTCTTCCGATCTCAATCCAGTGCTGCCGTCAACTAGAACA
CAAGCAGAAGACGGCATACGAGATGTGACTGGAGTTCAGACGTGTGCTCTTCCGATCTATGCAGCTTGCTGCCGTCAACTAGAACA
CAAGCAGAAGACGGCATACGAGATGTGACTGGAGTTCAGACGTGTGCTCTTCCGATCTAACCGTACTGCTGCCGTCAACTAGAACA
CAAGCAGAAGACGGCATACGAGATGTGACTGGAGTTCAGACGTGTGCTCTTCCGATCTCTCTCTCTTGCTGCCGTCAACTAGAACA
CAAGCAGAAGACGGCATACGAGATGTGACTGGAGTTCAGACGTGTGCTCTTCCGATCTAGCCTAACTGCTGCCGTCAACTAGAACA
CAAGCAGAAGACGGCATACGAGATGTGACTGGAGTTCAGACGTGTGCTCTTCCGATCTCTAAGCCATGCTGCCGTCAACTAGAACA
CAAGCAGAAGACGGCATACGAGATGTGACTGGAGTTCAGACGTGTGCTCTTCCGATCTAAGGAGGATGCTGCCGTCAACTAGAACA
CAAGCAGAAGACGGCATACGAGATGTGACTGGAGTTCAGACGTGTGCTCTTCCGATCTGCAAGCTTTGCTGCCGTCAACTAGAACA
CAAGCAGAAGACGGCATACGAGATGTGACTGGAGTTCAGACGTGTGCTCTTCCGATCTCACAGTACTGCTGCCGTCAACTAGAACA
CAAGCAGAAGACGGCATACGAGATGTGACTGGAGTTCAGACGTGTGCTCTTCCGATCTATGCACCATGCTGCCGTCAACTAGAACA
CAAGCAGAAGACGGCATACGAGATGTGACTGGAGTTCAGACGTGTGCTCTTCCGATCTGTGACACTTGCTGCCGTCAACTAGAACA
CAAGCAGAAGACGGCATACGAGATGTGACTGGAGTTCAGACGTGTGCTCTTCCGATCTATTGCTGGTGCTGCCGTCAACTAGAACA
CAAGCAGAAGACGGCATACGAGATGTGACTGGAGTTCAGACGTGTGCTCTTCCGATCTTCGACCAATGCTGCCGTCAACTAGAACA
CAAGCAGAAGACGGCATACGAGATGTGACTGGAGTTCAGACGTGTGCTCTTCCGATCTCGTAACTGTGCTGCCGTCAACTAGAACA
CAAGCAGAAGACGGCATACGAGATGTGACTGGAGTTCAGACGTGTGCTCTTCCGATCTCACTGCAATGCTGCCGTCAACTAGAACA
CAAGCAGAAGACGGCATACGAGATGTGACTGGAGTTCAGACGTGTGCTCTTCCGATCTCAAGACTCTGCTGCCGTCAACTAGAACA
CAAGCAGAAGACGGCATACGAGATGTGACTGGAGTTCAGACGTGTGCTCTTCCGATCTGTGCTCAATGCTGCCGTCAACTAGAACA
CAAGCAGAAGACGGCATACGAGATGTGACTGGAGTTCAGACGTGTGCTCTTCCGATCTGGTGCATTTGCTGCCGTCAACTAGAACA
CAAGCAGAAGACGGCATACGAGATGTGACTGGAGTTCAGACGTGTGCTCTTCCGATCTGTGTGGTTTGCTGCCGTCAACTAGAACA
CAAGCAGAAGACGGCATACGAGATGTGACTGGAGTTCAGACGTGTGCTCTTCCGATCTGCCAACTATGCTGCCGTCAACTAGAACA
CAAGCAGAAGACGGCATACGAGATGTGACTGGAGTTCAGACGTGTGCTCTTCCGATCTTACTGTGGTGCTGCCGTCAACTAGAACA
CAAGCAGAAGACGGCATACGAGATGTGACTGGAGTTCAGACGTGTGCTCTTCCGATCTCTACGACATGCTGCCGTCAACTAGAACA
CAAGCAGAAGACGGCATACGAGATGTGACTGGAGTTCAGACGTGTGCTCTTCCGATCTTACCGAACTGCTGCCGTCAACTAGAACA
CAAGCAGAAGACGGCATACGAGATGTGACTGGAGTTCAGACGTGTGCTCTTCCGATCTAGGCCATTTGCTGCCGTCAACTAGAACA
CAAGCAGAAGACGGCATACGAGATGTGACTGGAGTTCAGACGTGTGCTCTTCCGATCTCGACCTAATGCTGCCGTCAACTAGAACA
CAAGCAGAAGACGGCATACGAGATGTGACTGGAGTTCAGACGTGTGCTCTTCCGATCTCTGTGAGTTGCTGCCGTCAACTAGAACA
CAAGCAGAAGACGGCATACGAGATGTGACTGGAGTTCAGACGTGTGCTCTTCCGATCTCAGACGTTTGCTGCCGTCAACTAGAACA
CAAGCAGAAGACGGCATACGAGATGTGACTGGAGTTCAGACGTGTGCTCTTCCGATCTCGAATCCATGCTGCCGTCAACTAGAACA
CAAGCAGAAGACGGCATACGAGATGTGACTGGAGTTCAGACGTGTGCTCTTCCGATCTTCCATGAGTGCTGCCGTCAACTAGAACA
CAAGCAGAAGACGGCATACGAGATGTGACTGGAGTTCAGACGTGTGCTCTTCCGATCTTCATGGTGTGCTGCCGTCAACTAGAACA
CAAGCAGAAGACGGCATACGAGATGTGACTGGAGTTCAGACGTGTGCTCTTCCGATCTCTAACACGTGCTGCCGTCAACTAGAACA
CAAGCAGAAGACGGCATACGAGATGTGACTGGAGTTCAGACGTGTGCTCTTCCGATCTTCTTCCTCTGCTGCCGTCAACTAGAACA
CAAGCAGAAGACGGCATACGAGATGTGACTGGAGTTCAGACGTGTGCTCTTCCGATCTGCGTTAGTTGCTGCCGTCAACTAGAACA
CAAGCAGAAGACGGCATACGAGATGTGACTGGAGTTCAGACGTGTGCTCTTCCGATCTCTCCTCTTTGCTGCCGTCAACTAGAACA
CAAGCAGAAGACGGCATACGAGATGTGACTGGAGTTCAGACGTGTGCTCTTCCGATCTCGCATGATTGCTGCCGTCAACTAGAACA
CAAGCAGAAGACGGCATACGAGATGTGACTGGAGTTCAGACGTGTGCTCTTCCGATCTGACCACTATGCTGCCGTCAACTAGAACA
CAAGCAGAAGACGGCATACGAGATGTGACTGGAGTTCAGACGTGTGCTCTTCCGATCTTATGGCTGTGCTGCCGTCAACTAGAACA
CAAGCAGAAGACGGCATACGAGATGTGACTGGAGTTCAGACGTGTGCTCTTCCGATCTGCATGTACTGCTGCCGTCAACTAGAACA
CAAGCAGAAGACGGCATACGAGATGTGACTGGAGTTCAGACGTGTGCTCTTCCGATCTTCTCCTCTTGCTGCCGTCAACTAGAACA
CAAGCAGAAGACGGCATACGAGATGTGACTGGAGTTCAGACGTGTGCTCTTCCGATCTACCAACGTTGCTGCCGTCAACTAGAACA
CAAGCAGAAGACGGCATACGAGATGTGACTGGAGTTCAGACGTGTGCTCTTCCGATCTGTAGTGTCTGCTGCCGTCAACTAGAACA
CAAGCAGAAGACGGCATACGAGATGTGACTGGAGTTCAGACGTGTGCTCTTCCGATCTTCTCAAGGTGCTGCCGTCAACTAGAACA
CAAGCAGAAGACGGCATACGAGATGTGACTGGAGTTCAGACGTGTGCTCTTCCGATCTTATGGCCATGCTGCCGTCAACTAGAACA
CAAGCAGAAGACGGCATACGAGATGTGACTGGAGTTCAGACGTGTGCTCTTCCGATCTTACACGTGTGCTGCCGTCAACTAGAACA
CAAGCAGAAGACGGCATACGAGATGTGACTGGAGTTCAGACGTGTGCTCTTCCGATCTACTTCAGGTGCTGCCGTCAACTAGAACA
CAAGCAGAAGACGGCATACGAGATGTGACTGGAGTTCAGACGTGTGCTCTTCCGATCTACCACTGATGCTGCCGTCAACTAGAACA
CAAGCAGAAGACGGCATACGAGATGTGACTGGAGTTCAGACGTGTGCTCTTCCGATCTGCTCTGAATGCTGCCGTCAACTAGAACA
CAAGCAGAAGACGGCATACGAGATGTGACTGGAGTTCAGACGTGTGCTCTTCCGATCTCAAGTGTCTGCTGCCGTCAACTAGAACA
CAAGCAGAAGACGGCATACGAGATGTGACTGGAGTTCAGACGTGTGCTCTTCCGATCTTGCATGGTTGCTGCCGTCAACTAGAACA
CAAGCAGAAGACGGCATACGAGATGTGACTGGAGTTCAGACGTGTGCTCTTCCGATCTGCAGTCATTGCTGCCGTCAACTAGAACA
CAAGCAGAAGACGGCATACGAGATGTGACTGGAGTTCAGACGTGTGCTCTTCCGATCTACTACGGTTGCTGCCGTCAACTAGAACA
CAAGCAGAAGACGGCATACGAGATGTGACTGGAGTTCAGACGTGTGCTCTTCCGATCTAACTGTGCTGCTGCCGTCAACTAGAACA
CAAGCAGAAGACGGCATACGAGATGTGACTGGAGTTCAGACGTGTGCTCTTCCGATCTACGCACTATGCTGCCGTCAACTAGAACA
CAAGCAGAAGACGGCATACGAGATGTGACTGGAGTTCAGACGTGTGCTCTTCCGATCTAGTCATGCTGCTGCCGTCAACTAGAACA
CAAGCAGAAGACGGCATACGAGATGTGACTGGAGTTCAGACGTGTGCTCTTCCGATCTTGTATGGCTGCTGCCGTCAACTAGAACA
CAAGCAGAAGACGGCATACGAGATGTGACTGGAGTTCAGACGTGTGCTCTTCCGATCTGTGGTCTATGCTGCCGTCAACTAGAACA
CAAGCAGAAGACGGCATACGAGATGTGACTGGAGTTCAGACGTGTGCTCTTCCGATCTAGTATCCGTGCTGCCGTCAACTAGAACA
CAAGCAGAAGACGGCATACGAGATGTGACTGGAGTTCAGACGTGTGCTCTTCCGATCTTATTGCGGTGCTGCCGTCAACTAGAACA
CAAGCAGAAGACGGCATACGAGATGTGACTGGAGTTCAGACGTGTGCTCTTCCGATCTCGTAGCATTGCTGCCGTCAACTAGAACA
CAAGCAGAAGACGGCATACGAGATGTGACTGGAGTTCAGACGTGTGCTCTTCCGATCTACCAAGTCTGCTGCCGTCAACTAGAACA
CAAGCAGAAGACGGCATACGAGATGTGACTGGAGTTCAGACGTGTGCTCTTCCGATCTCGTGATGTTGCTGCCGTCAACTAGAACA
CAAGCAGAAGACGGCATACGAGATGTGACTGGAGTTCAGACGTGTGCTCTTCCGATCTCCATCGAATGCTGCCGTCAACTAGAACA
CAAGCAGAAGACGGCATACGAGATGTGACTGGAGTTCAGACGTGTGCTCTTCCGATCTCTAGGATCTGCTGCCGTCAACTAGAACA
CAAGCAGAAGACGGCATACGAGATGTGACTGGAGTTCAGACGTGTGCTCTTCCGATCTACACGCATTGCTGCCGTCAACTAGAACA
CAAGCAGAAGACGGCATACGAGATGTGACTGGAGTTCAGACGTGTGCTCTTCCGATCTTGCGGATTTGCTGCCGTCAACTAGAACA
CAAGCAGAAGACGGCATACGAGATGTGACTGGAGTTCAGACGTGTGCTCTTCCGATCTCGACCATATGCTGCCGTCAACTAGAACA
CAAGCAGAAGACGGCATACGAGATGTGACTGGAGTTCAGACGTGTGCTCTTCCGATCTTCGCACAATGCTGCCGTCAACTAGAACA
CAAGCAGAAGACGGCATACGAGATGTGACTGGAGTTCAGACGTGTGCTCTTCCGATCTAGCTGTTGTGCTGCCGTCAACTAGAACA
CAAGCAGAAGACGGCATACGAGATGTGACTGGAGTTCAGACGTGTGCTCTTCCGATCTGAACTTCGTGCTGCCGTCAACTAGAACA
CAAGCAGAAGACGGCATACGAGATGTGACTGGAGTTCAGACGTGTGCTCTTCCGATCTTGGTGATCTGCTGCCGTCAACTAGAACA
CAAGCAGAAGACGGCATACGAGATGTGACTGGAGTTCAGACGTGTGCTCTTCCGATCTCGATAGCTTGCTGCCGTCAACTAGAACA
CAAGCAGAAGACGGCATACGAGATGTGACTGGAGTTCAGACGTGTGCTCTTCCGATCTATCCGCAATGCTGCCGTCAACTAGAACA
CAAGCAGAAGACGGCATACGAGATGTGACTGGAGTTCAGACGTGTGCTCTTCCGATCTCGCTAGTATGCTGCCGTCAACTAGAACA
CAAGCAGAAGACGGCATACGAGATGTGACTGGAGTTCAGACGTGTGCTCTTCCGATCTCGCAACATTGCTGCCGTCAACTAGAACA
CAAGCAGAAGACGGCATACGAGATGTGACTGGAGTTCAGACGTGTGCTCTTCCGATCTGACCTACATGCTGCCGTCAACTAGAACA
CAAGCAGAAGACGGCATACGAGATGTGACTGGAGTTCAGACGTGTGCTCTTCCGATCTAGGAAGGATGCTGCCGTCAACTAGAACA
CAAGCAGAAGACGGCATACGAGATGTGACTGGAGTTCAGACGTGTGCTCTTCCGATCTCAACATGCTGCTGCCGTCAACTAGAACA
CAAGCAGAAGACGGCATACGAGATGTGACTGGAGTTCAGACGTGTGCTCTTCCGATCTCCAATAGCTGCTGCCGTCAACTAGAACA
CAAGCAGAAGACGGCATACGAGATGTGACTGGAGTTCAGACGTGTGCTCTTCCGATCTTCGAGTTGTGCTGCCGTCAACTAGAACA
CAAGCAGAAGACGGCATACGAGATGTGACTGGAGTTCAGACGTGTGCTCTTCCGATCTGCGCAATTTGCTGCCGTCAACTAGAACA
CAAGCAGAAGACGGCATACGAGATGTGACTGGAGTTCAGACGTGTGCTCTTCCGATCTACCATGTGTGCTGCCGTCAACTAGAACA
CAAGCAGAAGACGGCATACGAGATGTGACTGGAGTTCAGACGTGTGCTCTTCCGATCTCACACTAGTGCTGCCGTCAACTAGAACA
CAAGCAGAAGACGGCATACGAGATGTGACTGGAGTTCAGACGTGTGCTCTTCCGATCTTGCAATGCTGCTGCCGTCAACTAGAACA
CAAGCAGAAGACGGCATACGAGATGTGACTGGAGTTCAGACGTGTGCTCTTCCGATCTGCAATGTCTGCTGCCGTCAACTAGAACA
CAAGCAGAAGACGGCATACGAGATGTGACTGGAGTTCAGACGTGTGCTCTTCCGATCTTGGTCTGATGCTGCCGTCAACTAGAACA
CAAGCAGAAGACGGCATACGAGATGTGACTGGAGTTCAGACGTGTGCTCTTCCGATCTGTCATGTGTGCTGCCGTCAACTAGAACA

## Sheet: PCR2_Primer2_P5
AATGATACGGCGACCACCGAGATCTACACTCTTTCCCTACACGACGCTCTTCCGATCTCGATTAGCCAGGCGCTTA
AATGATACGGCGACCACCGAGATCTACACTCTTTCCCTACACGACGCTCTTCCGATCTGCTGTATGCAGGCGCTTA
AATGATACGGCGACCACCGAGATCTACACTCTTTCCCTACACGACGCTCTTCCGATCTATCACAGCCAGGCGCTTA
AATGATACGGCGACCACCGAGATCTACACTCTTTCCCTACACGACGCTCTTCCGATCTATACGGTCCAGGCGCTTA
AATGATACGGCGACCACCGAGATCTACACTCTTTCCCTACACGACGCTCTTCCGATCTGCAGCTATCAGGCGCTTA
AATGATACGGCGACCACCGAGATCTACACTCTTTCCCTACACGACGCTCTTCCGATCTACTCCAAGCAGGCGCTTA
AATGATACGGCGACCACCGAGATCTACACTCTTTCCCTACACGACGCTCTTCCGATCTTCTGTGAGCAGGCGCTTA
AATGATACGGCGACCACCGAGATCTACACTCTTTCCCTACACGACGCTCTTCCGATCTCCACATGACAGGCGCTTA
