# Supplementary material for: Genetic barcoding uncovers the clonal makeup of solid and liquid biopsies and their ability to capture intra-tumoral heterogeneity
Source: Mol Syst Biol. 2026 Feb 11;22(5):659–84. doi: 10.1038/s44320-026-00194-w (PMC13144504; doi:10.1038/s44320-026-00194-w)
Supplement: Supplementary file 4 — Source data Fig. 1 [file 44320_2026_194_MOESM4_ESM.zip]

Archive with 18 entries (14 files):
- Figure1/
- Figure1/.DS_Store
- __MACOSX/Figure1/._.DS_Store
- Figure1/1E/
- Figure1/1D/
- Figure1/1C/
- Figure1/1E/Fig1E.xlsx
- __MACOSX/Figure1/1E/._Fig1E.xlsx
- Figure1/1D/Fig1D.xlsx
- __MACOSX/Figure1/1D/._Fig1D.xlsx
- Figure1/1C/Fig1C_Bubble_plot.xlsx
- __MACOSX/Figure1/1C/._Fig1C_Bubble_plot.xlsx
- Figure1/1C/152917.jpg
- __MACOSX/Figure1/1C/._152917.jpg
- Figure1/1C/Fig1C_Histograms.xlsx
- __MACOSX/Figure1/1C/._Fig1C_Histograms.xlsx
- Figure1/1C/152357.jpg
- __MACOSX/Figure1/1C/._152357.jpg
