# Supplementary material for: Genetic barcoding uncovers the clonal makeup of solid and liquid biopsies and their ability to capture intra-tumoral heterogeneity
Source: Mol Syst Biol. 2026 Feb 11;22(5):659–84. doi: 10.1038/s44320-026-00194-w (PMC13144504; doi:10.1038/s44320-026-00194-w)
Supplement: Supplementary file 4 — Source data Fig. 1 [file 44320_2026_194_MOESM4_ESM.zip › Figure1/1E/Fig1E.xlsx]

## Sheet: 1E
Loca	bc_pct	Model2
Core	48.2759	MDA-231 (n=13)
Peri	6.89655	MDA-231 (n=13)
Both	44.8276	MDA-231 (n=13)
Core	33.3333	MDA-231 (n=13)
Peri	11.1111	MDA-231 (n=13)
Both	55.5556	MDA-231 (n=13)
Core	61.9565	MDA-231 (n=13)
Peri	5.43478	MDA-231 (n=13)
Both	32.6087	MDA-231 (n=13)
Core	35	MDA-231 (n=13)
Peri	10	MDA-231 (n=13)
Both	55	MDA-231 (n=13)
Core	0	MDA-231 (n=13)
Peri	100	MDA-231 (n=13)
Both	0	MDA-231 (n=13)
Core	2.12766	PDX-1432C (n=10)
Peri	40.4255	PDX-1432C (n=10)
Both	57.4468	PDX-1432C (n=10)
Core	14.2857	PDX-1432C (n=10)
Peri	4.7619	PDX-1432C (n=10)
Both	80.9524	PDX-1432C (n=10)
Core	0	PDX-1432C (n=10)
Peri	92.5926	PDX-1432C (n=10)
Both	7.40741	PDX-1432C (n=10)
Core	0	PDX-1432C (n=10)
Peri	28.5714	PDX-1432C (n=10)
Both	71.4286	PDX-1432C (n=10)
Core	0	PDX-1432C (n=10)
Peri	52.9412	PDX-1432C (n=10)
Both	47.0588	PDX-1432C (n=10)
Core	0	PDX-1432C (n=10)
Peri	100	PDX-1432C (n=10)
Both	0	PDX-1432C (n=10)
Core	12.1951	MDA-231 (n=13)
Peri	29.2683	MDA-231 (n=13)
Both	58.5366	MDA-231 (n=13)
Core	12.8205	MDA-231 (n=13)
Peri	25.641	MDA-231 (n=13)
Both	61.5385	MDA-231 (n=13)
Core	0	MDA-231 (n=13)
Peri	12.5	MDA-231 (n=13)
Both	87.5	MDA-231 (n=13)
Core	17.8571	MDA-231 (n=13)
Peri	21.4286	MDA-231 (n=13)
Both	60.7143	MDA-231 (n=13)
Core	0	PDX-434 (n=22)
Peri	27.7778	PDX-434 (n=22)
Both	72.2222	PDX-434 (n=22)
Core	4.44444	PDX-434 (n=22)
Peri	35.5556	PDX-434 (n=22)
Both	60	PDX-434 (n=22)
Core	6.66667	PDX-434 (n=22)
Peri	16.6667	PDX-434 (n=22)
Both	76.6667	PDX-434 (n=22)
Core	0	PDX-434 (n=22)
Peri	50	PDX-434 (n=22)
Both	50	PDX-434 (n=22)
Core	0	PDX-434 (n=22)
Peri	53.8462	PDX-434 (n=22)
Both	46.1538	PDX-434 (n=22)
Core	0	PDX-434 (n=22)
Peri	39.5349	PDX-434 (n=22)
Both	60.4651	PDX-434 (n=22)
Core	0	PDX-434 (n=22)
Peri	29.7297	PDX-434 (n=22)
Both	70.2703	PDX-434 (n=22)
Core	0	PDX-434 (n=22)
Peri	7.5	PDX-434 (n=22)
Both	92.5	PDX-434 (n=22)
Core	4.37956	PDX-434 (n=22)
Peri	43.0657	PDX-434 (n=22)
Both	52.5547	PDX-434 (n=22)
Core	0	PDX-434 (n=22)
Peri	9.87654	PDX-434 (n=22)
Both	90.1235	PDX-434 (n=22)
Core	8.21918	PDX-434 (n=22)
Peri	34.2466	PDX-434 (n=22)
Both	57.5342	PDX-434 (n=22)
Core	0	PDX-434 (n=22)
Peri	100	PDX-434 (n=22)
Both	0	PDX-434 (n=22)
Core	0	PDX-434 (n=22)
Peri	41.4634	PDX-434 (n=22)
Both	58.5366	PDX-434 (n=22)
Core	14.2857	MDA-468 (n=6)
Peri	22.8571	MDA-468 (n=6)
Both	62.8571	MDA-468 (n=6)
Core	7.46269	MDA-468 (n=6)
Peri	32.8358	MDA-468 (n=6)
Both	59.7015	MDA-468 (n=6)
Core	22.2222	MDA-468 (n=6)
Peri	1.5873	MDA-468 (n=6)
Both	76.1905	MDA-468 (n=6)
Core	30.4348	MDA-468 (n=6)
Peri	10.8696	MDA-468 (n=6)
Both	58.6957	MDA-468 (n=6)
Core	6.25	MDA-468 (n=6)
Peri	21.875	MDA-468 (n=6)
Both	71.875	MDA-468 (n=6)
Core	0	MDA-468 (n=6)
Peri	18.5185	MDA-468 (n=6)
Both	81.4815	MDA-468 (n=6)
Core	0	PDX-1432C (n=10)
Peri	11.9048	PDX-1432C (n=10)
Both	88.0952	PDX-1432C (n=10)
Core	4.34783	PDX-1432C (n=10)
Peri	19.5652	PDX-1432C (n=10)
Both	76.087	PDX-1432C (n=10)
Core	0	PDX-1432C (n=10)
Peri	8.69565	PDX-1432C (n=10)
Both	91.3043	PDX-1432C (n=10)
Core	0	PDX-1432C (n=10)
Peri	12.7273	PDX-1432C (n=10)
Both	87.2727	PDX-1432C (n=10)
Core	13.3333	PDX-4295 (n=6)
Peri	0	PDX-4295 (n=6)
Both	86.6667	PDX-4295 (n=6)
Core	0	PDX-4295 (n=6)
Peri	75	PDX-4295 (n=6)
Both	25	PDX-4295 (n=6)
Core	61.2903	PDX-4295 (n=6)
Peri	9.67742	PDX-4295 (n=6)
Both	29.0323	PDX-4295 (n=6)
Core	16.6667	PDX-4295 (n=6)
Peri	0	PDX-4295 (n=6)
Both	83.3333	PDX-4295 (n=6)
Core	14.2857	PDX-4295 (n=6)
Peri	0	PDX-4295 (n=6)
Both	85.7143	PDX-4295 (n=6)
Core	0	PDX-4295 (n=6)
Peri	71.4286	PDX-4295 (n=6)
Both	28.5714	PDX-4295 (n=6)
Core	0	MDA-231 (n=13)
Peri	19.7802	MDA-231 (n=13)
Both	80.2198	MDA-231 (n=13)
Core	0	MDA-231 (n=13)
Peri	26.6667	MDA-231 (n=13)
Both	73.3333	MDA-231 (n=13)
Core	0	MDA-231 (n=13)
Peri	14.8148	MDA-231 (n=13)
Both	85.1852	MDA-231 (n=13)
Core	21.1111	MDA-231 (n=13)
Peri	13.3333	MDA-231 (n=13)
Both	65.5556	MDA-231 (n=13)
Core	5.37634	PDX-434 (n=22)
Peri	49.4624	PDX-434 (n=22)
Both	45.1613	PDX-434 (n=22)
Core	0	PDX-434 (n=22)
Peri	47.5728	PDX-434 (n=22)
Both	52.4272	PDX-434 (n=22)
Core	0	PDX-434 (n=22)
Peri	12	PDX-434 (n=22)
Both	88	PDX-434 (n=22)
Core	0	PDX-434 (n=22)
Peri	70.922	PDX-434 (n=22)
Both	29.078	PDX-434 (n=22)
Core	0	PDX-T412 (n=16)
Peri	38	PDX-T412 (n=16)
Both	62	PDX-T412 (n=16)
Core	0	PDX-T412 (n=16)
Peri	7.69231	PDX-T412 (n=16)
Both	92.3077	PDX-T412 (n=16)
Core	0	PDX-T412 (n=16)
Peri	34.9727	PDX-T412 (n=16)
Both	65.0273	PDX-T412 (n=16)
Core	0	PDX-T412 (n=16)
Peri	50	PDX-T412 (n=16)
Both	50	PDX-T412 (n=16)
Core	10	PDX-T412 (n=16)
Peri	26.6667	PDX-T412 (n=16)
Both	63.3333	PDX-T412 (n=16)
Core	9.375	PDX-T412 (n=16)
Peri	9.375	PDX-T412 (n=16)
Both	81.25	PDX-T412 (n=16)
Core	0	PDX-T412 (n=16)
Peri	34.7826	PDX-T412 (n=16)
Both	65.2174	PDX-T412 (n=16)
Core	0	PDX-T412 (n=16)
Peri	19.0476	PDX-T412 (n=16)
Both	80.9524	PDX-T412 (n=16)
Core	0	PDX-T412 (n=16)
Peri	28.5714	PDX-T412 (n=16)
Both	71.4286	PDX-T412 (n=16)
Core	3.44828	PDX-T412 (n=16)
Peri	31.0345	PDX-T412 (n=16)
Both	65.5172	PDX-T412 (n=16)
Core	0	PDX-T412 (n=16)
Peri	27.7778	PDX-T412 (n=16)
Both	72.2222	PDX-T412 (n=16)
Core	3.125	PDX-T412 (n=16)
Peri	21.875	PDX-T412 (n=16)
Both	75	PDX-T412 (n=16)
Core	0	PDX-T412 (n=16)
Peri	12.766	PDX-T412 (n=16)
Both	87.234	PDX-T412 (n=16)
Core	0	PDX-T412 (n=16)
Peri	57.5758	PDX-T412 (n=16)
Both	42.4242	PDX-T412 (n=16)
Core	4.44444	PDX-T412 (n=16)
Peri	11.1111	PDX-T412 (n=16)
Both	84.4444	PDX-T412 (n=16)
Core	12.1951	PDX-T412 (n=16)
Peri	7.31707	PDX-T412 (n=16)
Both	80.4878	PDX-T412 (n=16)
Core	0	PDX-434 (n=22)
Peri	66.6667	PDX-434 (n=22)
Both	33.3333	PDX-434 (n=22)
Core	0	PDX-434 (n=22)
Peri	63.1579	PDX-434 (n=22)
Both	36.8421	PDX-434 (n=22)
Core	0	PDX-434 (n=22)
Peri	20	PDX-434 (n=22)
Both	80	PDX-434 (n=22)
Core	0	PDX-434 (n=22)
Peri	50	PDX-434 (n=22)
Both	50	PDX-434 (n=22)
Core	0	PDX-434 (n=22)
Peri	16.6667	PDX-434 (n=22)
Both	83.3333	PDX-434 (n=22)
