# Supplementary material for: Genetic barcoding uncovers the clonal makeup of solid and liquid biopsies and their ability to capture intra-tumoral heterogeneity
Source: Mol Syst Biol. 2026 Feb 11;22(5):659–84. doi: 10.1038/s44320-026-00194-w (PMC13144504; doi:10.1038/s44320-026-00194-w)
Supplement: Supplementary file 4 — Source data Fig. 1 [file 44320_2026_194_MOESM4_ESM.zip › Figure1/1D/Fig1D.xlsx]

## Sheet: 1D
Loca	pct_bc	Model2
Edges	20.6897	MDA-231 (n=13)
Edges	13.7931	MDA-231 (n=13)
Edges	29.3103	MDA-231 (n=13)
Edges	34.4828	MDA-231 (n=13)
Edges	39.6552	MDA-231 (n=13)
Centre	93.1034	MDA-231 (n=13)
Edges	16.6667	MDA-231 (n=13)
Edges	38.8889	MDA-231 (n=13)
Edges	38.8889	MDA-231 (n=13)
Edges	38.8889	MDA-231 (n=13)
Centre	88.8889	MDA-231 (n=13)
Edges	8.69565	MDA-231 (n=13)
Edges	8.69565	MDA-231 (n=13)
Edges	22.8261	MDA-231 (n=13)
Edges	15.2174	MDA-231 (n=13)
Edges	30.4348	MDA-231 (n=13)
Centre	94.5652	MDA-231 (n=13)
Edges	15	MDA-231 (n=13)
Edges	15	MDA-231 (n=13)
Edges	25	MDA-231 (n=13)
Edges	15	MDA-231 (n=13)
Edges	30	MDA-231 (n=13)
Edges	60	MDA-231 (n=13)
Centre	90	MDA-231 (n=13)
Edges	100	MDA-231 (n=13)
Edges	77.7778	MDA-231 (n=13)
Edges	55.3191	PDX-1432C (n=10)
Edges	23.4043	PDX-1432C (n=10)
Edges	53.1915	PDX-1432C (n=10)
Edges	48.9362	PDX-1432C (n=10)
Edges	44.6809	PDX-1432C (n=10)
Centre	59.5745	PDX-1432C (n=10)
Edges	42.8571	PDX-1432C (n=10)
Edges	57.1429	PDX-1432C (n=10)
Edges	38.0952	PDX-1432C (n=10)
Edges	52.381	PDX-1432C (n=10)
Edges	80.9524	PDX-1432C (n=10)
Edges	76.1905	PDX-1432C (n=10)
Edges	66.6667	PDX-1432C (n=10)
Centre	95.2381	PDX-1432C (n=10)
Edges	33.3333	PDX-1432C (n=10)
Edges	74.0741	PDX-1432C (n=10)
Edges	66.6667	PDX-1432C (n=10)
Edges	92.5926	PDX-1432C (n=10)
Edges	7.40741	PDX-1432C (n=10)
Edges	7.40741	PDX-1432C (n=10)
Edges	7.40741	PDX-1432C (n=10)
Edges	7.40741	PDX-1432C (n=10)
Edges	7.40741	PDX-1432C (n=10)
Edges	7.40741	PDX-1432C (n=10)
Edges	85.1852	PDX-1432C (n=10)
Edges	11.1111	PDX-1432C (n=10)
Centre	7.40741	PDX-1432C (n=10)
Edges	92.8571	PDX-1432C (n=10)
Edges	28.5714	PDX-1432C (n=10)
Edges	92.8571	PDX-1432C (n=10)
Centre	71.4286	PDX-1432C (n=10)
Edges	17.6471	PDX-1432C (n=10)
Edges	23.5294	PDX-1432C (n=10)
Edges	29.4118	PDX-1432C (n=10)
Edges	82.3529	PDX-1432C (n=10)
Edges	58.8235	PDX-1432C (n=10)
Edges	88.2353	PDX-1432C (n=10)
Edges	29.4118	PDX-1432C (n=10)
Edges	47.0588	PDX-1432C (n=10)
Centre	47.0588	PDX-1432C (n=10)
Edges	75	PDX-1432C (n=10)
Edges	31.25	PDX-1432C (n=10)
Edges	37.5	PDX-1432C (n=10)
Edges	56.25	PDX-1432C (n=10)
Edges	25	PDX-1432C (n=10)
Edges	25	PDX-1432C (n=10)
Edges	25	PDX-1432C (n=10)
Edges	25	PDX-1432C (n=10)
Edges	62.5	PDX-1432C (n=10)
Edges	81.25	PDX-1432C (n=10)
Edges	87.5	PDX-1432C (n=10)
Edges	50	PDX-1432C (n=10)
Edges	21.9512	MDA-231 (n=13)
Edges	26.8293	MDA-231 (n=13)
Edges	51.2195	MDA-231 (n=13)
Edges	36.5854	MDA-231 (n=13)
Edges	43.9024	MDA-231 (n=13)
Edges	58.5366	MDA-231 (n=13)
Centre	70.7317	MDA-231 (n=13)
Edges	10.2564	MDA-231 (n=13)
Edges	20.5128	MDA-231 (n=13)
Edges	35.8974	MDA-231 (n=13)
Edges	38.4615	MDA-231 (n=13)
Edges	69.2308	MDA-231 (n=13)
Edges	35.8974	MDA-231 (n=13)
Edges	33.3333	MDA-231 (n=13)
Centre	43.5897	MDA-231 (n=13)
Centre	64.1026	MDA-231 (n=13)
Edges	35	MDA-231 (n=13)
Edges	35	MDA-231 (n=13)
Edges	20	MDA-231 (n=13)
Edges	15	MDA-231 (n=13)
Edges	32.5	MDA-231 (n=13)
Edges	42.5	MDA-231 (n=13)
Edges	35	MDA-231 (n=13)
Edges	27.5	MDA-231 (n=13)
Edges	40	MDA-231 (n=13)
Edges	35	MDA-231 (n=13)
Centre	32.5	MDA-231 (n=13)
Centre	87.5	MDA-231 (n=13)
Edges	37.5	MDA-231 (n=13)
Edges	12.5	MDA-231 (n=13)
Edges	26.7857	MDA-231 (n=13)
Edges	46.4286	MDA-231 (n=13)
Edges	66.0714	MDA-231 (n=13)
Edges	21.4286	MDA-231 (n=13)
Edges	25	MDA-231 (n=13)
Edges	46.4286	MDA-231 (n=13)
Centre	78.5714	MDA-231 (n=13)
Edges	11.1111	PDX-434 (n=22)
Edges	12.963	PDX-434 (n=22)
Edges	12.963	PDX-434 (n=22)
Edges	14.8148	PDX-434 (n=22)
Edges	18.5185	PDX-434 (n=22)
Edges	22.2222	PDX-434 (n=22)
Edges	46.2963	PDX-434 (n=22)
Edges	29.6296	PDX-434 (n=22)
Edges	27.7778	PDX-434 (n=22)
Edges	22.2222	PDX-434 (n=22)
Edges	31.4815	PDX-434 (n=22)
Edges	57.4074	PDX-434 (n=22)
Edges	33.3333	PDX-434 (n=22)
Edges	29.6296	PDX-434 (n=22)
Edges	20.3704	PDX-434 (n=22)
Edges	24.0741	PDX-434 (n=22)
Centre	31.4815	PDX-434 (n=22)
Centre	48.1481	PDX-434 (n=22)
Centre	37.037	PDX-434 (n=22)
Edges	28.8889	PDX-434 (n=22)
Edges	26.6667	PDX-434 (n=22)
Edges	53.3333	PDX-434 (n=22)
Edges	31.1111	PDX-434 (n=22)
Edges	62.2222	PDX-434 (n=22)
Edges	68.8889	PDX-434 (n=22)
Centre	64.4444	PDX-434 (n=22)
Edges	60	PDX-434 (n=22)
Edges	60	PDX-434 (n=22)
Edges	56.6667	PDX-434 (n=22)
Edges	50	PDX-434 (n=22)
Edges	83.3333	PDX-434 (n=22)
Edges	66.6667	PDX-434 (n=22)
Centre	83.3333	PDX-434 (n=22)
Edges	36.8421	PDX-434 (n=22)
Edges	50	PDX-434 (n=22)
Edges	21.0526	PDX-434 (n=22)
Edges	21.0526	PDX-434 (n=22)
Edges	60.5263	PDX-434 (n=22)
Edges	68.4211	PDX-434 (n=22)
Edges	28.9474	PDX-434 (n=22)
Edges	47.3684	PDX-434 (n=22)
Edges	18.4211	PDX-434 (n=22)
Edges	86.8421	PDX-434 (n=22)
Edges	52.6316	PDX-434 (n=22)
Edges	44.7368	PDX-434 (n=22)
Edges	44.7368	PDX-434 (n=22)
Centre	44.7368	PDX-434 (n=22)
Centre	44.7368	PDX-434 (n=22)
Edges	13.1868	PDX-434 (n=22)
Edges	43.956	PDX-434 (n=22)
Edges	27.4725	PDX-434 (n=22)
Edges	25.2747	PDX-434 (n=22)
Edges	23.0769	PDX-434 (n=22)
Edges	32.967	PDX-434 (n=22)
Edges	45.0549	PDX-434 (n=22)
Edges	28.5714	PDX-434 (n=22)
Edges	41.7582	PDX-434 (n=22)
Edges	31.8681	PDX-434 (n=22)
Edges	28.5714	PDX-434 (n=22)
Edges	26.3736	PDX-434 (n=22)
Edges	47.2527	PDX-434 (n=22)
Edges	41.7582	PDX-434 (n=22)
Edges	23.0769	PDX-434 (n=22)
Edges	36.2637	PDX-434 (n=22)
Centre	36.2637	PDX-434 (n=22)
Centre	30.7692	PDX-434 (n=22)
Edges	23.2558	PDX-434 (n=22)
Edges	16.2791	PDX-434 (n=22)
Edges	38.3721	PDX-434 (n=22)
Edges	25.5814	PDX-434 (n=22)
Edges	20.9302	PDX-434 (n=22)
Edges	50	PDX-434 (n=22)
Edges	58.1395	PDX-434 (n=22)
Edges	31.3953	PDX-434 (n=22)
Edges	24.4186	PDX-434 (n=22)
Edges	47.6744	PDX-434 (n=22)
Edges	56.9767	PDX-434 (n=22)
Edges	43.0233	PDX-434 (n=22)
Edges	30.2326	PDX-434 (n=22)
Centre	45.3488	PDX-434 (n=22)
Centre	44.186	PDX-434 (n=22)
Edges	44.5946	PDX-434 (n=22)
Edges	31.0811	PDX-434 (n=22)
Edges	27.027	PDX-434 (n=22)
Edges	18.9189	PDX-434 (n=22)
Edges	72.973	PDX-434 (n=22)
Edges	59.4595	PDX-434 (n=22)
Edges	20.2703	PDX-434 (n=22)
Edges	16.2162	PDX-434 (n=22)
Edges	18.9189	PDX-434 (n=22)
Edges	63.5135	PDX-434 (n=22)
Edges	56.7568	PDX-434 (n=22)
Edges	35.1351	PDX-434 (n=22)
Edges	33.7838	PDX-434 (n=22)
Centre	66.2162	PDX-434 (n=22)
Centre	36.4865	PDX-434 (n=22)
Edges	13.75	PDX-434 (n=22)
Edges	21.25	PDX-434 (n=22)
Edges	51.25	PDX-434 (n=22)
Edges	43.75	PDX-434 (n=22)
Edges	51.25	PDX-434 (n=22)
Edges	52.5	PDX-434 (n=22)
Edges	48.75	PDX-434 (n=22)
Edges	40	PDX-434 (n=22)
Edges	21.25	PDX-434 (n=22)
Edges	31.25	PDX-434 (n=22)
Edges	52.5	PDX-434 (n=22)
Centre	86.25	PDX-434 (n=22)
Centre	57.5	PDX-434 (n=22)
Edges	55.4745	PDX-434 (n=22)
Edges	32.1168	PDX-434 (n=22)
Edges	32.8467	PDX-434 (n=22)
Edges	27.3723	PDX-434 (n=22)
Edges	36.8613	PDX-434 (n=22)
Edges	42.3358	PDX-434 (n=22)
Centre	56.9343	PDX-434 (n=22)
Edges	20.9877	PDX-434 (n=22)
Edges	10.4938	PDX-434 (n=22)
Edges	20.3704	PDX-434 (n=22)
Edges	23.4568	PDX-434 (n=22)
Edges	38.2716	PDX-434 (n=22)
Edges	44.4444	PDX-434 (n=22)
Edges	31.4815	PDX-434 (n=22)
Edges	31.4815	PDX-434 (n=22)
Edges	37.6543	PDX-434 (n=22)
Edges	38.2716	PDX-434 (n=22)
Centre	37.6543	PDX-434 (n=22)
Centre	48.1481	PDX-434 (n=22)
Centre	64.1975	PDX-434 (n=22)
Centre	66.6667	PDX-434 (n=22)
Edges	31.1644	PDX-434 (n=22)
Edges	24.6575	PDX-434 (n=22)
Edges	43.4932	PDX-434 (n=22)
Edges	23.6301	PDX-434 (n=22)
Edges	57.5342	PDX-434 (n=22)
Edges	44.863	PDX-434 (n=22)
Centre	65.7534	PDX-434 (n=22)
Edges	57.8704	PDX-434 (n=22)
Edges	40.2778	PDX-434 (n=22)
Edges	75.463	PDX-434 (n=22)
Edges	26.8293	PDX-434 (n=22)
Edges	28.4553	PDX-434 (n=22)
Edges	18.6992	PDX-434 (n=22)
Edges	17.8862	PDX-434 (n=22)
Edges	34.9593	PDX-434 (n=22)
Edges	36.5854	PDX-434 (n=22)
Edges	49.5935	PDX-434 (n=22)
Edges	40.6504	PDX-434 (n=22)
Edges	35.7724	PDX-434 (n=22)
Edges	43.0894	PDX-434 (n=22)
Edges	30.8943	PDX-434 (n=22)
Edges	42.2764	PDX-434 (n=22)
Centre	39.0244	PDX-434 (n=22)
Centre	47.9675	PDX-434 (n=22)
Edges	22.8571	MDA-468 (n=6)
Edges	14.2857	MDA-468 (n=6)
Edges	45.7143	MDA-468 (n=6)
Edges	22.8571	MDA-468 (n=6)
Edges	31.4286	MDA-468 (n=6)
Edges	62.8571	MDA-468 (n=6)
Edges	71.4286	MDA-468 (n=6)
Edges	37.1429	MDA-468 (n=6)
Centre	77.1429	MDA-468 (n=6)
Edges	22.3881	MDA-468 (n=6)
Edges	55.2239	MDA-468 (n=6)
Edges	56.7164	MDA-468 (n=6)
Edges	47.7612	MDA-468 (n=6)
Edges	64.1791	MDA-468 (n=6)
Edges	46.2687	MDA-468 (n=6)
Edges	46.2687	MDA-468 (n=6)
Centre	67.1642	MDA-468 (n=6)
Edges	39.6825	MDA-468 (n=6)
Edges	47.619	MDA-468 (n=6)
Edges	61.9048	MDA-468 (n=6)
Edges	44.4444	MDA-468 (n=6)
Edges	60.3175	MDA-468 (n=6)
Centre	98.4127	MDA-468 (n=6)
Edges	15.2174	MDA-468 (n=6)
Edges	13.0435	MDA-468 (n=6)
Edges	23.913	MDA-468 (n=6)
Edges	30.4348	MDA-468 (n=6)
Edges	21.7391	MDA-468 (n=6)
Edges	21.7391	MDA-468 (n=6)
Edges	45.6522	MDA-468 (n=6)
Centre	60.8696	MDA-468 (n=6)
Centre	73.913	MDA-468 (n=6)
Edges	18.75	MDA-468 (n=6)
Edges	18.75	MDA-468 (n=6)
Edges	40.625	MDA-468 (n=6)
Edges	46.875	MDA-468 (n=6)
Edges	46.875	MDA-468 (n=6)
Edges	53.125	MDA-468 (n=6)
Edges	78.125	MDA-468 (n=6)
Centre	78.125	MDA-468 (n=6)
Edges	48.1481	MDA-468 (n=6)
Edges	68.5185	MDA-468 (n=6)
Edges	27.7778	MDA-468 (n=6)
Edges	90.7407	MDA-468 (n=6)
Edges	57.4074	MDA-468 (n=6)
Edges	59.2593	MDA-468 (n=6)
Centre	81.4815	MDA-468 (n=6)
Edges	28.5714	PDX-1432C (n=10)
Edges	28.5714	PDX-1432C (n=10)
Edges	14.2857	PDX-1432C (n=10)
Edges	16.6667	PDX-1432C (n=10)
Edges	30.9524	PDX-1432C (n=10)
Edges	40.4762	PDX-1432C (n=10)
Edges	50	PDX-1432C (n=10)
Edges	45.2381	PDX-1432C (n=10)
Edges	45.2381	PDX-1432C (n=10)
Edges	47.619	PDX-1432C (n=10)
Edges	52.381	PDX-1432C (n=10)
Centre	64.2857	PDX-1432C (n=10)
Centre	83.3333	PDX-1432C (n=10)
Edges	28.2609	PDX-1432C (n=10)
Edges	32.6087	PDX-1432C (n=10)
Edges	65.2174	PDX-1432C (n=10)
Edges	43.4783	PDX-1432C (n=10)
Edges	50	PDX-1432C (n=10)
Edges	84.7826	PDX-1432C (n=10)
Edges	76.087	PDX-1432C (n=10)
Edges	73.913	PDX-1432C (n=10)
Centre	80.4348	PDX-1432C (n=10)
Edges	19.5652	PDX-1432C (n=10)
Edges	17.3913	PDX-1432C (n=10)
Edges	30.4348	PDX-1432C (n=10)
Edges	23.913	PDX-1432C (n=10)
Edges	63.0435	PDX-1432C (n=10)
Edges	58.6957	PDX-1432C (n=10)
Edges	60.8696	PDX-1432C (n=10)
Edges	67.3913	PDX-1432C (n=10)
Edges	76.087	PDX-1432C (n=10)
Edges	76.087	PDX-1432C (n=10)
Edges	58.6957	PDX-1432C (n=10)
Centre	80.4348	PDX-1432C (n=10)
Centre	67.3913	PDX-1432C (n=10)
Edges	27.2727	PDX-1432C (n=10)
Edges	41.8182	PDX-1432C (n=10)
Edges	25.4545	PDX-1432C (n=10)
Edges	23.6364	PDX-1432C (n=10)
Edges	83.6364	PDX-1432C (n=10)
Edges	47.2727	PDX-1432C (n=10)
Edges	60	PDX-1432C (n=10)
Edges	52.7273	PDX-1432C (n=10)
Edges	41.8182	PDX-1432C (n=10)
Edges	58.1818	PDX-1432C (n=10)
Centre	67.2727	PDX-1432C (n=10)
Centre	67.2727	PDX-1432C (n=10)
Edges	53.3333	PDX-4295 (n=6)
Edges	13.3333	PDX-4295 (n=6)
Edges	33.3333	PDX-4295 (n=6)
Edges	80	PDX-4295 (n=6)
Edges	46.6667	PDX-4295 (n=6)
Edges	53.3333	PDX-4295 (n=6)
Centre	66.6667	PDX-4295 (n=6)
Centre	80	PDX-4295 (n=6)
Edges	83.3333	PDX-4295 (n=6)
Edges	100	PDX-4295 (n=6)
Edges	25	PDX-4295 (n=6)
Edges	25	PDX-4295 (n=6)
Edges	25	PDX-4295 (n=6)
Edges	25	PDX-4295 (n=6)
Centre	25	PDX-4295 (n=6)
Edges	16.129	PDX-4295 (n=6)
Edges	19.3548	PDX-4295 (n=6)
Edges	19.3548	PDX-4295 (n=6)
Edges	12.9032	PDX-4295 (n=6)
Edges	25.8065	PDX-4295 (n=6)
Edges	29.0323	PDX-4295 (n=6)
Edges	16.129	PDX-4295 (n=6)
Centre	90.3226	PDX-4295 (n=6)
Centre	16.129	PDX-4295 (n=6)
Edges	33.3333	PDX-4295 (n=6)
Edges	33.3333	PDX-4295 (n=6)
Edges	33.3333	PDX-4295 (n=6)
Edges	50	PDX-4295 (n=6)
Edges	66.6667	PDX-4295 (n=6)
Edges	83.3333	PDX-4295 (n=6)
Centre	66.6667	PDX-4295 (n=6)
Centre	83.3333	PDX-4295 (n=6)
Edges	35.7143	PDX-4295 (n=6)
Edges	42.8571	PDX-4295 (n=6)
Edges	28.5714	PDX-4295 (n=6)
Edges	57.1429	PDX-4295 (n=6)
Edges	50	PDX-4295 (n=6)
Edges	35.7143	PDX-4295 (n=6)
Edges	57.1429	PDX-4295 (n=6)
Edges	57.1429	PDX-4295 (n=6)
Centre	78.5714	PDX-4295 (n=6)
Centre	85.7143	PDX-4295 (n=6)
Edges	100	PDX-4295 (n=6)
Edges	14.2857	PDX-4295 (n=6)
Edges	21.4286	PDX-4295 (n=6)
Edges	21.4286	PDX-4295 (n=6)
Edges	21.4286	PDX-4295 (n=6)
Edges	28.5714	PDX-4295 (n=6)
Centre	28.5714	PDX-4295 (n=6)
Edges	31.8681	MDA-231 (n=13)
Edges	29.6703	MDA-231 (n=13)
Edges	12.0879	MDA-231 (n=13)
Edges	14.2857	MDA-231 (n=13)
Edges	28.5714	MDA-231 (n=13)
Edges	13.1868	MDA-231 (n=13)
Edges	47.2527	MDA-231 (n=13)
Edges	31.8681	MDA-231 (n=13)
Edges	69.2308	MDA-231 (n=13)
Edges	18.6813	MDA-231 (n=13)
Edges	45.0549	MDA-231 (n=13)
Edges	27.4725	MDA-231 (n=13)
Centre	79.1209	MDA-231 (n=13)
Centre	28.5714	MDA-231 (n=13)
Edges	18.0952	MDA-231 (n=13)
Edges	11.4286	MDA-231 (n=13)
Edges	18.0952	MDA-231 (n=13)
Edges	18.0952	MDA-231 (n=13)
Edges	8.57143	MDA-231 (n=13)
Edges	24.7619	MDA-231 (n=13)
Edges	23.8095	MDA-231 (n=13)
Edges	20	MDA-231 (n=13)
Edges	29.5238	MDA-231 (n=13)
Edges	25.7143	MDA-231 (n=13)
Edges	66.6667	MDA-231 (n=13)
Centre	37.1429	MDA-231 (n=13)
Centre	61.9048	MDA-231 (n=13)
Edges	5.55556	MDA-231 (n=13)
Edges	5.55556	MDA-231 (n=13)
Edges	12.963	MDA-231 (n=13)
Edges	27.7778	MDA-231 (n=13)
Edges	24.0741	MDA-231 (n=13)
Edges	24.0741	MDA-231 (n=13)
Edges	31.4815	MDA-231 (n=13)
Edges	14.8148	MDA-231 (n=13)
Edges	27.7778	MDA-231 (n=13)
Edges	40.7407	MDA-231 (n=13)
Edges	22.2222	MDA-231 (n=13)
Centre	53.7037	MDA-231 (n=13)
Centre	42.5926	MDA-231 (n=13)
Centre	57.4074	MDA-231 (n=13)
Edges	20	MDA-231 (n=13)
Edges	16.6667	MDA-231 (n=13)
Edges	15.5556	MDA-231 (n=13)
Edges	17.7778	MDA-231 (n=13)
Edges	34.4444	MDA-231 (n=13)
Edges	26.6667	MDA-231 (n=13)
Edges	60	MDA-231 (n=13)
Edges	52.2222	MDA-231 (n=13)
Centre	86.6667	MDA-231 (n=13)
Edges	21.5054	PDX-434 (n=22)
Edges	16.129	PDX-434 (n=22)
Edges	20.4301	PDX-434 (n=22)
Edges	29.0323	PDX-434 (n=22)
Edges	49.4624	PDX-434 (n=22)
Edges	36.5591	PDX-434 (n=22)
Edges	47.3118	PDX-434 (n=22)
Edges	53.7634	PDX-434 (n=22)
Centre	50.5376	PDX-434 (n=22)
Edges	21.8447	PDX-434 (n=22)
Edges	21.3592	PDX-434 (n=22)
Edges	34.466	PDX-434 (n=22)
Edges	35.4369	PDX-434 (n=22)
Edges	25.7282	PDX-434 (n=22)
Edges	42.233	PDX-434 (n=22)
Edges	56.7961	PDX-434 (n=22)
Edges	33.0097	PDX-434 (n=22)
Edges	25.7282	PDX-434 (n=22)
Centre	46.1165	PDX-434 (n=22)
Centre	27.6699	PDX-434 (n=22)
Edges	68	PDX-434 (n=22)
Edges	84	PDX-434 (n=22)
Edges	52	PDX-434 (n=22)
Edges	44	PDX-434 (n=22)
Edges	56	PDX-434 (n=22)
Edges	28	PDX-434 (n=22)
Edges	92	PDX-434 (n=22)
Centre	88	PDX-434 (n=22)
Edges	13.7116	PDX-434 (n=22)
Edges	14.6572	PDX-434 (n=22)
Edges	27.4232	PDX-434 (n=22)
Edges	29.7872	PDX-434 (n=22)
Edges	13.948	PDX-434 (n=22)
Edges	22.695	PDX-434 (n=22)
Edges	41.1348	PDX-434 (n=22)
Edges	41.6076	PDX-434 (n=22)
Edges	18.4397	PDX-434 (n=22)
Edges	28.3688	PDX-434 (n=22)
Centre	29.078	PDX-434 (n=22)
Edges	24	PDX-T412 (n=16)
Edges	12	PDX-T412 (n=16)
Edges	52	PDX-T412 (n=16)
Edges	42	PDX-T412 (n=16)
Edges	58	PDX-T412 (n=16)
Edges	52	PDX-T412 (n=16)
Edges	32	PDX-T412 (n=16)
Edges	48	PDX-T412 (n=16)
Edges	48	PDX-T412 (n=16)
Centre	62	PDX-T412 (n=16)
Edges	69.2308	PDX-T412 (n=16)
Edges	76.9231	PDX-T412 (n=16)
Edges	76.9231	PDX-T412 (n=16)
Edges	65.3846	PDX-T412 (n=16)
Edges	80.7692	PDX-T412 (n=16)
Edges	76.9231	PDX-T412 (n=16)
Edges	76.9231	PDX-T412 (n=16)
Edges	73.0769	PDX-T412 (n=16)
Edges	84.6154	PDX-T412 (n=16)
Edges	73.0769	PDX-T412 (n=16)
Centre	84.6154	PDX-T412 (n=16)
Centre	92.3077	PDX-T412 (n=16)
Edges	27.8689	PDX-T412 (n=16)
Edges	26.776	PDX-T412 (n=16)
Edges	32.7869	PDX-T412 (n=16)
Edges	40.9836	PDX-T412 (n=16)
Edges	46.9945	PDX-T412 (n=16)
Edges	36.612	PDX-T412 (n=16)
Edges	36.612	PDX-T412 (n=16)
Edges	37.1585	PDX-T412 (n=16)
Edges	51.3661	PDX-T412 (n=16)
Edges	39.8907	PDX-T412 (n=16)
Centre	53.0055	PDX-T412 (n=16)
Centre	44.8087	PDX-T412 (n=16)
Edges	39.1304	PDX-T412 (n=16)
Edges	47.8261	PDX-T412 (n=16)
Edges	50	PDX-T412 (n=16)
Edges	54.3478	PDX-T412 (n=16)
Edges	26.087	PDX-T412 (n=16)
Edges	65.2174	PDX-T412 (n=16)
Edges	34.7826	PDX-T412 (n=16)
Edges	47.8261	PDX-T412 (n=16)
Edges	43.4783	PDX-T412 (n=16)
Edges	58.6957	PDX-T412 (n=16)
Centre	50	PDX-T412 (n=16)
Edges	40	PDX-T412 (n=16)
Edges	36.6667	PDX-T412 (n=16)
Edges	40	PDX-T412 (n=16)
Edges	46.6667	PDX-T412 (n=16)
Edges	40	PDX-T412 (n=16)
Edges	53.3333	PDX-T412 (n=16)
Edges	66.6667	PDX-T412 (n=16)
Edges	56.6667	PDX-T412 (n=16)
Centre	73.3333	PDX-T412 (n=16)
Edges	75	PDX-T412 (n=16)
Edges	46.875	PDX-T412 (n=16)
Edges	68.75	PDX-T412 (n=16)
Edges	71.875	PDX-T412 (n=16)
Centre	90.625	PDX-T412 (n=16)
Edges	69.5652	PDX-T412 (n=16)
Edges	52.1739	PDX-T412 (n=16)
Edges	41.3043	PDX-T412 (n=16)
Edges	56.5217	PDX-T412 (n=16)
Edges	41.3043	PDX-T412 (n=16)
Edges	76.087	PDX-T412 (n=16)
Edges	80.4348	PDX-T412 (n=16)
Edges	56.5217	PDX-T412 (n=16)
Centre	65.2174	PDX-T412 (n=16)
Edges	71.4286	PDX-T412 (n=16)
Edges	76.1905	PDX-T412 (n=16)
Edges	66.6667	PDX-T412 (n=16)
Edges	76.1905	PDX-T412 (n=16)
Edges	80.9524	PDX-T412 (n=16)
Centre	80.9524	PDX-T412 (n=16)
Edges	39.2857	PDX-T412 (n=16)
Edges	57.1429	PDX-T412 (n=16)
Edges	57.1429	PDX-T412 (n=16)
Edges	82.1429	PDX-T412 (n=16)
Edges	89.2857	PDX-T412 (n=16)
Edges	64.2857	PDX-T412 (n=16)
Centre	71.4286	PDX-T412 (n=16)
Edges	41.3793	PDX-T412 (n=16)
Edges	41.3793	PDX-T412 (n=16)
Edges	62.069	PDX-T412 (n=16)
Edges	58.6207	PDX-T412 (n=16)
Edges	44.8276	PDX-T412 (n=16)
Edges	58.6207	PDX-T412 (n=16)
Edges	44.8276	PDX-T412 (n=16)
Centre	68.9655	PDX-T412 (n=16)
Edges	55.5556	PDX-T412 (n=16)
Edges	66.6667	PDX-T412 (n=16)
Edges	77.7778	PDX-T412 (n=16)
Edges	61.1111	PDX-T412 (n=16)
Edges	88.8889	PDX-T412 (n=16)
Edges	61.1111	PDX-T412 (n=16)
Centre	72.2222	PDX-T412 (n=16)
Edges	59.375	PDX-T412 (n=16)
Edges	40.625	PDX-T412 (n=16)
Edges	65.625	PDX-T412 (n=16)
Edges	56.25	PDX-T412 (n=16)
Edges	75	PDX-T412 (n=16)
Edges	40.625	PDX-T412 (n=16)
Centre	65.625	PDX-T412 (n=16)
Centre	53.125	PDX-T412 (n=16)
Edges	63.8298	PDX-T412 (n=16)
Edges	34.0426	PDX-T412 (n=16)
Edges	68.0851	PDX-T412 (n=16)
Edges	76.5957	PDX-T412 (n=16)
Edges	85.1064	PDX-T412 (n=16)
Edges	72.3404	PDX-T412 (n=16)
Centre	87.234	PDX-T412 (n=16)
Centre	65.9574	PDX-T412 (n=16)
Edges	39.3939	PDX-T412 (n=16)
Edges	57.5758	PDX-T412 (n=16)
Edges	39.3939	PDX-T412 (n=16)
Edges	72.7273	PDX-T412 (n=16)
Edges	36.3636	PDX-T412 (n=16)
Edges	81.8182	PDX-T412 (n=16)
Centre	42.4242	PDX-T412 (n=16)
Edges	75.5556	PDX-T412 (n=16)
Edges	55.5556	PDX-T412 (n=16)
Edges	73.3333	PDX-T412 (n=16)
Edges	86.6667	PDX-T412 (n=16)
Edges	75.5556	PDX-T412 (n=16)
Edges	82.2222	PDX-T412 (n=16)
Centre	80	PDX-T412 (n=16)
Centre	84.4444	PDX-T412 (n=16)
Edges	53.6585	PDX-T412 (n=16)
Edges	53.6585	PDX-T412 (n=16)
Edges	58.5366	PDX-T412 (n=16)
Edges	68.2927	PDX-T412 (n=16)
Edges	73.1707	PDX-T412 (n=16)
Edges	60.9756	PDX-T412 (n=16)
Centre	80.4878	PDX-T412 (n=16)
Centre	78.0488	PDX-T412 (n=16)
Edges	33.3333	PDX-434 (n=22)
Edges	33.3333	PDX-434 (n=22)
Edges	33.3333	PDX-434 (n=22)
Edges	66.6667	PDX-434 (n=22)
Edges	33.3333	PDX-434 (n=22)
Edges	66.6667	PDX-434 (n=22)
Centre	33.3333	PDX-434 (n=22)
Edges	26.3158	PDX-434 (n=22)
Edges	36.8421	PDX-434 (n=22)
Edges	42.1053	PDX-434 (n=22)
Edges	47.3684	PDX-434 (n=22)
Edges	42.1053	PDX-434 (n=22)
Edges	89.4737	PDX-434 (n=22)
Centre	36.8421	PDX-434 (n=22)
Edges	60	PDX-434 (n=22)
Edges	70	PDX-434 (n=22)
Edges	90	PDX-434 (n=22)
Edges	60	PDX-434 (n=22)
Edges	70	PDX-434 (n=22)
Edges	80	PDX-434 (n=22)
Edges	80	PDX-434 (n=22)
Centre	80	PDX-434 (n=22)
Centre	70	PDX-434 (n=22)
Edges	100	PDX-434 (n=22)
Edges	50	PDX-434 (n=22)
Edges	25	PDX-434 (n=22)
Edges	50	PDX-434 (n=22)
Edges	75	PDX-434 (n=22)
Centre	50	PDX-434 (n=22)
Centre	50	PDX-434 (n=22)
Edges	66.6667	PDX-434 (n=22)
Edges	16.6667	PDX-434 (n=22)
Edges	66.6667	PDX-434 (n=22)
Edges	66.6667	PDX-434 (n=22)
Edges	66.6667	PDX-434 (n=22)
Edges	83.3333	PDX-434 (n=22)
Centre	83.3333	PDX-434 (n=22)
Centre	83.3333	PDX-434 (n=22)
