# Supplementary material for: Genetic barcoding uncovers the clonal makeup of solid and liquid biopsies and their ability to capture intra-tumoral heterogeneity
Source: Mol Syst Biol. 2026 Feb 11;22(5):659–84. doi: 10.1038/s44320-026-00194-w (PMC13144504; doi:10.1038/s44320-026-00194-w)
Supplement: Supplementary file 4 — Source data Fig. 1 [file 44320_2026_194_MOESM4_ESM.zip › Figure1/1C/Fig1C_Bubble_plot.xlsx]

## Sheet: 1C3
ID	Y	variable	value
10	1	Tum1
59	2	Tum1
126	3	Tum1
127	4	Tum1
161	5	Tum1
188	6	Tum1
211	7	Tum1
215	8	Tum1
233	9	Tum1
238	10	Tum1
304	11	Tum1
308	12	Tum1
327	13	Tum1
341	14	Tum1
421	15	Tum1
428	16	Tum1	87365.7
445	17	Tum1
494	18	Tum1
552	19	Tum1
554	20	Tum1
558	21	Tum1
562	22	Tum1
583	23	Tum1
592	24	Tum1
645	25	Tum1
657	26	Tum1
720	27	Tum1
738	28	Tum1
741	29	Tum1	110573
750	30	Tum1
773	31	Tum1
781	32	Tum1
784	33	Tum1
799	34	Tum1
814	35	Tum1
818	36	Tum1
904	37	Tum1
954	38	Tum1
1019	39	Tum1
1031	40	Tum1
1049	41	Tum1
1063	42	Tum1
1092	43	Tum1
1127	44	Tum1
1141	45	Tum1
1165	46	Tum1
1179	47	Tum1
1203	48	Tum1
1218	49	Tum1
1269	50	Tum1	360111
1271	51	Tum1
1311	52	Tum1
1353	53	Tum1
1411	54	Tum1
1418	55	Tum1
1505	56	Tum1
1536	57	Tum1
1578	58	Tum1
1579	59	Tum1
1590	60	Tum1
1591	61	Tum1
1622	62	Tum1
1630	63	Tum1
1631	64	Tum1
1666	65	Tum1
1676	66	Tum1
1696	67	Tum1
1720	68	Tum1
1760	69	Tum1
1795	70	Tum1	1011.25
1850	71	Tum1
1934	72	Tum1
1958	73	Tum1
1988	74	Tum1
1996	75	Tum1	20569.6
2023	76	Tum1	291103
2039	77	Tum1
2093	78	Tum1
2118	79	Tum1
2126	80	Tum1
2160	81	Tum1
2169	82	Tum1
2171	83	Tum1
2189	84	Tum1
2210	85	Tum1
2265	86	Tum1	16331.5
2273	87	Tum1
2288	88	Tum1
2366	89	Tum1
2367	90	Tum1	112935
2369	91	Tum1
2388	92	Tum1
2409	93	Tum1
2433	94	Tum1
2436	95	Tum1
2447	96	Tum1
2454	97	Tum1
2481	98	Tum1
2556	99	Tum1
10	1	Tum2
59	2	Tum2
126	3	Tum2
127	4	Tum2
161	5	Tum2
188	6	Tum2
211	7	Tum2
215	8	Tum2
233	9	Tum2
238	10	Tum2
304	11	Tum2
308	12	Tum2
327	13	Tum2
341	14	Tum2	83.6447
421	15	Tum2	27.4052
428	16	Tum2	305180
445	17	Tum2
494	18	Tum2
552	19	Tum2
554	20	Tum2
558	21	Tum2
562	22	Tum2
583	23	Tum2
592	24	Tum2
645	25	Tum2
657	26	Tum2
720	27	Tum2
738	28	Tum2
741	29	Tum2	60373.2
750	30	Tum2
773	31	Tum2
781	32	Tum2
784	33	Tum2
799	34	Tum2	632.733
814	35	Tum2
818	36	Tum2
904	37	Tum2
954	38	Tum2
1019	39	Tum2
1031	40	Tum2
1049	41	Tum2
1063	42	Tum2
1092	43	Tum2
1127	44	Tum2
1141	45	Tum2
1165	46	Tum2
1179	47	Tum2
1203	48	Tum2
1218	49	Tum2
1269	50	Tum2
1271	51	Tum2	1478.01
1311	52	Tum2
1353	53	Tum2
1411	54	Tum2
1418	55	Tum2
1505	56	Tum2
1536	57	Tum2
1578	58	Tum2
1579	59	Tum2
1590	60	Tum2
1591	61	Tum2
1622	62	Tum2
1630	63	Tum2
1631	64	Tum2
1666	65	Tum2
1676	66	Tum2
1696	67	Tum2
1720	68	Tum2
1760	69	Tum2
1795	70	Tum2	518.343
1850	71	Tum2
1934	72	Tum2
1958	73	Tum2
1988	74	Tum2
1996	75	Tum2
2023	76	Tum2
2039	77	Tum2
2093	78	Tum2
2118	79	Tum2
2126	80	Tum2
2160	81	Tum2
2169	82	Tum2
2171	83	Tum2
2189	84	Tum2
2210	85	Tum2
2265	86	Tum2
2273	87	Tum2
2288	88	Tum2
2366	89	Tum2
2367	90	Tum2	631707
2369	91	Tum2
2388	92	Tum2
2409	93	Tum2
2433	94	Tum2
2436	95	Tum2
2447	96	Tum2
2454	97	Tum2
2481	98	Tum2
2556	99	Tum2
10	1	Tum3
59	2	Tum3
126	3	Tum3
127	4	Tum3	75.4006
161	5	Tum3
188	6	Tum3
211	7	Tum3
215	8	Tum3	14575.7
233	9	Tum3
238	10	Tum3
304	11	Tum3	72.0927
308	12	Tum3
327	13	Tum3	402.789
341	14	Tum3
421	15	Tum3
428	16	Tum3	4952.73
445	17	Tum3
494	18	Tum3
552	19	Tum3	467.062
554	20	Tum3
558	21	Tum3
562	22	Tum3
583	23	Tum3
592	24	Tum3
645	25	Tum3
657	26	Tum3
720	27	Tum3	180.015
738	28	Tum3	76.5069
741	29	Tum3	3037.09
750	30	Tum3	615.423
773	31	Tum3
781	32	Tum3
784	33	Tum3
799	34	Tum3
814	35	Tum3
818	36	Tum3
904	37	Tum3
954	38	Tum3
1019	39	Tum3
1031	40	Tum3
1049	41	Tum3
1063	42	Tum3
1092	43	Tum3
1127	44	Tum3
1141	45	Tum3
1165	46	Tum3
1179	47	Tum3
1203	48	Tum3
1218	49	Tum3
1269	50	Tum3	34.8967
1271	51	Tum3	1792.59
1311	52	Tum3
1353	53	Tum3
1411	54	Tum3
1418	55	Tum3
1505	56	Tum3
1536	57	Tum3
1578	58	Tum3
1579	59	Tum3
1590	60	Tum3
1591	61	Tum3
1622	62	Tum3
1630	63	Tum3
1631	64	Tum3	4723.12
1666	65	Tum3	3987.86
1676	66	Tum3
1696	67	Tum3
1720	68	Tum3
1760	69	Tum3
1795	70	Tum3	40.4822
1850	71	Tum3	74.2564
1934	72	Tum3	37.1363
1958	73	Tum3
1988	74	Tum3
1996	75	Tum3	257.611
2023	76	Tum3	1298.61
2039	77	Tum3
2093	78	Tum3
2118	79	Tum3
2126	80	Tum3
2160	81	Tum3
2169	82	Tum3
2171	83	Tum3
2189	84	Tum3
2210	85	Tum3
2265	86	Tum3
2273	87	Tum3
2288	88	Tum3
2366	89	Tum3
2367	90	Tum3	956768
2369	91	Tum3
2388	92	Tum3
2409	93	Tum3
2433	94	Tum3
2436	95	Tum3
2447	96	Tum3
2454	97	Tum3
2481	98	Tum3
2556	99	Tum3	6530.76
10	1	Tum4	1202.59
59	2	Tum4
126	3	Tum4
127	4	Tum4
161	5	Tum4
188	6	Tum4
211	7	Tum4
215	8	Tum4
233	9	Tum4
238	10	Tum4
304	11	Tum4
308	12	Tum4
327	13	Tum4
341	14	Tum4
421	15	Tum4
428	16	Tum4	298421
445	17	Tum4
494	18	Tum4
552	19	Tum4
554	20	Tum4
558	21	Tum4
562	22	Tum4
583	23	Tum4
592	24	Tum4
645	25	Tum4
657	26	Tum4	2023.69
720	27	Tum4
738	28	Tum4
741	29	Tum4	379935
750	30	Tum4
773	31	Tum4
781	32	Tum4
784	33	Tum4
799	34	Tum4	478.418
814	35	Tum4
818	36	Tum4
904	37	Tum4
954	38	Tum4
1019	39	Tum4
1031	40	Tum4
1049	41	Tum4
1063	42	Tum4
1092	43	Tum4
1127	44	Tum4
1141	45	Tum4
1165	46	Tum4
1179	47	Tum4	302.014
1203	48	Tum4
1218	49	Tum4
1269	50	Tum4	1549.63
1271	51	Tum4	293.775
1311	52	Tum4
1353	53	Tum4
1411	54	Tum4
1418	55	Tum4
1505	56	Tum4
1536	57	Tum4
1578	58	Tum4
1579	59	Tum4
1590	60	Tum4
1591	61	Tum4
1622	62	Tum4
1630	63	Tum4
1631	64	Tum4
1666	65	Tum4
1676	66	Tum4
1696	67	Tum4
1720	68	Tum4	228.946
1760	69	Tum4
1795	70	Tum4	1324.13
1850	71	Tum4
1934	72	Tum4
1958	73	Tum4
1988	74	Tum4
1996	75	Tum4
2023	76	Tum4
2039	77	Tum4
2093	78	Tum4
2118	79	Tum4
2126	80	Tum4
2160	81	Tum4
2169	82	Tum4
2171	83	Tum4
2189	84	Tum4
2210	85	Tum4
2265	86	Tum4	1790.37
2273	87	Tum4
2288	88	Tum4	1584.08
2366	89	Tum4
2367	90	Tum4	310407
2369	91	Tum4
2388	92	Tum4
2409	93	Tum4
2433	94	Tum4
2436	95	Tum4
2447	96	Tum4	459.351
2454	97	Tum4
2481	98	Tum4
2556	99	Tum4
10	1	Tum5	76.357
59	2	Tum5
126	3	Tum5
127	4	Tum5	100.119
161	5	Tum5
188	6	Tum5
211	7	Tum5	34.208
215	8	Tum5	178.38
233	9	Tum5
238	10	Tum5
304	11	Tum5
308	12	Tum5
327	13	Tum5	49.0568
341	14	Tum5	262.199
421	15	Tum5
428	16	Tum5	47176.3
445	17	Tum5
494	18	Tum5
552	19	Tum5	81.0293
554	20	Tum5
558	21	Tum5
562	22	Tum5
583	23	Tum5
592	24	Tum5
645	25	Tum5
657	26	Tum5	112.462
720	27	Tum5
738	28	Tum5	207.584
741	29	Tum5	31523.1
750	30	Tum5	225.432
773	31	Tum5
781	32	Tum5
784	33	Tum5
799	34	Tum5	1188.25
814	35	Tum5
818	36	Tum5	83.9201
904	37	Tum5
954	38	Tum5
1019	39	Tum5
1031	40	Tum5
1049	41	Tum5
1063	42	Tum5
1092	43	Tum5
1127	44	Tum5
1141	45	Tum5
1165	46	Tum5
1179	47	Tum5
1203	48	Tum5
1218	49	Tum5
1269	50	Tum5	62.8652
1271	51	Tum5	34902.4
1311	52	Tum5
1353	53	Tum5
1411	54	Tum5	40.6766
1418	55	Tum5
1505	56	Tum5
1536	57	Tum5
1578	58	Tum5
1579	59	Tum5	308.311
1590	60	Tum5
1591	61	Tum5
1622	62	Tum5
1630	63	Tum5
1631	64	Tum5	23889.3
1666	65	Tum5	21740.4
1676	66	Tum5
1696	67	Tum5
1720	68	Tum5
1760	69	Tum5
1795	70	Tum5	264.312
1850	71	Tum5	125.745
1934	72	Tum5
1958	73	Tum5
1988	74	Tum5
1996	75	Tum5	144.164
2023	76	Tum5	207.368
2039	77	Tum5
2093	78	Tum5
2118	79	Tum5
2126	80	Tum5
2160	81	Tum5
2169	82	Tum5
2171	83	Tum5
2189	84	Tum5
2210	85	Tum5
2265	86	Tum5	458.512
2273	87	Tum5
2288	88	Tum5	43.9453
2366	89	Tum5
2367	90	Tum5	836394
2369	91	Tum5
2388	92	Tum5
2409	93	Tum5
2433	94	Tum5
2436	95	Tum5
2447	96	Tum5
2454	97	Tum5
2481	98	Tum5
2556	99	Tum5	119.64
10	1	Tum6	137.083
59	2	Tum6	160.276
126	3	Tum6	120.115
127	4	Tum6	3836.66
161	5	Tum6
188	6	Tum6
211	7	Tum6
215	8	Tum6	253.55
233	9	Tum6
238	10	Tum6
304	11	Tum6	823.504
308	12	Tum6
327	13	Tum6
341	14	Tum6
421	15	Tum6
428	16	Tum6	66544.6
445	17	Tum6
494	18	Tum6
552	19	Tum6	3305.96
554	20	Tum6
558	21	Tum6
562	22	Tum6
583	23	Tum6	116.534
592	24	Tum6
645	25	Tum6
657	26	Tum6
720	27	Tum6	1007.68
738	28	Tum6	1269.62
741	29	Tum6	9763.32
750	30	Tum6	5598.82
773	31	Tum6	3137.75
781	32	Tum6
784	33	Tum6
799	34	Tum6
814	35	Tum6
818	36	Tum6
904	37	Tum6	155.289
954	38	Tum6
1019	39	Tum6
1031	40	Tum6
1049	41	Tum6	5097.02
1063	42	Tum6
1092	43	Tum6
1127	44	Tum6
1141	45	Tum6	1126.69
1165	46	Tum6
1179	47	Tum6
1203	48	Tum6
1218	49	Tum6
1269	50	Tum6	452.649
1271	51	Tum6	1710.76
1311	52	Tum6
1353	53	Tum6
1411	54	Tum6
1418	55	Tum6
1505	56	Tum6
1536	57	Tum6	8637.96
1578	58	Tum6	162.451
1579	59	Tum6	2367.75
1590	60	Tum6
1591	61	Tum6
1622	62	Tum6
1630	63	Tum6
1631	64	Tum6
1666	65	Tum6
1676	66	Tum6
1696	67	Tum6
1720	68	Tum6
1760	69	Tum6
1795	70	Tum6
1850	71	Tum6	1961.86
1934	72	Tum6	22550.9
1958	73	Tum6
1988	74	Tum6
1996	75	Tum6
2023	76	Tum6	700.51
2039	77	Tum6
2093	78	Tum6
2118	79	Tum6	503.152
2126	80	Tum6
2160	81	Tum6
2169	82	Tum6	10134.8
2171	83	Tum6
2189	84	Tum6
2210	85	Tum6
2265	86	Tum6
2273	87	Tum6	16007.2
2288	88	Tum6
2366	89	Tum6
2367	90	Tum6	414003
2369	91	Tum6
2388	92	Tum6
2409	93	Tum6
2433	94	Tum6	374.938
2436	95	Tum6
2447	96	Tum6
2454	97	Tum6
2481	98	Tum6
2556	99	Tum6	417978
10	1	Tum7	20127.5
59	2	Tum7	239.381
126	3	Tum7	6103.63
127	4	Tum7	3140.46
161	5	Tum7	55.9074
188	6	Tum7	149.838
211	7	Tum7	244.08
215	8	Tum7	11138.8
233	9	Tum7	461.212
238	10	Tum7	161.01
304	11	Tum7	257.289
308	12	Tum7	111.743
327	13	Tum7	206.753
341	14	Tum7	387.349
421	15	Tum7
428	16	Tum7	66970.2
445	17	Tum7	132.504
494	18	Tum7	39.8449
552	19	Tum7	2901.53
554	20	Tum7	1489
558	21	Tum7	46.2459
562	22	Tum7	597.242
583	23	Tum7
592	24	Tum7	41.499
645	25	Tum7	41.4032
657	26	Tum7	295.096
720	27	Tum7	1324.18
738	28	Tum7	48494.5
741	29	Tum7	364860
750	30	Tum7	5288.22
773	31	Tum7	39.8928
781	32	Tum7	74.8231
784	33	Tum7	164.821
799	34	Tum7	347.312
814	35	Tum7	92.4919
818	36	Tum7	194.334
904	37	Tum7
954	38	Tum7	135.406
1019	39	Tum7	86.2345
1031	40	Tum7	70.0283
1049	41	Tum7	86.4261
1063	42	Tum7	352.107
1092	43	Tum7	87.5294
1127	44	Tum7	103.376
1141	45	Tum7
1165	46	Tum7	73.145
1179	47	Tum7
1203	48	Tum7	70.196
1218	49	Tum7	46.198
1269	50	Tum7	167.77
1271	51	Tum7	7909.64
1311	52	Tum7	138.69
1353	53	Tum7	175.394
1411	54	Tum7
1418	55	Tum7	128.909
1505	56	Tum7	76.8365
1536	57	Tum7	162.712
1578	58	Tum7
1579	59	Tum7	1055.48
1590	60	Tum7	224.853
1591	61	Tum7	85.8753
1622	62	Tum7	35.074
1630	63	Tum7	193.087
1631	64	Tum7	258.584
1666	65	Tum7	228.329
1676	66	Tum7	218.332
1696	67	Tum7	182.803
1720	68	Tum7	76.6689
1760	69	Tum7	245.71
1795	70	Tum7	360.138
1850	71	Tum7	2289.45
1934	72	Tum7
1958	73	Tum7	47.7564
1988	74	Tum7	68.3502
1996	75	Tum7	231.326
2023	76	Tum7	1577.88
2039	77	Tum7	177.192
2093	78	Tum7	41.4032
2118	79	Tum7
2126	80	Tum7	63.9626
2160	81	Tum7	97.1669
2169	82	Tum7	163.959
2171	83	Tum7	335.396
2189	84	Tum7	44.6876
2210	85	Tum7	60.3908
2265	86	Tum7	173.453
2273	87	Tum7
2288	88	Tum7	11392.8
2366	89	Tum7	55.8355
2367	90	Tum7	432831
2369	91	Tum7	319.286
2388	92	Tum7	181.699
2409	93	Tum7	94.2418
2433	94	Tum7
2436	95	Tum7	106.9
2447	96	Tum7
2454	97	Tum7	41.499
2481	98	Tum7	62.0929
2556	99	Tum7	286.73
