# Supplementary material for: Genetic barcoding uncovers the clonal makeup of solid and liquid biopsies and their ability to capture intra-tumoral heterogeneity
Source: Mol Syst Biol. 2026 Feb 11;22(5):659–84. doi: 10.1038/s44320-026-00194-w (PMC13144504; doi:10.1038/s44320-026-00194-w)
Supplement: Supplementary file 4 — Source data Fig. 1 [file 44320_2026_194_MOESM4_ESM.zip › Figure1/1C/Fig1C_Histograms.xlsx]

## Sheet: 1C4
Names	pct_bc
Tum1	8.69565
Tum2	8.69565
Tum3	22.8261
Tum4	15.2174
Tum5	30.4348
Tum6	33.6957
Tum7	94.5652
