# Supplementary material for: Genetic barcoding uncovers the clonal makeup of solid and liquid biopsies and their ability to capture intra-tumoral heterogeneity
Source: Mol Syst Biol. 2026 Feb 11;22(5):659–84. doi: 10.1038/s44320-026-00194-w (PMC13144504; doi:10.1038/s44320-026-00194-w)
Supplement: Supplementary file 5 — Source data Fig. 2 [file 44320_2026_194_MOESM5_ESM.zip]

Archive with 18 entries (14 files):
- Figure2/
- Figure2/.DS_Store
- __MACOSX/Figure2/._.DS_Store
- Figure2/2C/
- Figure2/2D/
- Figure2/2B/
- Figure2/2C/Fig2C_Histo4.xlsx
- __MACOSX/Figure2/2C/._Fig2C_Histo4.xlsx
- Figure2/2C/Fig2C_Histo3.xlsx
- __MACOSX/Figure2/2C/._Fig2C_Histo3.xlsx
- Figure2/2C/Fig2C_Histo2.xlsx
- __MACOSX/Figure2/2C/._Fig2C_Histo2.xlsx
- Figure2/2C/Fig2C_Histo1.xlsx
- __MACOSX/Figure2/2C/._Fig2C_Histo1.xlsx
- Figure2/2D/Fig2D.xlsx
- __MACOSX/Figure2/2D/._Fig2D.xlsx
- Figure2/2B/Fig2B.xlsx
- __MACOSX/Figure2/2B/._Fig2B.xlsx
