# Supplementary material for: Genetic barcoding uncovers the clonal makeup of solid and liquid biopsies and their ability to capture intra-tumoral heterogeneity
Source: Mol Syst Biol. 2026 Feb 11;22(5):659–84. doi: 10.1038/s44320-026-00194-w (PMC13144504; doi:10.1038/s44320-026-00194-w)
Supplement: Supplementary file 5 — Source data Fig. 2 [file 44320_2026_194_MOESM5_ESM.zip › Figure2/2D/Fig2D.xlsx]

## Sheet: SD2D
N1a	N2a	Core	Tum	mouse	Model	Exp
0	0	TRUE	8.87269	25	MDA-231	15
0	0	TRUE	189.349	25	MDA-231	15
0	0	TRUE	35.642	25	MDA-231	15
0	446.808	FALSE	113.781	25	MDA-231	15
0	0	TRUE	62.114	25	MDA-231	15
865.212	0	TRUE	463.65	25	MDA-231	15
1105.31	1526.3	TRUE	56635.3	25	MDA-231	15
734.345	0	TRUE	127479	25	MDA-231	15
90133.2	82446.8	TRUE	25420.8	25	MDA-231	15
0	210.237	TRUE	11.7731	25	MDA-231	15
0	0	TRUE	12.4303	25	MDA-231	15
0	0	TRUE	7.69817	25	MDA-231	15
0	0	TRUE	299.186	25	MDA-231	15
0	0	FALSE	15.0034	25	MDA-231	15
0	0	TRUE	55.9362	25	MDA-231	15
0	481.995	TRUE	163.291	25	MDA-231	15
0	0	TRUE	109.334	25	MDA-231	15
787852	304580	TRUE	694093	25	MDA-231	15
0	0	TRUE	8.16401	25	MDA-231	15
0	2867.83	FALSE	15.3079	25	MDA-231	15
782.553	0	TRUE	479.151	25	MDA-231	15
461.438	69934.8	TRUE	20147.4	25	MDA-231	15
0	0	TRUE	15.5163	25	MDA-231	15
0	0	TRUE	6.80948	25	MDA-231	15
0	0	TRUE	101.566	25	MDA-231	15
0	0	TRUE	73.164	25	MDA-231	15
0	0	TRUE	26.5608	25	MDA-231	15
0	0	TRUE	5.9208	25	MDA-231	15
0	1006.5	TRUE	238.026	25	MDA-231	15
0	0	TRUE	333.683	25	MDA-231	15
0	0	TRUE	12.7818	25	MDA-231	15
0	0	TRUE	9.64988	25	MDA-231	15
0	0	TRUE	10.8929	25	MDA-231	15
0	0	TRUE	11.6673	25	MDA-231	15
0	0	TRUE	278.728	25	MDA-231	15
0	613.665	TRUE	213.978	25	MDA-231	15
5276.66	283.229	TRUE	950.622	25	MDA-231	15
0	0	TRUE	15.5107	25	MDA-231	15
0	375.237	TRUE	8.10684	25	MDA-231	15
0	194.065	FALSE	140.255	25	MDA-231	15
877.421	0	TRUE	764.631	25	MDA-231	15
0	0	TRUE	110.393	25	MDA-231	15
25026.4	272008	TRUE	14514.4	25	MDA-231	15
0	0	TRUE	15.2135	25	MDA-231	15
0	0	TRUE	13.7876	25	MDA-231	15
0	398.84	TRUE	168.956	25	MDA-231	15
0	580.885	TRUE	180.437	25	MDA-231	15
402.07	137878	TRUE	36043.6	25	MDA-231	15
0	0	TRUE	23.3203	25	MDA-231	15
0	313.716	TRUE	10.9472	25	MDA-231	15
0	0	TRUE	29.6644	25	MDA-231	15
0	0	TRUE	64.9974	25	MDA-231	15
0	121144	TRUE	10946.8	25	MDA-231	15
1174.42	2373.91	TRUE	71.3648	25	MDA-231	15
0	0	TRUE	18.9454	25	MDA-231	15
0	0	TRUE	33.4559	25	MDA-231	15
0	0	TRUE	7.69534	25	MDA-231	15
85309.3	334.588	TRUE	8701.65	25	MDA-231	15
2761.02	2026.73	TRUE	206.655	30	PDX-1432C	17
5046.84	0	TRUE	20034.9	30	PDX-1432C	17
408.859	0	FALSE	42.7232	30	PDX-1432C	17
23542.9	1976.87	TRUE	84733.2	30	PDX-1432C	17
0	0	FALSE	1020.43	30	PDX-1432C	17
0	0	FALSE	293.505	30	PDX-1432C	17
10942.1	0	TRUE	24758	30	PDX-1432C	17
0	0	TRUE	2629.84	30	PDX-1432C	17
415.607	931131	TRUE	269979	30	PDX-1432C	17
28392.4	3490.04	TRUE	61138.7	30	PDX-1432C	17
0	10276.3	FALSE	17231.5	30	PDX-1432C	17
0	1845.75	TRUE	489.339	30	PDX-1432C	17
723.459	0	FALSE	54.0859	30	PDX-1432C	17
0	0	FALSE	50.9768	30	PDX-1432C	17
26033.7	1574.7	TRUE	61027.2	30	PDX-1432C	17
0	0	TRUE	1773.43	30	PDX-1432C	17
0	959.638	FALSE	1841.32	30	PDX-1432C	17
1477.71	1132.51	TRUE	50643.3	30	PDX-1432C	17
1628.72	641.166	TRUE	49842.5	30	PDX-1432C	17
0	0	TRUE	1099.78	30	PDX-1432C	17
0	6865.84	TRUE	5995.22	30	PDX-1432C	17
295.349	0	TRUE	408.384	30	PDX-1432C	17
0	0	FALSE	343.951	30	PDX-1432C	17
20923.2	854.957	TRUE	46718.6	30	PDX-1432C	17
0	0	TRUE	153.559	30	PDX-1432C	17
0	0	FALSE	1724.25	30	PDX-1432C	17
5477.81	4864.52	TRUE	490.583	30	PDX-1432C	17
0	0	FALSE	45.5763	30	PDX-1432C	17
0	0	TRUE	540.98	30	PDX-1432C	17
362845	8410	TRUE	72318.4	30	PDX-1432C	17
0	0	FALSE	943.952	30	PDX-1432C	17
343.449	0	FALSE	27.0054	30	PDX-1432C	17
466391	9271.54	TRUE	50493.5	30	PDX-1432C	17
0	0	TRUE	1262.39	30	PDX-1432C	17
40771	6459.65	TRUE	89944.6	30	PDX-1432C	17
0	0	TRUE	69.3294	30	PDX-1432C	17
329.018	0	FALSE	41.8972	30	PDX-1432C	17
0	0	FALSE	43.4489	30	PDX-1432C	17
1250.63	682.914	TRUE	50135.8	30	PDX-1432C	17
0	0	FALSE	1119.21	30	PDX-1432C	17
0	0	TRUE	293.021	30	PDX-1432C	17
0	0	TRUE	829.201	30	PDX-1432C	17
0	0	FALSE	860.938	30	PDX-1432C	17
0	7535.93	FALSE	24979.7	30	PDX-1432C	17
0	0	TRUE	261.513	30	PDX-1432C	17
0	0	FALSE	884.26	30	PDX-1432C	17
0	0	FALSE	180.306	30	PDX-1432C	17
0	0	FALSE	477.401	32	PDX-1432C	17
0	0	FALSE	2055.3	32	PDX-1432C	17
0	0	FALSE	4650.29	32	PDX-1432C	17
0	0	FALSE	12999.9	32	PDX-1432C	17
0	0	FALSE	2474.47	32	PDX-1432C	17
0	0	FALSE	9.52197	32	PDX-1432C	17
0	21878.6	FALSE	6003.23	32	PDX-1432C	17
879066	911354	TRUE	857677	32	PDX-1432C	17
0	0	FALSE	580.483	32	PDX-1432C	17
0	0	FALSE	1860.16	32	PDX-1432C	17
0	0	FALSE	450.858	32	PDX-1432C	17
0	8212.63	FALSE	4704.13	32	PDX-1432C	17
0	0	FALSE	431.865	32	PDX-1432C	17
0	0	FALSE	783.123	32	PDX-1432C	17
0	0	FALSE	6500.7	32	PDX-1432C	17
0	0	FALSE	3089.59	32	PDX-1432C	17
0	5888.24	FALSE	3495.41	32	PDX-1432C	17
0	0	FALSE	5759.22	32	PDX-1432C	17
0	0	FALSE	2184.21	32	PDX-1432C	17
120934	8456.97	TRUE	62503.8	32	PDX-1432C	17
0	14482.5	FALSE	3433.8	32	PDX-1432C	17
0	19119.1	FALSE	5013.6	32	PDX-1432C	17
0	0	FALSE	3506.56	32	PDX-1432C	17
0	0	FALSE	2857.99	32	PDX-1432C	17
0	4142.06	FALSE	2563.78	32	PDX-1432C	17
0	0	FALSE	457.408	32	PDX-1432C	17
0	6466.38	FALSE	3476.41	32	PDX-1432C	17
18338.4	107657	TRUE	125424	33	PDX-1432C	17
978473	624003	TRUE	473928	33	PDX-1432C	17
0	0	TRUE	7791.42	33	PDX-1432C	17
0	0	TRUE	2577.24	33	PDX-1432C	17
0	0	FALSE	9856.62	33	PDX-1432C	17
0	43.1264	TRUE	11076.7	33	PDX-1432C	17
0	0	TRUE	14044.5	33	PDX-1432C	17
0	0	TRUE	10856.4	33	PDX-1432C	17
542.954	261103	TRUE	278714	33	PDX-1432C	17
0	0	FALSE	8.91939	33	PDX-1432C	17
0	0	TRUE	9300.74	33	PDX-1432C	17
0	0	FALSE	703.17	33	PDX-1432C	17
0	0	FALSE	883.789	33	PDX-1432C	17
2645.19	7193.27	TRUE	54834.4	33	PDX-1432C	17
0	0	FALSE	197.88	34	PDX-1432C	17
120890	440.709	TRUE	58830.6	34	PDX-1432C	17
549.801	871.474	TRUE	196.335	34	PDX-1432C	17
46094.8	18997.2	TRUE	11176.6	34	PDX-1432C	17
0	0	FALSE	321.552	34	PDX-1432C	17
753399	947047	TRUE	901311	34	PDX-1432C	17
2290.13	0	TRUE	654.297	34	PDX-1432C	17
0	0	TRUE	1765.1	34	PDX-1432C	17
0	0	FALSE	246.966	34	PDX-1432C	17
0	0	FALSE	241.437	34	PDX-1432C	17
0	0	FALSE	522.17	34	PDX-1432C	17
76776.2	32643.7	TRUE	16072.7	34	PDX-1432C	17
0	0	FALSE	297.459	34	PDX-1432C	17
0	0	TRUE	7106.99	34	PDX-1432C	17
0	0	FALSE	383.477	34	PDX-1432C	17
0	0	FALSE	309.253	34	PDX-1432C	17
0	0	FALSE	366.032	34	PDX-1432C	17
0	530.07	TRUE	838.373	36	MDA-231	38
0	0	TRUE	621.091	36	MDA-231	38
0	197.265	FALSE	77.1513	36	MDA-231	38
0	111.672	FALSE	7403.52	36	MDA-231	38
12302.6	120181	TRUE	67946.2	36	MDA-231	38
20510.7	11373.6	TRUE	105980	36	MDA-231	38
0	126.613	TRUE	103.543	36	MDA-231	38
0	0	TRUE	2633.06	36	MDA-231	38
0	0	TRUE	9691.54	36	MDA-231	38
0	0	FALSE	16.4898	36	MDA-231	38
1147.7	1272.37	TRUE	32.7007	36	MDA-231	38
0	0	FALSE	79.7872	36	MDA-231	38
0	0	TRUE	8.92437	36	MDA-231	38
0	104.063	TRUE	10.4849	36	MDA-231	38
0	0	FALSE	20.8776	36	MDA-231	38
806707	770660	TRUE	634219	36	MDA-231	38
0	2606.72	TRUE	12901.8	36	MDA-231	38
0	270.076	FALSE	22.5963	36	MDA-231	38
26663.8	18782.2	TRUE	22227.6	36	MDA-231	38
0	726.782	TRUE	44.553	36	MDA-231	38
155.056	1690.78	TRUE	90.3929	36	MDA-231	38
255.011	137.75	TRUE	589.613	36	MDA-231	38
0	0	FALSE	14.0316	36	MDA-231	38
0	0	TRUE	80.5613	36	MDA-231	38
0	0	TRUE	2113.42	36	MDA-231	38
42936.5	26646.2	TRUE	61566.3	36	MDA-231	38
0	0	TRUE	92.4575	36	MDA-231	38
67.936	135.578	TRUE	105.017	36	MDA-231	38
0	0	FALSE	120.672	36	MDA-231	38
0	0	FALSE	65.9508	36	MDA-231	38
0	83.6846	FALSE	127.476	36	MDA-231	38
0	720.818	TRUE	32.3144	36	MDA-231	38
416.88	0	TRUE	5708.01	36	MDA-231	38
88743.1	42802.7	TRUE	64102.9	36	MDA-231	38
0	0	TRUE	30.1539	36	MDA-231	38
93.7111	490.431	TRUE	139.507	36	MDA-231	38
0	0	FALSE	12.0024	36	MDA-231	38
0	0	TRUE	10.2345	36	MDA-231	38
0	81.5125	TRUE	60.2161	36	MDA-231	38
0	0	FALSE	45.7451	36	MDA-231	38
0	268.444	TRUE	13.9184	36	MDA-231	38
1190.09	14628.2	TRUE	2345.02	37	MDA-231	38
175.223	8467.03	TRUE	524.151	37	MDA-231	38
0	235.693	TRUE	307.785	37	MDA-231	38
0	0	FALSE	91.7592	37	MDA-231	38
0	658.795	FALSE	20.7611	37	MDA-231	38
982.789	1996.43	TRUE	1097.64	37	MDA-231	38
0	0	FALSE	9.44378	37	MDA-231	38
0	147.149	TRUE	740.049	37	MDA-231	38
0	0	FALSE	1734.61	37	MDA-231	38
250.665	0	TRUE	1852.35	37	MDA-231	38
0	0	TRUE	50.4215	37	MDA-231	38
0	290.844	TRUE	36.6053	37	MDA-231	38
10640.1	10096.8	TRUE	8567.19	37	MDA-231	38
0	0	TRUE	91.0891	37	MDA-231	38
169.656	4350.28	TRUE	1426.44	37	MDA-231	38
175364	161245	TRUE	132200	37	MDA-231	38
0	0	FALSE	24.6198	37	MDA-231	38
173.001	6455.82	TRUE	56.9652	37	MDA-231	38
0	0	FALSE	13.3448	37	MDA-231	38
0	0	FALSE	19.4562	37	MDA-231	38
0	0	FALSE	11.9486	37	MDA-231	38
303102	251659	TRUE	394830	37	MDA-231	38
0	290.844	TRUE	95.9876	37	MDA-231	38
159.371	174.204	TRUE	301.498	37	MDA-231	38
0	330.518	TRUE	106.155	37	MDA-231	38
555.103	872.674	TRUE	575.102	37	MDA-231	38
0	8850.68	TRUE	104247	37	MDA-231	38
0	0	TRUE	137.398	37	MDA-231	38
399.602	2914.76	TRUE	17383.1	37	MDA-231	38
147.713	0	TRUE	31.8296	37	MDA-231	38
504713	510902	TRUE	329502	37	MDA-231	38
0	485.805	FALSE	20.7188	37	MDA-231	38
950.661	4802.05	TRUE	457.699	37	MDA-231	38
0	1214.01	TRUE	65.7984	37	MDA-231	38
809.214	8555.04	TRUE	149.533	37	MDA-231	38
0	0	TRUE	228.871	37	MDA-231	38
0	0	TRUE	214.683	37	MDA-231	38
218.012	376.817	TRUE	311.301	37	MDA-231	38
0	0	FALSE	119.669	37	MDA-231	38
1249.99	2972.89	TRUE	638.711	38	MDA-231	38
24402.7	9479.4	TRUE	9115.24	38	MDA-231	38
106.64	117.407	TRUE	17.6761	38	MDA-231	38
0	0	TRUE	49.5113	38	MDA-231	38
8898.12	14180.4	TRUE	3454.04	38	MDA-231	38
555.672	457.124	TRUE	992.661	38	MDA-231	38
0	0	TRUE	22.9616	38	MDA-231	38
173.287	158.29	TRUE	94.1042	38	MDA-231	38
341.227	129.119	TRUE	177.039	38	MDA-231	38
0	128.616	TRUE	98.6836	38	MDA-231	38
0	0	TRUE	39.3695	38	MDA-231	38
9619.96	27673	TRUE	3437.44	38	MDA-231	38
0	0	TRUE	88.3846	38	MDA-231	38
2525.88	1674.52	TRUE	1336.57	38	MDA-231	38
0	0	TRUE	45.1977	38	MDA-231	38
0	0	TRUE	20.2834	38	MDA-231	38
225.535	136.088	TRUE	202.863	38	MDA-231	38
138637	149565	TRUE	97418.8	38	MDA-231	38
0	0	TRUE	99.9648	38	MDA-231	38
0	0	FALSE	281.511	38	MDA-231	38
0	0	FALSE	121.907	38	MDA-231	38
0	0	TRUE	110.579	38	MDA-231	38
271632	268502	TRUE	362472	38	MDA-231	38
0	0	TRUE	390.17	38	MDA-231	38
129.8	202.336	TRUE	37.1743	38	MDA-231	38
0	0	TRUE	17.9597	38	MDA-231	38
5888.79	4858.8	TRUE	11643.7	38	MDA-231	38
386.462	468.764	FALSE	25.9866	38	MDA-231	38
6140.56	2667.08	TRUE	3167.43	38	MDA-231	38
124153	79749.6	TRUE	184790	38	MDA-231	38
397680	429662	TRUE	302423	38	MDA-231	38
0	0	TRUE	27.5382	38	MDA-231	38
7003.63	6505.58	TRUE	16847.4	38	MDA-231	38
0	0	TRUE	24.793	38	MDA-231	38
0	0	FALSE	71.7255	38	MDA-231	38
250.256	711.984	FALSE	50.8739	38	MDA-231	38
0	0	TRUE	14.2969	38	MDA-231	38
0	0	TRUE	16.6915	38	MDA-231	38
0	0	TRUE	34.793	38	MDA-231	38
0	0	TRUE	81.1298	38	MDA-231	38
57.8888	99.0195	TRUE	35.5712	39	MDA-231	38
4106.19	3807.18	TRUE	6822.44	39	MDA-231	38
340.397	668.102	TRUE	431.309	39	MDA-231	38
216.065	201.198	TRUE	242.441	39	MDA-231	38
269.54	780.318	TRUE	173.784	39	MDA-231	38
4268.01	7913.13	TRUE	5428.1	39	MDA-231	38
0	0	FALSE	21.3448	39	MDA-231	38
513.399	1039.07	TRUE	737.273	39	MDA-231	38
682.294	1630.46	TRUE	13363.6	39	MDA-231	38
256.231	443.267	TRUE	63.2653	39	MDA-231	38
144.884	137.652	TRUE	105.424	39	MDA-231	38
106.61	1275.78	FALSE	187.036	39	MDA-231	38
0	0	TRUE	84.4371	39	MDA-231	38
0	0	FALSE	34.0762	39	MDA-231	38
245.802	379.922	TRUE	110.595	39	MDA-231	38
4013.53	1833.78	TRUE	2598.66	39	MDA-231	38
585.892	2951.35	TRUE	4128.04	39	MDA-231	38
273.34	0	TRUE	21.9599	39	MDA-231	38
155.654	146.01	TRUE	64.7602	39	MDA-231	38
0	0	TRUE	131.045	39	MDA-231	38
221043	194153	TRUE	114872	39	MDA-231	38
125.593	274.384	TRUE	88.3798	39	MDA-231	38
0	0	FALSE	22.3328	39	MDA-231	38
0	0	TRUE	54.2043	39	MDA-231	38
0	0	FALSE	16.5818	39	MDA-231	38
0	128.613	FALSE	68.0491	39	MDA-231	38
126.224	137.771	TRUE	15.2117	39	MDA-231	38
505.202	537.209	TRUE	183.841	39	MDA-231	38
81.6101	0	TRUE	94.8219	39	MDA-231	38
282725	260619	TRUE	361379	39	MDA-231	38
0	0	TRUE	29.03	39	MDA-231	38
0	0	FALSE	278.141	39	MDA-231	38
973.357	2819.41	TRUE	488.955	39	MDA-231	38
66.4264	114.016	TRUE	6957.16	39	MDA-231	38
0	0	TRUE	87.9466	39	MDA-231	38
0	0	TRUE	26.6733	39	MDA-231	38
886.055	1227.35	TRUE	1360.65	39	MDA-231	38
93.965	459.265	FALSE	440.786	39	MDA-231	38
0	0	FALSE	566.837	39	MDA-231	38
0	134.212	FALSE	16.5818	39	MDA-231	38
199.91	213.596	TRUE	160.315	39	MDA-231	38
35888.1	105783	TRUE	50364.6	39	MDA-231	38
439553	407524	TRUE	423538	39	MDA-231	38
0	0	TRUE	19.3882	39	MDA-231	38
186.669	0	TRUE	16.6039	39	MDA-231	38
238.832	763.681	TRUE	193.961	39	MDA-231	38
0	0	TRUE	38.8116	39	MDA-231	38
495.983	791.876	TRUE	922.864	39	MDA-231	38
175.575	415.354	TRUE	48.1024	39	MDA-231	38
0	126.494	TRUE	46.0214	39	MDA-231	38
0	0	TRUE	29.294	39	MDA-231	38
90.7782	0	TRUE	16.39	39	MDA-231	38
163.868	283.422	TRUE	35.9933	39	MDA-231	38
0	0	FALSE	18.1845	39	MDA-231	38
81.3034	187.681	FALSE	16.5363	39	MDA-231	38
62.95	0	TRUE	2702.58	39	MDA-231	38
267.673	11651.8	FALSE	24.9531	40	PDX-434	45
0	0	TRUE	11.014	40	PDX-434	45
0	0	FALSE	283.624	40	PDX-434	45
0	0	TRUE	2205.43	40	PDX-434	45
10937.8	161390	TRUE	8831.15	40	PDX-434	45
0	0	TRUE	134.619	40	PDX-434	45
0	0	FALSE	13.0722	40	PDX-434	45
101.078	0	TRUE	517.016	40	PDX-434	45
0	0	TRUE	7250.46	40	PDX-434	45
0	0	TRUE	4969.13	40	PDX-434	45
0	0	TRUE	45613.3	40	PDX-434	45
264446	226314	TRUE	46010.9	40	PDX-434	45
0	0	TRUE	27101	40	PDX-434	45
0	0	TRUE	1158.21	40	PDX-434	45
0	0	TRUE	187.122	40	PDX-434	45
0	0	FALSE	38.7489	40	PDX-434	45
0	0	TRUE	412.919	40	PDX-434	45
0	0	FALSE	953.947	40	PDX-434	45
0	0	TRUE	6824.96	40	PDX-434	45
143.344	0	TRUE	16921.8	40	PDX-434	45
0	0	FALSE	11.145	40	PDX-434	45
0	0	FALSE	71.3017	40	PDX-434	45
454.109	0	TRUE	21730.9	40	PDX-434	45
0	0	TRUE	11019.1	40	PDX-434	45
0	94.4592	TRUE	259.552	40	PDX-434	45
0	0	TRUE	9.25203	40	PDX-434	45
0	0	TRUE	224.345	40	PDX-434	45
0	0	TRUE	2149.9	40	PDX-434	45
0	0	FALSE	5.92522	40	PDX-434	45
0	0	TRUE	18379	40	PDX-434	45
0	0	TRUE	4943.66	40	PDX-434	45
225283	8335.28	TRUE	208099	40	PDX-434	45
0	0	TRUE	10.474	40	PDX-434	45
67.7385	118.239	TRUE	185.251	40	PDX-434	45
0	0	FALSE	4.12449	40	PDX-434	45
0	0	FALSE	99.6527	40	PDX-434	45
101.995	219.022	TRUE	401.956	40	PDX-434	45
0	0	TRUE	34.5869	40	PDX-434	45
0	0	FALSE	5.89383	40	PDX-434	45
0	0	TRUE	620.575	40	PDX-434	45
690.457	19451	TRUE	52711.5	40	PDX-434	45
0	0	TRUE	120.961	40	PDX-434	45
0	0	FALSE	9679.59	40	PDX-434	45
0	0	TRUE	23.5868	40	PDX-434	45
490344	549974	TRUE	261186	40	PDX-434	45
0	0	TRUE	14172.4	40	PDX-434	45
0	0	TRUE	4097.58	40	PDX-434	45
7162.21	22452.3	TRUE	194811	40	PDX-434	45
0	0	FALSE	6.41495	40	PDX-434	45
0	0	TRUE	144.495	40	PDX-434	45
0	0	TRUE	21504.5	40	PDX-434	45
0	0	FALSE	420.068	40	PDX-434	45
0	0	TRUE	2541.7	40	PDX-434	45
0	0	FALSE	851.055	40	PDX-434	45
0	0	TRUE	36.5677	41	PDX-434	45
3809.78	11681.7	TRUE	1644.63	41	PDX-434	45
5199.96	417.053	TRUE	8960.89	41	PDX-434	45
0	0	FALSE	10.8994	41	PDX-434	45
15869.1	1343.75	TRUE	63099.7	41	PDX-434	45
403.277	50324.5	TRUE	1242.25	41	PDX-434	45
395.751	0	TRUE	17201.7	41	PDX-434	45
0	0	FALSE	3517.77	41	PDX-434	45
0	0	FALSE	41.7998	41	PDX-434	45
0	0	FALSE	21.5774	41	PDX-434	45
570725	338154	TRUE	260052	41	PDX-434	45
645.318	5738.25	FALSE	73.4242	41	PDX-434	45
0	0	TRUE	11564.1	41	PDX-434	45
0	0	FALSE	842.253	41	PDX-434	45
11436.8	7402.5	TRUE	1866.75	41	PDX-434	45
0	0	TRUE	66.7827	41	PDX-434	45
6147.61	848.412	TRUE	8763.16	41	PDX-434	45
14132.6	44169.6	TRUE	25322.6	41	PDX-434	45
0	0	TRUE	1032.21	41	PDX-434	45
0	0	TRUE	60.6825	41	PDX-434	45
0	0	TRUE	179.914	41	PDX-434	45
2754.76	28857.2	TRUE	6249.75	41	PDX-434	45
0	0	FALSE	1122.4	41	PDX-434	45
0	0	FALSE	3320.53	41	PDX-434	45
6971.95	1307.73	TRUE	133260	41	PDX-434	45
0	0	FALSE	6552.82	41	PDX-434	45
1487.59	368399	TRUE	33644.3	41	PDX-434	45
36222.7	2777.92	TRUE	15613.1	41	PDX-434	45
0	0	TRUE	312.81	41	PDX-434	45
0	2674.79	FALSE	1577.1	41	PDX-434	45
0	0	TRUE	55.642	41	PDX-434	45
0	0	FALSE	2919.23	41	PDX-434	45
0	0	FALSE	2593.21	41	PDX-434	45
92845.5	28748	TRUE	44992.3	41	PDX-434	45
5140.99	4191.06	TRUE	3836.01	41	PDX-434	45
81974.9	20439.5	TRUE	38915.3	41	PDX-434	45
0	0	FALSE	95.4324	41	PDX-434	45
0	0	TRUE	41330.3	41	PDX-434	45
120927	18206.2	TRUE	75049	41	PDX-434	45
21712	55553	TRUE	43164.5	41	PDX-434	45
0	1264.64	FALSE	22540.5	41	PDX-434	45
0	0	TRUE	14053.2	41	PDX-434	45
0	6601.72	FALSE	98801	41	PDX-434	45
1197.14	899.386	TRUE	1849.45	41	PDX-434	45
0	0	FALSE	2550.03	41	PDX-434	45
0	0	TRUE	78.1314	42	PDX-434	45
349274	309625	TRUE	140999	42	PDX-434	45
71.5548	0	TRUE	13714.3	42	PDX-434	45
146.123	1098.45	TRUE	26326	42	PDX-434	45
112.569	522.623	TRUE	249699	42	PDX-434	45
8390.31	63845	TRUE	19151	42	PDX-434	45
0	0	TRUE	74385.5	42	PDX-434	45
0	0	TRUE	968.838	42	PDX-434	45
122.224	124.068	TRUE	214022	42	PDX-434	45
0	0	FALSE	127.562	42	PDX-434	45
0	0	TRUE	13723.1	42	PDX-434	45
0	0	TRUE	8715.1	42	PDX-434	45
0	0	FALSE	15.0142	42	PDX-434	45
0	0	TRUE	18604.4	42	PDX-434	45
83.8119	543.938	TRUE	27754.2	42	PDX-434	45
0	0	FALSE	744.843	42	PDX-434	45
0	0	TRUE	1377.89	42	PDX-434	45
0	0	FALSE	117.656	42	PDX-434	45
641016	595178	TRUE	40922.9	42	PDX-434	45
0	0	TRUE	22035.3	42	PDX-434	45
0	0	TRUE	14821.4	42	PDX-434	45
0	0	TRUE	10931	42	PDX-434	45
0	0	FALSE	4030.79	42	PDX-434	45
0	0	TRUE	49.0911	42	PDX-434	45
0	0	TRUE	8318.98	42	PDX-434	45
481.843	1241.17	TRUE	3265.29	42	PDX-434	45
181.111	27448.2	TRUE	46176.4	42	PDX-434	45
0	0	TRUE	24148.6	42	PDX-434	45
120.583	373.614	TRUE	1617.92	42	PDX-434	45
0	0	TRUE	13158.6	42	PDX-434	45
0	0	FALSE	255.926	43	PDX-434	45
0	790.599	TRUE	3084.54	43	PDX-434	45
0	0	TRUE	10088.9	43	PDX-434	45
724.725	766.803	TRUE	80603.4	43	PDX-434	45
3908.05	4465.12	FALSE	63.5903	43	PDX-434	45
13449.2	16973	TRUE	23022	43	PDX-434	45
0	0	TRUE	4967.75	43	PDX-434	45
754.353	1093.62	FALSE	36.5359	43	PDX-434	45
0	0	TRUE	1014.7	43	PDX-434	45
0	0	FALSE	1115.8	43	PDX-434	45
0	0	FALSE	22.7769	43	PDX-434	45
0	0	TRUE	22556.4	43	PDX-434	45
0	0	TRUE	454.044	43	PDX-434	45
0	0	FALSE	10.6982	43	PDX-434	45
0	0	FALSE	39.558	43	PDX-434	45
0	0	FALSE	32.1609	43	PDX-434	45
0	0	FALSE	40.4293	43	PDX-434	45
961.878	0	TRUE	40969.8	43	PDX-434	45
0	0	FALSE	21888	43	PDX-434	45
112021	335063	TRUE	135198	43	PDX-434	45
0	0	FALSE	137.952	43	PDX-434	45
0	0	FALSE	25.9532	43	PDX-434	45
689888	27898	TRUE	85227.6	43	PDX-434	45
4395.62	0	TRUE	231549	43	PDX-434	45
0	0	TRUE	5490.44	43	PDX-434	45
0	0	FALSE	35.2013	43	PDX-434	45
1082.58	1247.12	TRUE	2881.81	43	PDX-434	45
0	426.184	FALSE	23592.7	43	PDX-434	45
0	0	FALSE	68.8741	43	PDX-434	45
0	0	FALSE	12.7864	43	PDX-434	45
0	0	FALSE	5.43124	43	PDX-434	45
0	0	TRUE	1051.5	43	PDX-434	45
0	0	FALSE	15.1811	43	PDX-434	45
0	0	TRUE	14242.8	43	PDX-434	45
114751	97849.2	TRUE	180878	43	PDX-434	45
0	0	TRUE	8981.15	43	PDX-434	45
0	0	FALSE	23.933	43	PDX-434	45
58064.4	513428	TRUE	100314	43	PDX-434	45
0	0	FALSE	646.124	44	PDX-434	45
0	0	FALSE	1812.65	44	PDX-434	45
0	0	TRUE	91.3139	44	PDX-434	45
0	0	FALSE	16.2667	44	PDX-434	45
0	0	FALSE	1508.99	44	PDX-434	45
0	0	TRUE	6052.27	44	PDX-434	45
0	0	TRUE	69.7514	44	PDX-434	45
4610.53	0	TRUE	687.349	44	PDX-434	45
0	810.895	FALSE	459.447	44	PDX-434	45
6902.33	0	FALSE	4211.65	44	PDX-434	45
21339.4	73190.1	TRUE	8992.32	44	PDX-434	45
0	0	FALSE	87.9059	44	PDX-434	45
0	0	TRUE	10468.9	44	PDX-434	45
0	0	FALSE	22.0121	44	PDX-434	45
0	0	TRUE	8679.4	44	PDX-434	45
0	0	FALSE	33.9758	44	PDX-434	45
0	0	FALSE	176.251	44	PDX-434	45
5566.22	18975.9	TRUE	2094.15	44	PDX-434	45
0	0	FALSE	37.5509	44	PDX-434	45
0	0	FALSE	81191.2	44	PDX-434	45
0	0	FALSE	4486.18	44	PDX-434	45
0	0	TRUE	17.8657	44	PDX-434	45
0	0	FALSE	26.8086	44	PDX-434	45
0	0	TRUE	4674.21	44	PDX-434	45
0	0	FALSE	34.504	44	PDX-434	45
0	0	FALSE	31.4827	44	PDX-434	45
0	0	FALSE	225.102	44	PDX-434	45
327.573	0	FALSE	32367.2	44	PDX-434	45
0	0	FALSE	1918.77	44	PDX-434	45
0	0	FALSE	8656.05	44	PDX-434	45
0	0	TRUE	920.897	44	PDX-434	45
301.632	57.491	TRUE	11268.4	44	PDX-434	45
0	52803.1	TRUE	95240.7	44	PDX-434	45
0	0	TRUE	2068.72	44	PDX-434	45
6668.8	0	FALSE	40905	44	PDX-434	45
0	0	FALSE	26.515	44	PDX-434	45
0	0	FALSE	1309.31	44	PDX-434	45
426637	5615.47	TRUE	46381.7	44	PDX-434	45
50170.4	426.618	TRUE	446.63	44	PDX-434	45
0	0	FALSE	204.06	44	PDX-434	45
0	0	FALSE	873.703	44	PDX-434	45
0	0	FALSE	53.3258	44	PDX-434	45
0	0	FALSE	8.80812	44	PDX-434	45
0	0	FALSE	14.6798	44	PDX-434	45
0	0	TRUE	130.077	44	PDX-434	45
0	0	FALSE	70.7816	44	PDX-434	45
0	156.417	FALSE	8.81645	44	PDX-434	45
645.683	904.835	TRUE	375.963	44	PDX-434	45
507.069	0	TRUE	222.115	44	PDX-434	45
0	0	TRUE	3278.66	44	PDX-434	45
0	0	TRUE	31420	44	PDX-434	45
0	0	FALSE	4478.91	44	PDX-434	45
0	0	FALSE	26.4017	44	PDX-434	45
0	0	FALSE	36.5027	44	PDX-434	45
0	0	FALSE	17.6855	44	PDX-434	45
0	0	FALSE	20.6282	44	PDX-434	45
0	0	TRUE	365.172	44	PDX-434	45
0	0	TRUE	53339.8	44	PDX-434	45
564.41	848.542	TRUE	99798.4	44	PDX-434	45
0	0	TRUE	45796.4	44	PDX-434	45
0	0	FALSE	30.6806	44	PDX-434	45
0	0	FALSE	160.582	44	PDX-434	45
0	0	FALSE	108.654	44	PDX-434	45
0	0	FALSE	12.9012	44	PDX-434	45
0	0	TRUE	145.105	44	PDX-434	45
355.682	0	TRUE	102.937	44	PDX-434	45
0	0	TRUE	7814.39	44	PDX-434	45
0	0	TRUE	62084.1	44	PDX-434	45
0	0	FALSE	17.063	44	PDX-434	45
0	247.573	FALSE	62.9267	44	PDX-434	45
0	0	TRUE	35443	44	PDX-434	45
2373.6	0	TRUE	47917.2	44	PDX-434	45
1672.47	0	TRUE	5707.81	44	PDX-434	45
0	0	TRUE	13844	44	PDX-434	45
0	0	FALSE	91.24	44	PDX-434	45
469161	726639	TRUE	148453	44	PDX-434	45
0	43898.6	TRUE	16605.4	44	PDX-434	45
0	0	TRUE	251.399	44	PDX-434	45
0	73049	FALSE	17406	44	PDX-434	45
0	0	TRUE	83.3166	44	PDX-434	45
0	0	TRUE	12.3828	44	PDX-434	45
0	0	FALSE	8.77411	44	PDX-434	45
0	0	FALSE	121.859	44	PDX-434	45
0	0	TRUE	9756.12	44	PDX-434	45
1036.86	0	TRUE	5121.41	44	PDX-434	45
1158.68	2376.26	TRUE	9445.98	44	PDX-434	45
0	0	FALSE	54.0433	44	PDX-434	45
0	0	FALSE	4.28322	44	PDX-434	45
0	0	TRUE	119.812	44	PDX-434	45
0	0	FALSE	101.571	44	PDX-434	45
0	0	FALSE	25.9341	44	PDX-434	45
0	0	FALSE	16.3495	45	PDX-434	45
2063.96	0	TRUE	1859.4	45	PDX-434	45
683.992	0	TRUE	369.115	45	PDX-434	45
903.195	0	TRUE	1296.74	45	PDX-434	45
0	0	FALSE	106.761	45	PDX-434	45
0	0	FALSE	306.917	45	PDX-434	45
87125	214653	TRUE	76358.3	45	PDX-434	45
386.486	0	TRUE	9577.18	45	PDX-434	45
866.277	44568.9	TRUE	22457.1	45	PDX-434	45
0	0	FALSE	23.1889	45	PDX-434	45
3167.15	111.253	TRUE	43790.4	45	PDX-434	45
16002.8	158535	TRUE	38647	45	PDX-434	45
0	0	TRUE	4648.16	45	PDX-434	45
0	0	TRUE	80.6443	45	PDX-434	45
378.305	201.789	TRUE	3397.5	45	PDX-434	45
0	0	FALSE	97.5689	45	PDX-434	45
0	0	FALSE	181.489	45	PDX-434	45
0	0	FALSE	52.3307	45	PDX-434	45
0	0	TRUE	159.067	45	PDX-434	45
0	0	FALSE	313.84	45	PDX-434	45
0	0	TRUE	7647.72	45	PDX-434	45
1725.56	0	TRUE	363.087	45	PDX-434	45
15345.5	86075.8	TRUE	37261.9	45	PDX-434	45
0	0	FALSE	17.3137	45	PDX-434	45
1004.85	0	TRUE	20815.3	45	PDX-434	45
0	0	FALSE	59.1999	45	PDX-434	45
92799.3	11013.8	TRUE	24343	45	PDX-434	45
0	0	FALSE	301.665	45	PDX-434	45
0	0	FALSE	464.036	45	PDX-434	45
0	0	FALSE	397.4	45	PDX-434	45
0	0	TRUE	502.903	45	PDX-434	45
0	0	FALSE	1213.1	45	PDX-434	45
216.869	0	TRUE	56783.6	45	PDX-434	45
0	0	TRUE	5154.72	45	PDX-434	45
0	0	FALSE	3298.52	45	PDX-434	45
0	0	TRUE	1698.18	45	PDX-434	45
0	0	FALSE	18.895	45	PDX-434	45
0	0	FALSE	399.128	45	PDX-434	45
0	0	FALSE	99.5244	45	PDX-434	45
0	0	FALSE	78.8456	45	PDX-434	45
0	0	FALSE	75.8588	45	PDX-434	45
0	0	FALSE	104.855	45	PDX-434	45
243.906	0	FALSE	183.467	45	PDX-434	45
7239.81	1115.91	TRUE	6007.57	45	PDX-434	45
163.61	0	TRUE	20.5744	45	PDX-434	45
0	0	FALSE	12.4271	45	PDX-434	45
0	0	FALSE	46.6581	45	PDX-434	45
125359	0	TRUE	59155.3	45	PDX-434	45
0	0	TRUE	4276.15	45	PDX-434	45
9706.83	3592.36	TRUE	1177.62	45	PDX-434	45
1141.58	127.922	TRUE	515.735	45	PDX-434	45
103149	12326.8	TRUE	1822.02	45	PDX-434	45
0	0	FALSE	29.3834	45	PDX-434	45
0	0	FALSE	52.1174	45	PDX-434	45
0	0	FALSE	192.722	45	PDX-434	45
1996.52	9993.09	TRUE	9935.12	45	PDX-434	45
115476	19508.2	TRUE	24839.3	45	PDX-434	45
182.305	88.3825	FALSE	1020.09	45	PDX-434	45
1103.69	470.081	TRUE	95632.1	45	PDX-434	45
1286.49	51351	TRUE	36130.4	45	PDX-434	45
0	0	TRUE	102.969	45	PDX-434	45
131.22	111.253	TRUE	32441.4	45	PDX-434	45
8272.95	0	TRUE	1718.84	45	PDX-434	45
0	0	TRUE	2189.29	45	PDX-434	45
1183.49	6407.83	TRUE	25.9548	45	PDX-434	45
0	0	FALSE	1618.37	45	PDX-434	45
13654.9	0	TRUE	4396.95	45	PDX-434	45
0	0	FALSE	44.2695	45	PDX-434	45
0	0	FALSE	1001.18	45	PDX-434	45
65779.1	11527.3	TRUE	5735.41	45	PDX-434	45
1264.28	53178.9	TRUE	29660.3	45	PDX-434	45
101.003	0	FALSE	4228.73	45	PDX-434	45
1008.86	54117.5	TRUE	26318.5	45	PDX-434	45
0	0	TRUE	71.1695	45	PDX-434	45
1915.03	70934.7	TRUE	58944.5	45	PDX-434	45
10902.5	370.22	TRUE	2212.27	45	PDX-434	45
977.474	40415.6	TRUE	32229.8	45	PDX-434	45
52464.7	0	FALSE	11170.8	45	PDX-434	45
40828.8	0	TRUE	18332.3	45	PDX-434	45
10729	11425	TRUE	2022.32	45	PDX-434	45
1191.32	59943.4	TRUE	44932.1	45	PDX-434	45
0	0	FALSE	76.3595	45	PDX-434	45
71383.1	8277.43	TRUE	12167.6	45	PDX-434	45
856.265	0	TRUE	9.04336	45	PDX-434	45
126444	15124.1	TRUE	71306.7	45	PDX-434	45
1193.66	54433.1	TRUE	31156.3	45	PDX-434	45
49387.3	0	FALSE	20431.6	46	PDX-434	45
0	0	TRUE	156.718	46	PDX-434	45
0	0	TRUE	43831.6	46	PDX-434	45
0	116964	TRUE	18339.2	46	PDX-434	45
0	0	FALSE	506.305	46	PDX-434	45
0	0	FALSE	241.311	46	PDX-434	45
40927.8	8706.49	TRUE	298417	46	PDX-434	45
0	3269.73	FALSE	592.799	46	PDX-434	45
14618.5	0	TRUE	550.213	46	PDX-434	45
0	0	TRUE	423.178	46	PDX-434	45
232.694	0	FALSE	695.246	46	PDX-434	45
0	0	TRUE	1515.63	46	PDX-434	45
0	0	TRUE	1052.1	46	PDX-434	45
0	0	TRUE	379.886	46	PDX-434	45
0	0	TRUE	322.997	46	PDX-434	45
277532	404144	TRUE	20440.2	46	PDX-434	45
0	0	TRUE	716.165	46	PDX-434	45
1472.28	131.053	TRUE	28861.6	46	PDX-434	45
0	0	TRUE	2668.67	46	PDX-434	45
0	18859	TRUE	18223.3	46	PDX-434	45
0	0	TRUE	414.227	46	PDX-434	45
333.43	94.7121	TRUE	314.856	46	PDX-434	45
0	0	TRUE	1608.14	46	PDX-434	45
23595	0	TRUE	50697.9	46	PDX-434	45
1247.2	0	TRUE	3133.65	46	PDX-434	45
0	116960	FALSE	4277.87	46	PDX-434	45
15917.2	57477.7	TRUE	18837	46	PDX-434	45
9326.18	0	TRUE	17369.1	46	PDX-434	45
10901.7	22404.2	TRUE	269.643	46	PDX-434	45
1790.21	0	TRUE	1138.28	46	PDX-434	45
0	1007.91	FALSE	80.6972	46	PDX-434	45
0	0	TRUE	1596.48	46	PDX-434	45
0	0	TRUE	10771.4	46	PDX-434	45
50885.4	0	TRUE	103972	46	PDX-434	45
0	0	TRUE	25966.7	46	PDX-434	45
16493.9	0	TRUE	723.415	46	PDX-434	45
0	0	FALSE	140.457	46	PDX-434	45
0	156838	TRUE	9900.54	46	PDX-434	45
0	5334.18	TRUE	39420.6	46	PDX-434	45
262922	0	TRUE	60498	46	PDX-434	45
121.762	0	TRUE	1496.17	46	PDX-434	45
0	2454.37	TRUE	398.811	46	PDX-434	45
209.446	0	TRUE	14968.9	46	PDX-434	45
0	0	FALSE	270.453	46	PDX-434	45
66.8733	0	TRUE	15715.9	46	PDX-434	45
173.782	0	TRUE	19131.6	46	PDX-434	45
0	0	FALSE	581.731	46	PDX-434	45
0	0	FALSE	134.163	46	PDX-434	45
3698.59	728.486	TRUE	2213.59	46	PDX-434	45
0	0	FALSE	682.92	46	PDX-434	45
0	0	FALSE	110.171	46	PDX-434	45
1747.45	0	FALSE	8488.61	46	PDX-434	45
0	0	TRUE	76.5521	46	PDX-434	45
0	0	FALSE	11.9198	46	PDX-434	45
2583.79	0	FALSE	5744.61	46	PDX-434	45
0	0	FALSE	185.661	46	PDX-434	45
0	0	FALSE	7.65162	46	PDX-434	45
101.601	0	TRUE	881.153	46	PDX-434	45
212616	0	TRUE	30213.5	46	PDX-434	45
0	0	TRUE	7658.69	46	PDX-434	45
0	0	TRUE	26169.8	46	PDX-434	45
726.06	75986.1	TRUE	29255.4	46	PDX-434	45
0	0	TRUE	245.412	46	PDX-434	45
0	0	TRUE	1581.07	46	PDX-434	45
0	0	TRUE	54.1255	46	PDX-434	45
0	0	TRUE	1081.09	46	PDX-434	45
0	6270.39	TRUE	20075.6	46	PDX-434	45
0	0	FALSE	686.014	46	PDX-434	45
371.964	0	TRUE	177.926	46	PDX-434	45
0	2368.83	FALSE	1601.05	46	PDX-434	45
0	0	TRUE	33.5118	46	PDX-434	45
0	0	FALSE	271.361	46	PDX-434	45
0	0	FALSE	15.864	46	PDX-434	45
0	0	TRUE	282.275	46	PDX-434	45
0	0	FALSE	88.606	47	PDX-434	47
0	0	TRUE	3589.37	47	PDX-434	47
0	0	FALSE	180.741	47	PDX-434	47
117.47	863.927	FALSE	57.3308	47	PDX-434	47
93.7144	172.744	TRUE	2726.63	47	PDX-434	47
155.849	12789	TRUE	332.985	47	PDX-434	47
0	1318.85	TRUE	128.387	47	PDX-434	47
782.905	0	TRUE	82657.5	47	PDX-434	47
2048.74	295.43	TRUE	89748.2	47	PDX-434	47
0	0	FALSE	174.027	47	PDX-434	47
0	0	FALSE	36.809	47	PDX-434	47
0	0	TRUE	12630.4	47	PDX-434	47
2174.84	0	FALSE	11898.8	47	PDX-434	47
0	0	FALSE	69.5899	47	PDX-434	47
34707.2	250994	TRUE	133416	47	PDX-434	47
0	0	FALSE	18.1435	47	PDX-434	47
0	12147.4	TRUE	342.221	47	PDX-434	47
2121.46	0	FALSE	9060.48	47	PDX-434	47
0	0	TRUE	33.5603	47	PDX-434	47
0	140.402	FALSE	177.812	47	PDX-434	47
0	0	FALSE	179.948	47	PDX-434	47
0	0	FALSE	2317.41	47	PDX-434	47
2059.73	0	FALSE	9563.05	47	PDX-434	47
0	0	FALSE	28.1763	47	PDX-434	47
1459.04	9596.33	FALSE	111.895	47	PDX-434	47
220881	47234.3	TRUE	46911.5	47	PDX-434	47
0	0	FALSE	75.6343	47	PDX-434	47
158285	35178.9	TRUE	35558.5	47	PDX-434	47
0	0	FALSE	15.1033	47	PDX-434	47
266634	83743.2	TRUE	52859.7	47	PDX-434	47
443.207	39860.7	TRUE	2664.01	47	PDX-434	47
1883.7	0	FALSE	8021.47	47	PDX-434	47
83.657	1850.27	TRUE	597.935	47	PDX-434	47
97.1137	0	TRUE	10470.7	47	PDX-434	47
175.038	3037.36	TRUE	10432.8	47	PDX-434	47
2041.88	0	FALSE	9466.15	47	PDX-434	47
3836.54	10465.5	TRUE	3868.18	47	PDX-434	47
0	0	TRUE	3469.99	47	PDX-434	47
0	0	FALSE	223.867	47	PDX-434	47
0	0	TRUE	7570.31	47	PDX-434	47
9443.18	0	TRUE	40276.6	47	PDX-434	47
0	0	TRUE	21.1003	47	PDX-434	47
0	0	TRUE	215.264	47	PDX-434	47
271.226	108.06	FALSE	99.791	47	PDX-434	47
0	460.437	TRUE	26.7076	47	PDX-434	47
119.803	2126.99	TRUE	56.182	47	PDX-434	47
2821.05	0	FALSE	13047.3	47	PDX-434	47
0	0	TRUE	1932.51	47	PDX-434	47
0	16000.2	TRUE	262.414	47	PDX-434	47
65.6343	115.521	FALSE	47.248	47	PDX-434	47
0	0	FALSE	843.303	47	PDX-434	47
471.046	0	FALSE	366.02	47	PDX-434	47
460.989	34477.2	TRUE	27391.1	47	PDX-434	47
156.292	0	FALSE	279.165	47	PDX-434	47
422.57	0	FALSE	4383	47	PDX-434	47
0	1722.09	TRUE	23558.1	47	PDX-434	47
86.815	0	FALSE	471.226	47	PDX-434	47
186.846	59007.3	TRUE	268.304	47	PDX-434	47
561.844	0	FALSE	484.472	47	PDX-434	47
162028	56153.2	TRUE	64216.5	47	PDX-434	47
0	0	FALSE	48.1953	47	PDX-434	47
0	101.422	TRUE	172.05	47	PDX-434	47
0	19556	TRUE	89.0321	47	PDX-434	47
0	0	FALSE	17.9512	47	PDX-434	47
1472.5	0	TRUE	3323.91	47	PDX-434	47
160.173	9611.39	TRUE	99639.4	47	PDX-434	47
0	0	TRUE	671.543	47	PDX-434	47
12069.3	193146	TRUE	93954.9	47	PDX-434	47
0	0	FALSE	618.048	47	PDX-434	47
0	0	FALSE	16.9709	47	PDX-434	47
0	0	FALSE	201.933	47	PDX-434	47
0	0	TRUE	586.843	47	PDX-434	47
0	0	TRUE	1733.43	47	PDX-434	47
107158	26675.7	TRUE	38166.8	47	PDX-434	47
166.832	1053.52	TRUE	186.342	47	PDX-434	47
0	0	TRUE	8753.82	47	PDX-434	47
0	0	TRUE	330.804	47	PDX-434	47
174.556	42130.7	TRUE	186.89	47	PDX-434	47
880.44	21032.5	TRUE	18002.6	47	PDX-434	47
740.623	6833.63	TRUE	3278.41	47	PDX-434	47
0	148.828	FALSE	666.297	48	PDX-434	47
0	163.983	FALSE	184.795	48	PDX-434	47
0	0	FALSE	890.315	48	PDX-434	47
0	127.218	FALSE	1765.05	48	PDX-434	47
0	0	FALSE	4.54523	48	PDX-434	47
0	0	TRUE	270.473	48	PDX-434	47
0	0	FALSE	3258.95	48	PDX-434	47
0	0	TRUE	1357.88	48	PDX-434	47
0	0	TRUE	402.287	48	PDX-434	47
0	0	FALSE	22.1646	48	PDX-434	47
0	0	FALSE	35.9053	48	PDX-434	47
0	0	FALSE	287.082	48	PDX-434	47
0	0	FALSE	20.099	48	PDX-434	47
1229.82	510.155	TRUE	70.8141	48	PDX-434	47
0	0	TRUE	3.24795	48	PDX-434	47
0	0	FALSE	3.38672	48	PDX-434	47
0	0	TRUE	28.8968	48	PDX-434	47
13550.6	1028.3	TRUE	2340	48	PDX-434	47
0	0	FALSE	5728.74	48	PDX-434	47
6187.75	8015.09	TRUE	1897.47	48	PDX-434	47
242.388	3632.72	TRUE	1996.56	48	PDX-434	47
58.1818	116.823	TRUE	5043.32	48	PDX-434	47
0	0	TRUE	3236.2	48	PDX-434	47
0	0	FALSE	80.5968	48	PDX-434	47
0	0	FALSE	5.11081	48	PDX-434	47
66.9741	1324.81	TRUE	12310.5	48	PDX-434	47
0	0	TRUE	688.187	48	PDX-434	47
0	0	FALSE	191.192	48	PDX-434	47
3392.01	4904.61	TRUE	1299.59	48	PDX-434	47
0	0	TRUE	26226.8	48	PDX-434	47
0	48.8412	FALSE	3.96335	48	PDX-434	47
2415.27	10252.4	TRUE	1858.47	48	PDX-434	47
5181.05	805.622	TRUE	86.2003	48	PDX-434	47
20119.7	30679.2	TRUE	16099	48	PDX-434	47
0	0	TRUE	91.5686	48	PDX-434	47
0	0	FALSE	2.89843	48	PDX-434	47
0	0	FALSE	38.0222	48	PDX-434	47
0	0	FALSE	361.161	48	PDX-434	47
0	0	TRUE	622.209	48	PDX-434	47
0	0	TRUE	33.0901	48	PDX-434	47
431.75	517.795	TRUE	36.7806	48	PDX-434	47
0	0	TRUE	263.801	48	PDX-434	47
0	0	FALSE	33.2534	48	PDX-434	47
0	0	TRUE	1653.11	48	PDX-434	47
0	0	TRUE	2622.06	48	PDX-434	47
659.266	687.919	TRUE	92.9117	48	PDX-434	47
0	0	FALSE	14.7798	48	PDX-434	47
964.015	0	FALSE	1260.23	48	PDX-434	47
0	0	FALSE	81.1036	48	PDX-434	47
449.172	384.862	TRUE	270.374	48	PDX-434	47
0	0	TRUE	157.644	48	PDX-434	47
0	0	TRUE	10681.9	48	PDX-434	47
0	0	TRUE	1770.71	48	PDX-434	47
0	0	TRUE	34.0963	48	PDX-434	47
425.888	51.1759	TRUE	101.654	48	PDX-434	47
138.426	117.214	TRUE	16124.2	48	PDX-434	47
0	102.975	TRUE	1745.31	48	PDX-434	47
225.644	10962.1	TRUE	47328.1	48	PDX-434	47
0	0	FALSE	55.6771	48	PDX-434	47
0	0	FALSE	4.20027	48	PDX-434	47
0	0	FALSE	20.3176	48	PDX-434	47
0	0	FALSE	7.56121	48	PDX-434	47
0	0	TRUE	2714.94	48	PDX-434	47
0	0	FALSE	411.864	48	PDX-434	47
31478.3	3566.15	TRUE	8780.67	48	PDX-434	47
0	0	FALSE	6.97347	48	PDX-434	47
0	0	TRUE	87.9481	48	PDX-434	47
0	0	FALSE	88.7783	48	PDX-434	47
0	0	FALSE	97.9904	48	PDX-434	47
0	0	FALSE	5.08275	48	PDX-434	47
138.344	188.514	TRUE	12232.7	48	PDX-434	47
0	0	TRUE	91.1125	48	PDX-434	47
0	0	FALSE	848.352	48	PDX-434	47
0	0	FALSE	90.0559	48	PDX-434	47
93.2426	2173.5	FALSE	82.7831	48	PDX-434	47
0	0	FALSE	7.56953	48	PDX-434	47
10993.5	7202.77	TRUE	17416.8	48	PDX-434	47
0	7776.15	TRUE	3410.98	48	PDX-434	47
0	0	FALSE	115.737	48	PDX-434	47
0	0	TRUE	47.4521	48	PDX-434	47
0	0	TRUE	1583.77	48	PDX-434	47
0	0	FALSE	19.4226	48	PDX-434	47
0	0	TRUE	580.318	48	PDX-434	47
0	0	FALSE	8.55834	48	PDX-434	47
0	0	TRUE	8212.81	48	PDX-434	47
0	0	TRUE	21.004	48	PDX-434	47
245175	75907.1	TRUE	19314.8	48	PDX-434	47
0	41.0433	FALSE	649.017	48	PDX-434	47
0	0	FALSE	5.96062	48	PDX-434	47
0	0	TRUE	45.7904	48	PDX-434	47
1731.96	0	TRUE	870.602	48	PDX-434	47
0	116.56	TRUE	9.23472	48	PDX-434	47
0	0	FALSE	10.4596	48	PDX-434	47
0	0	FALSE	12.5315	48	PDX-434	47
0	0	FALSE	4.20885	48	PDX-434	47
0	0	FALSE	4.14837	48	PDX-434	47
45.8615	0	FALSE	589.419	48	PDX-434	47
0	0	TRUE	66.0541	48	PDX-434	47
0	0	FALSE	4.81273	48	PDX-434	47
0	0	FALSE	825.254	48	PDX-434	47
0	0	FALSE	273.561	48	PDX-434	47
0	0	TRUE	555.544	48	PDX-434	47
0	0	TRUE	86.5325	48	PDX-434	47
0	0	TRUE	533.801	48	PDX-434	47
0	0	FALSE	12.7737	48	PDX-434	47
0	114.128	FALSE	167.071	48	PDX-434	47
0	0	FALSE	47.7131	48	PDX-434	47
64.8031	0	TRUE	3603.03	48	PDX-434	47
0	0	FALSE	87.5943	48	PDX-434	47
0	0	FALSE	5.03538	48	PDX-434	47
0	64.81	TRUE	3.6814	48	PDX-434	47
0	0	TRUE	452.926	48	PDX-434	47
2182.14	7563.74	TRUE	83161.7	48	PDX-434	47
0	0	FALSE	5.04537	48	PDX-434	47
67.6797	0	TRUE	2091.81	48	PDX-434	47
0	0	TRUE	2597.78	48	PDX-434	47
0	0	FALSE	126.836	48	PDX-434	47
0	0	FALSE	89.9255	48	PDX-434	47
0	0	TRUE	3.82455	48	PDX-434	47
0	0	FALSE	10.2308	48	PDX-434	47
0	0	FALSE	41.6476	48	PDX-434	47
0	0	FALSE	11.2374	48	PDX-434	47
0	0	FALSE	9.03931	48	PDX-434	47
0	0	TRUE	2576.49	48	PDX-434	47
0	0	TRUE	383.882	48	PDX-434	47
0	0	FALSE	50.5575	48	PDX-434	47
0	0	FALSE	8.11384	48	PDX-434	47
247.408	0	FALSE	4583.21	48	PDX-434	47
7962.24	18842.8	TRUE	27087.8	48	PDX-434	47
0	0	FALSE	147.642	48	PDX-434	47
178.182	8996.13	TRUE	27071.7	48	PDX-434	47
0	0	TRUE	210.218	48	PDX-434	47
0	0	FALSE	7.37438	48	PDX-434	47
0	52.8316	FALSE	443.822	48	PDX-434	47
125.889	173.48	TRUE	13523.6	48	PDX-434	47
0	0	TRUE	176.284	48	PDX-434	47
0	0	FALSE	8.00885	48	PDX-434	47
726.321	252.426	TRUE	268.945	48	PDX-434	47
587.761	8555.03	TRUE	44303.3	48	PDX-434	47
0	0	FALSE	17.103	48	PDX-434	47
0	40.768	TRUE	92.8513	48	PDX-434	47
0	0	FALSE	7.35311	48	PDX-434	47
0	0	TRUE	2.43792	48	PDX-434	47
0	0	FALSE	15400.4	48	PDX-434	47
6901.07	3186.25	TRUE	1782.09	48	PDX-434	47
119.349	128.233	TRUE	71.7511	48	PDX-434	47
77.1505	99.6929	TRUE	5432.06	48	PDX-434	47
0	0	TRUE	1671.23	48	PDX-434	47
365.318	263.774	TRUE	157.527	48	PDX-434	47
0	0	TRUE	506.506	48	PDX-434	47
73689.2	289415	TRUE	19185.7	48	PDX-434	47
0	0	FALSE	37.4229	48	PDX-434	47
0	0	TRUE	63.3633	48	PDX-434	47
0	0	TRUE	30.8852	48	PDX-434	47
0	0	TRUE	4544.12	48	PDX-434	47
0	0	FALSE	132.914	48	PDX-434	47
0	0	FALSE	3.06816	48	PDX-434	47
2334.76	177.978	TRUE	140170	48	PDX-434	47
0	0	FALSE	7.44754	48	PDX-434	47
0	0	TRUE	176.206	48	PDX-434	47
0	0	FALSE	18.7236	48	PDX-434	47
0	0	FALSE	1013.14	48	PDX-434	47
0	0	TRUE	1244.25	48	PDX-434	47
0	0	FALSE	124.41	48	PDX-434	47
0	0	FALSE	29.7424	48	PDX-434	47
9009.18	24398.7	TRUE	7590.54	48	PDX-434	47
0	0	TRUE	778.838	48	PDX-434	47
0	0	FALSE	10.1107	48	PDX-434	47
0	62.2125	TRUE	84.7441	48	PDX-434	47
0	0	TRUE	358.287	48	PDX-434	47
0	0	FALSE	242.447	48	PDX-434	47
0	0	FALSE	60.1276	48	PDX-434	47
0	0	FALSE	3.2448	48	PDX-434	47
0	0	FALSE	6.03021	48	PDX-434	47
0	0	FALSE	7.13981	48	PDX-434	47
42.1981	0	TRUE	2503.54	48	PDX-434	47
6318.82	132.81	TRUE	17145.2	48	PDX-434	47
854.246	555.703	TRUE	7883.17	48	PDX-434	47
0	0	FALSE	43.7977	48	PDX-434	47
0	0	FALSE	388.298	48	PDX-434	47
0	0	TRUE	21.3352	48	PDX-434	47
0	0	FALSE	35.4003	48	PDX-434	47
0	0	FALSE	26.7324	48	PDX-434	47
0	0	FALSE	9.20166	48	PDX-434	47
0	0	FALSE	14.6197	48	PDX-434	47
0	0	TRUE	2541.03	48	PDX-434	47
0	0	TRUE	310.033	48	PDX-434	47
0	0	TRUE	335.454	48	PDX-434	47
12516.6	1084.46	TRUE	406.133	48	PDX-434	47
0	0	FALSE	15.9889	48	PDX-434	47
2314.24	0	TRUE	231.48	48	PDX-434	47
0	0	FALSE	2509.06	48	PDX-434	47
104.07	156.754	TRUE	9574.4	48	PDX-434	47
146.92	55.2027	TRUE	224.357	48	PDX-434	47
0	0	TRUE	7.01364	48	PDX-434	47
0	0	FALSE	5.89187	48	PDX-434	47
0	0	FALSE	14.9209	48	PDX-434	47
582.414	8113.05	TRUE	34128.6	48	PDX-434	47
484.64	870.707	TRUE	146.141	48	PDX-434	47
0	0	FALSE	24.7806	48	PDX-434	47
8301.77	31752.2	TRUE	8865.65	48	PDX-434	47
0	0	TRUE	12451	48	PDX-434	47
88.7923	100.774	TRUE	10607.5	48	PDX-434	47
0	422.674	TRUE	174.941	48	PDX-434	47
138.534	199.911	TRUE	14486.9	48	PDX-434	47
469.985	23.9623	TRUE	678.458	48	PDX-434	47
2399.29	1413.87	TRUE	3021.98	48	PDX-434	47
225.888	314.944	TRUE	2120.19	48	PDX-434	47
0	0	TRUE	57.8664	48	PDX-434	47
0	83.284	TRUE	274.769	48	PDX-434	47
0	0	FALSE	6.50585	48	PDX-434	47
0	0	FALSE	87.528	48	PDX-434	47
133.188	233.468	TRUE	6.22523	48	PDX-434	47
0	0	FALSE	29.2134	48	PDX-434	47
0	452.349	FALSE	96.5365	48	PDX-434	47
0	0	TRUE	315.303	48	PDX-434	47
0	19.0427	FALSE	259.38	48	PDX-434	47
402.74	0	TRUE	1525.35	48	PDX-434	47
150.067	638.156	TRUE	1415.66	48	PDX-434	47
0	0	FALSE	29.2819	48	PDX-434	47
225.21	0	TRUE	39.0792	48	PDX-434	47
0	0	FALSE	84.3231	48	PDX-434	47
0	0	FALSE	118.898	48	PDX-434	47
0	0	TRUE	28.0644	48	PDX-434	47
0	132.254	FALSE	2665.09	48	PDX-434	47
0	0	TRUE	3061.88	48	PDX-434	47
0	0	TRUE	3877.11	48	PDX-434	47
0	0	TRUE	17.9988	48	PDX-434	47
0	52.9294	FALSE	266.19	48	PDX-434	47
787.461	56.3401	TRUE	1215.78	48	PDX-434	47
0	0	TRUE	89.7656	48	PDX-434	47
0	25.2701	TRUE	365.171	48	PDX-434	47
0	605.387	TRUE	18414.4	48	PDX-434	47
0	0	TRUE	8.06293	48	PDX-434	47
53.894	50.2957	TRUE	4079.71	48	PDX-434	47
43133.7	177092	TRUE	17053.7	48	PDX-434	47
0	0	TRUE	49.8704	48	PDX-434	47
0	0	TRUE	3646.98	48	PDX-434	47
734.164	121.889	TRUE	101.713	48	PDX-434	47
77.1776	132.467	TRUE	258.915	48	PDX-434	47
0	0	FALSE	3.79373	48	PDX-434	47
0	0	TRUE	3877.59	48	PDX-434	47
0	0	FALSE	82.1915	48	PDX-434	47
0	20.9555	TRUE	6.02122	48	PDX-434	47
0	0	TRUE	25.3302	48	PDX-434	47
1613.57	64.2539	TRUE	1396.78	48	PDX-434	47
0	44.1172	TRUE	233.509	48	PDX-434	47
0	0	FALSE	6.79102	48	PDX-434	47
0	0	FALSE	8163.94	48	PDX-434	47
0	0	TRUE	10224.2	48	PDX-434	47
889.442	3896.62	TRUE	1242.59	48	PDX-434	47
129.742	798.545	TRUE	1473.49	48	PDX-434	47
5705.96	4469.21	TRUE	1731.51	48	PDX-434	47
460015	231490	TRUE	58521.8	48	PDX-434	47
0	0	FALSE	40.9248	48	PDX-434	47
0	0	FALSE	456.112	48	PDX-434	47
0	0	TRUE	2416.12	48	PDX-434	47
0	0	FALSE	19.1487	48	PDX-434	47
0	0	TRUE	78.22	48	PDX-434	47
0	0	FALSE	51.913	48	PDX-434	47
0	0	FALSE	5.39801	48	PDX-434	47
0	0	FALSE	16.7992	48	PDX-434	47
0	0	TRUE	2111.54	48	PDX-434	47
0	0	TRUE	981.775	48	PDX-434	47
0	0	FALSE	13.4956	48	PDX-434	47
503.391	20.9555	TRUE	715.043	48	PDX-434	47
0	101.001	TRUE	37.5769	48	PDX-434	47
74.3553	79.7211	TRUE	9227.54	48	PDX-434	47
0	130.506	TRUE	132.065	48	PDX-434	47
350.23	49.9226	TRUE	36.9081	48	PDX-434	47
0	0	TRUE	34732.1	48	PDX-434	47
0	0	TRUE	442.18	48	PDX-434	47
0	0	TRUE	1821.67	48	PDX-434	47
0	0	FALSE	32.1144	48	PDX-434	47
0	0	FALSE	71.974	49	PDX-434	47
0	0	TRUE	134.575	49	PDX-434	47
7855.29	2694.36	TRUE	79269.8	49	PDX-434	47
0	0	TRUE	70.6963	49	PDX-434	47
0	0	TRUE	383.507	49	PDX-434	47
0	0	TRUE	109.907	49	PDX-434	47
0	0	FALSE	23.5176	49	PDX-434	47
0	0	TRUE	13.5894	49	PDX-434	47
0	0	TRUE	42.7288	49	PDX-434	47
0	0	TRUE	47.3425	49	PDX-434	47
0	0	TRUE	854.123	49	PDX-434	47
990.84	94.4539	TRUE	513.959	49	PDX-434	47
0	0	TRUE	16.6032	49	PDX-434	47
155.073	2726.8	TRUE	48518.1	49	PDX-434	47
0	243.188	TRUE	213.127	49	PDX-434	47
0	0	FALSE	15.1264	49	PDX-434	47
13242.4	101305	TRUE	77445.7	49	PDX-434	47
0	0	TRUE	6.88563	49	PDX-434	47
1065.8	0	TRUE	522.17	49	PDX-434	47
1624.25	3899.87	TRUE	7282.49	49	PDX-434	47
363.258	912.894	TRUE	3656.33	49	PDX-434	47
0	0	TRUE	61.2199	49	PDX-434	47
1275.72	240.56	TRUE	4425.49	49	PDX-434	47
2084.45	321.535	TRUE	7193.62	49	PDX-434	47
908064	152456	TRUE	156208	49	PDX-434	47
0	0	FALSE	112.011	49	PDX-434	47
0	0	TRUE	27.9228	49	PDX-434	47
0	280187	TRUE	37662.6	49	PDX-434	47
276.089	169.387	TRUE	297.153	49	PDX-434	47
0	0	TRUE	16.5123	49	PDX-434	47
0	164.355	TRUE	1477.96	49	PDX-434	47
0	0	TRUE	666.092	49	PDX-434	47
0	0	TRUE	37.0708	49	PDX-434	47
0	100.355	TRUE	309.798	49	PDX-434	47
231.139	88.3712	TRUE	102.188	49	PDX-434	47
449.795	1545.15	TRUE	17243	49	PDX-434	47
706.62	0	FALSE	7.4891	49	PDX-434	47
2038.27	871.648	TRUE	5263.64	49	PDX-434	47
0	0	TRUE	510.105	49	PDX-434	47
139.89	108.66	TRUE	8847.64	49	PDX-434	47
0	424.154	TRUE	438.9	49	PDX-434	47
0	0	TRUE	738.254	49	PDX-434	47
0	0	TRUE	1322.2	49	PDX-434	47
943.191	772.102	TRUE	15122.8	49	PDX-434	47
0	0	TRUE	9.10602	49	PDX-434	47
9920.89	507.311	TRUE	16268.4	49	PDX-434	47
0	0	TRUE	1444.6	49	PDX-434	47
0	0	TRUE	643.186	49	PDX-434	47
0	0	TRUE	203.042	49	PDX-434	47
0	0	TRUE	1220.15	49	PDX-434	47
0	0	TRUE	97.4177	49	PDX-434	47
0	0	TRUE	20.7813	49	PDX-434	47
0	0	TRUE	972.155	49	PDX-434	47
0	0	TRUE	419.549	49	PDX-434	47
0	0	TRUE	12.28	49	PDX-434	47
565.86	230.436	TRUE	11.371	49	PDX-434	47
0	0	TRUE	36.7152	49	PDX-434	47
0	719.681	TRUE	157.099	49	PDX-434	47
5295.65	101.668	TRUE	31459.5	49	PDX-434	47
0	0	TRUE	143.896	49	PDX-434	47
0	0	FALSE	18.7803	49	PDX-434	47
0	0	FALSE	8.51312	49	PDX-434	47
0	0	TRUE	7.9851	49	PDX-434	47
6714.32	7332.79	TRUE	12363.5	49	PDX-434	47
115.194	0	TRUE	24.1463	49	PDX-434	47
0	865.828	TRUE	6697.15	49	PDX-434	47
0	0	TRUE	151.596	49	PDX-434	47
0	0	TRUE	9.76088	49	PDX-434	47
0	0	TRUE	1215.92	49	PDX-434	47
0	0	TRUE	34.4518	49	PDX-434	47
0	0	TRUE	168.216	49	PDX-434	47
0	0	TRUE	65.9157	49	PDX-434	47
0	0	FALSE	15.7201	49	PDX-434	47
0	0	TRUE	362.476	49	PDX-434	47
2683.62	0	TRUE	1351.06	49	PDX-434	47
204.463	107.206	TRUE	168.645	49	PDX-434	47
0	0	TRUE	474.242	49	PDX-434	47
0	0	TRUE	262.491	49	PDX-434	47
0	0	TRUE	63.931	49	PDX-434	47
0	431.873	TRUE	53300	49	PDX-434	47
0	0	TRUE	32.79	49	PDX-434	47
0	0	TRUE	12314.6	49	PDX-434	47
0	0	TRUE	119.573	49	PDX-434	47
4912.33	80061.6	TRUE	10842.8	49	PDX-434	47
0	0	FALSE	132.925	49	PDX-434	47
0	128.04	TRUE	50832.2	49	PDX-434	47
90.3792	0	TRUE	603.572	49	PDX-434	47
0	0	TRUE	603.487	49	PDX-434	47
0	0	TRUE	11.1089	49	PDX-434	47
0	0	TRUE	170.154	49	PDX-434	47
0	0	TRUE	335.986	49	PDX-434	47
332.381	185.776	TRUE	25.7955	49	PDX-434	47
0	1425.52	TRUE	454.126	49	PDX-434	47
0	0	TRUE	22.6396	49	PDX-434	47
495.376	0	TRUE	360.95	49	PDX-434	47
0	0	FALSE	6.90182	49	PDX-434	47
0	0	TRUE	54.0279	49	PDX-434	47
7961.14	70127.4	TRUE	24454.3	49	PDX-434	47
0	0	TRUE	82.9748	49	PDX-434	47
0	0	TRUE	1384.96	49	PDX-434	47
0	4416.3	TRUE	27175.6	49	PDX-434	47
206.564	4803.07	TRUE	71.9907	49	PDX-434	47
0	0	TRUE	31.7897	49	PDX-434	47
0	0	TRUE	2712.54	49	PDX-434	47
573.783	161.627	FALSE	14.7254	49	PDX-434	47
87.1685	0	TRUE	59.861	49	PDX-434	47
2188.4	229.123	TRUE	969	49	PDX-434	47
0	0	TRUE	27.5886	49	PDX-434	47
0	0	TRUE	18.2769	49	PDX-434	47
0	599.542	TRUE	9876.75	49	PDX-434	47
0	5055.41	TRUE	18690.9	49	PDX-434	47
0	0	TRUE	192.239	49	PDX-434	47
0	0	TRUE	39.6316	49	PDX-434	47
0	0	TRUE	1895.16	49	PDX-434	47
0	784.853	TRUE	1821.82	49	PDX-434	47
0	0	TRUE	24.2134	49	PDX-434	47
0	0	TRUE	261.279	49	PDX-434	47
177.308	0	TRUE	276.734	49	PDX-434	47
0	636.342	TRUE	65148.9	49	PDX-434	47
0	0	TRUE	22.5623	49	PDX-434	47
0	0	TRUE	197.647	49	PDX-434	47
5348.13	6659.37	TRUE	5888.52	49	PDX-434	47
406.467	0	TRUE	3807.59	49	PDX-434	47
0	0	TRUE	155.258	49	PDX-434	47
0	0	TRUE	1868.08	49	PDX-434	47
5140.03	3392.08	TRUE	49300	49	PDX-434	47
0	0	TRUE	36.4397	49	PDX-434	47
0	0	TRUE	106.181	49	PDX-434	47
0	0	TRUE	35.1839	49	PDX-434	47
0	0	TRUE	56.6993	49	PDX-434	47
0	0	TRUE	138.033	49	PDX-434	47
0	0	TRUE	12.8609	49	PDX-434	47
0	0	TRUE	37.7159	49	PDX-434	47
0	116.784	TRUE	416.374	49	PDX-434	47
141.99	554.013	TRUE	62.6735	49	PDX-434	47
0	0	TRUE	53.5873	49	PDX-434	47
0	0	TRUE	106.413	49	PDX-434	47
0	0	TRUE	2605.16	49	PDX-434	47
0	0	FALSE	48.4934	49	PDX-434	47
0	0	TRUE	2595.88	49	PDX-434	47
0	0	TRUE	9.10986	49	PDX-434	47
2122.29	3074.48	TRUE	942.644	49	PDX-434	47
886.149	331.195	TRUE	43.3827	49	PDX-434	47
239.781	654.226	TRUE	8634.11	49	PDX-434	47
0	0	TRUE	19.0498	49	PDX-434	47
520.191	365.287	TRUE	7.65275	49	PDX-434	47
0	0	TRUE	15.7912	49	PDX-434	47
0	0	TRUE	9.21675	49	PDX-434	47
0	0	TRUE	1308.5	49	PDX-434	47
0	0	FALSE	27.7899	49	PDX-434	47
0	0	FALSE	19.9122	49	PDX-434	47
326.59	3812.35	TRUE	13273.5	49	PDX-434	47
0	0	TRUE	112.523	49	PDX-434	47
249.293	7356.78	TRUE	1213.39	49	PDX-434	47
0	0	TRUE	67.4129	49	PDX-434	47
189.4	244260	TRUE	60364.6	49	PDX-434	47
0	0	FALSE	13.5992	49	PDX-434	47
0	0	TRUE	75.7631	49	PDX-434	47
0	0	FALSE	7.88269	49	PDX-434	47
0	0	TRUE	159.808	49	PDX-434	47
0	0	TRUE	1600.46	49	PDX-434	47
398.935	1185.91	TRUE	5179.83	49	PDX-434	47
142.752	31.3477	TRUE	15885.7	50	PDX-434	47
6416.48	5427.11	TRUE	1448.67	50	PDX-434	47
0	0	TRUE	80.6977	50	PDX-434	47
0	0	FALSE	4.1437	50	PDX-434	47
0	0	FALSE	5.8733	50	PDX-434	47
0	0	TRUE	101.295	50	PDX-434	47
0	0	TRUE	20.5296	50	PDX-434	47
4127.88	3626.26	TRUE	1044.9	50	PDX-434	47
0	0	TRUE	483.935	50	PDX-434	47
0	0	TRUE	70.0213	50	PDX-434	47
0	0	FALSE	74.3061	50	PDX-434	47
0	0	FALSE	6.01358	50	PDX-434	47
0	0	TRUE	116.211	50	PDX-434	47
12982.3	222.371	TRUE	5700.87	50	PDX-434	47
13487.2	4660.05	TRUE	39418.8	50	PDX-434	47
0	0	TRUE	53.8603	50	PDX-434	47
0	0	TRUE	1816.5	50	PDX-434	47
4600.24	0	TRUE	33428.2	50	PDX-434	47
30879.5	25878.5	TRUE	13557.5	50	PDX-434	47
0	0	TRUE	10.6936	50	PDX-434	47
0	0	FALSE	4.46484	50	PDX-434	47
0	0	FALSE	2.15892	50	PDX-434	47
0	0	FALSE	5.72441	50	PDX-434	47
37.4248	0	TRUE	34.8484	50	PDX-434	47
0	0	FALSE	315.323	50	PDX-434	47
0	0	FALSE	124.679	50	PDX-434	47
0	0	TRUE	1695.77	50	PDX-434	47
0	0	TRUE	1047.73	50	PDX-434	47
0	78.1932	TRUE	300.816	50	PDX-434	47
0	0	FALSE	11.7135	50	PDX-434	47
103.873	411.414	TRUE	93.417	50	PDX-434	47
0	0	TRUE	73144.1	50	PDX-434	47
0	0	TRUE	503.643	50	PDX-434	47
49608.3	93.1	TRUE	5065.61	50	PDX-434	47
0	0	FALSE	668.547	50	PDX-434	47
63.6099	55.8356	TRUE	708.984	50	PDX-434	47
0	0	FALSE	761.913	50	PDX-434	47
915.085	27.6785	TRUE	1570.28	50	PDX-434	47
0	41.3652	TRUE	203.313	50	PDX-434	47
0	0	FALSE	6.80006	50	PDX-434	47
0	0	TRUE	11.6143	50	PDX-434	47
1443.21	4044.37	TRUE	183.843	50	PDX-434	47
0	0	TRUE	266.338	50	PDX-434	47
0	0	TRUE	419.122	50	PDX-434	47
243.847	35.4392	FALSE	3.08821	50	PDX-434	47
0	0	TRUE	67.2111	50	PDX-434	47
0	0	FALSE	6.40004	50	PDX-434	47
0	0	FALSE	50.2778	50	PDX-434	47
0	0	TRUE	426.798	50	PDX-434	47
0	0	TRUE	302.69	50	PDX-434	47
116231	144.685	TRUE	56253.9	50	PDX-434	47
0	0	FALSE	15.1719	50	PDX-434	47
253.581	183.53	FALSE	7.08839	50	PDX-434	47
0	19.0639	FALSE	65.8896	50	PDX-434	47
40.4384	0	TRUE	320.701	50	PDX-434	47
13831.1	39068.6	TRUE	1136.15	50	PDX-434	47
0	0	FALSE	3.60366	50	PDX-434	47
462.553	402.194	TRUE	17525.7	50	PDX-434	47
0	0	FALSE	34.9314	50	PDX-434	47
0	0	TRUE	287.471	50	PDX-434	47
0	0	FALSE	5.22709	50	PDX-434	47
847.796	1054.58	TRUE	1259.24	50	PDX-434	47
65.1167	0	FALSE	2.52081	50	PDX-434	47
3434.53	751.748	TRUE	1078.41	50	PDX-434	47
0	0	TRUE	2949.79	50	PDX-434	47
967.402	6488.99	TRUE	3843.89	50	PDX-434	47
0	0	TRUE	1630.82	50	PDX-434	47
0	1455.2	TRUE	3005.76	50	PDX-434	47
175.665	58.2895	FALSE	77.3599	50	PDX-434	47
0	0	TRUE	208.557	50	PDX-434	47
449.702	2792.96	TRUE	8215.19	50	PDX-434	47
595.555	0	FALSE	32.8095	50	PDX-434	47
656.203	0	FALSE	491.907	50	PDX-434	47
0	0	TRUE	1100.42	50	PDX-434	47
0	0	TRUE	130.392	50	PDX-434	47
0	0	TRUE	2300.09	50	PDX-434	47
0	0	FALSE	11.6468	50	PDX-434	47
0	0	FALSE	253.662	50	PDX-434	47
137.356	54.2449	TRUE	67.9606	50	PDX-434	47
0	98.613	TRUE	6086.74	50	PDX-434	47
26.4742	0	FALSE	106.633	50	PDX-434	47
0	0	TRUE	776.176	50	PDX-434	47
68.2442	26.7776	FALSE	8.31441	50	PDX-434	47
0	0	TRUE	296.363	50	PDX-434	47
0	19.0639	TRUE	908.814	50	PDX-434	47
0	0	FALSE	1.97901	50	PDX-434	47
0	0	FALSE	39.1536	50	PDX-434	47
627.504	1873.07	TRUE	557.681	50	PDX-434	47
121066	36135.8	TRUE	136593	50	PDX-434	47
0	0	FALSE	11.6816	50	PDX-434	47
0	42.252	TRUE	404.388	50	PDX-434	47
0	0	TRUE	1991.96	50	PDX-434	47
180.106	100.086	TRUE	607.386	50	PDX-434	47
0	0	TRUE	274.847	50	PDX-434	47
0	0	TRUE	24.029	50	PDX-434	47
0	0	TRUE	8.60468	50	PDX-434	47
0	0	TRUE	43.2394	50	PDX-434	47
0	0	FALSE	1055.01	50	PDX-434	47
0	0	FALSE	20.6739	50	PDX-434	47
248.779	0	TRUE	255.764	50	PDX-434	47
0	0	TRUE	198.803	50	PDX-434	47
0	0	FALSE	503.604	50	PDX-434	47
0	0	TRUE	188.213	50	PDX-434	47
0	0	FALSE	220.683	50	PDX-434	47
129.191	0	FALSE	30.2069	50	PDX-434	47
13085.2	26202.3	TRUE	7988.25	50	PDX-434	47
0	0	FALSE	21.2282	50	PDX-434	47
199.248	73.9047	TRUE	1365.8	50	PDX-434	47
0	0	TRUE	42.063	50	PDX-434	47
0	15.0662	TRUE	26.6583	50	PDX-434	47
25.4317	0	FALSE	144.03	50	PDX-434	47
0	0	TRUE	2129.93	50	PDX-434	47
0	0	FALSE	180.305	50	PDX-434	47
0	0	TRUE	11.9154	50	PDX-434	47
0	0	FALSE	5.35088	50	PDX-434	47
0	0	TRUE	12.5903	50	PDX-434	47
0	0	TRUE	552.391	50	PDX-434	47
0	0	FALSE	30.1893	50	PDX-434	47
51743.8	27317.5	TRUE	2864.47	50	PDX-434	47
0	0	TRUE	388.845	50	PDX-434	47
0	20.3495	TRUE	33.4181	50	PDX-434	47
131.644	58.8526	TRUE	224.015	50	PDX-434	47
0	0	TRUE	1725.98	50	PDX-434	47
0	0	TRUE	12.8305	50	PDX-434	47
0	0	FALSE	607.169	50	PDX-434	47
0	0	TRUE	16.0018	50	PDX-434	47
55237.4	87.3709	TRUE	5230.35	50	PDX-434	47
0	0	TRUE	26.3886	50	PDX-434	47
0	0	TRUE	795.469	50	PDX-434	47
0	0	TRUE	7959.77	50	PDX-434	47
0	0	TRUE	7397.4	50	PDX-434	47
0	0	FALSE	6.28143	50	PDX-434	47
0	0	TRUE	7008.45	50	PDX-434	47
0	0	TRUE	8699.31	50	PDX-434	47
0	0	TRUE	351.852	50	PDX-434	47
0	0	FALSE	7.30268	50	PDX-434	47
15788.1	10749.1	TRUE	2568.6	50	PDX-434	47
0	0	TRUE	9508.32	50	PDX-434	47
691.141	2390.07	TRUE	1942.09	50	PDX-434	47
0	0	FALSE	170.791	50	PDX-434	47
5775.46	0	FALSE	1672.8	50	PDX-434	47
0	0	TRUE	9587.83	50	PDX-434	47
0	0	TRUE	36.1817	50	PDX-434	47
0	73.717	TRUE	5334.61	50	PDX-434	47
8069.1	0	FALSE	962.745	50	PDX-434	47
0	0	FALSE	849.777	50	PDX-434	47
0	0	TRUE	5.85298	50	PDX-434	47
85.8614	192.82	TRUE	723.899	50	PDX-434	47
0	0	FALSE	150.581	50	PDX-434	47
103.707	24.943	FALSE	40.141	50	PDX-434	47
0	0	FALSE	28.109	50	PDX-434	47
0	230.117	TRUE	10937.5	50	PDX-434	47
0	0	TRUE	4792.79	50	PDX-434	47
4286.33	27114	TRUE	22855.7	50	PDX-434	47
0	95.507	TRUE	24.6563	50	PDX-434	47
0	0	TRUE	200.914	50	PDX-434	47
0	0	TRUE	2023.16	50	PDX-434	47
0	0	FALSE	22.1071	50	PDX-434	47
0	27.3969	FALSE	4282.48	50	PDX-434	47
0	36.6075	TRUE	78.8311	50	PDX-434	47
0	0	FALSE	54.201	50	PDX-434	47
0	0	FALSE	242.939	50	PDX-434	47
42391	33326	TRUE	18583.5	50	PDX-434	47
6412.47	6107.54	TRUE	6688.98	50	PDX-434	47
3721.3	25637.1	TRUE	1279.41	50	PDX-434	47
0	0	FALSE	948.46	50	PDX-434	47
0	0	FALSE	19.2981	50	PDX-434	47
0	0	TRUE	5.90665	50	PDX-434	47
160.299	42.0784	FALSE	71.7108	50	PDX-434	47
0	0	TRUE	23.9652	50	PDX-434	47
0	0	TRUE	496.894	50	PDX-434	47
0	0	TRUE	2960.84	50	PDX-434	47
0	0	TRUE	284.206	50	PDX-434	47
0	0	FALSE	110.517	50	PDX-434	47
0	0	TRUE	22.3943	50	PDX-434	47
163.374	384.636	TRUE	31.0389	50	PDX-434	47
1362.34	1740.1	TRUE	372.162	50	PDX-434	47
111.468	993.633	TRUE	1045.81	50	PDX-434	47
0	0	TRUE	8.94737	50	PDX-434	47
0	0	FALSE	20.1881	50	PDX-434	47
0	0	TRUE	3692.8	50	PDX-434	47
20487.5	9546.02	TRUE	13862.2	50	PDX-434	47
0	0	FALSE	3.07582	50	PDX-434	47
1799.79	4028.01	TRUE	9866.07	50	PDX-434	47
0	0	FALSE	3.74615	50	PDX-434	47
0	0	FALSE	195.759	50	PDX-434	47
0	0	TRUE	911.014	50	PDX-434	47
0	0	FALSE	942.527	50	PDX-434	47
0	0	FALSE	17.4033	50	PDX-434	47
70.557	835.91	TRUE	608.157	50	PDX-434	47
0	0	TRUE	292.61	50	PDX-434	47
0	0	TRUE	47.3737	50	PDX-434	47
217.146	149.832	TRUE	5162.52	50	PDX-434	47
0	0	FALSE	4.06761	50	PDX-434	47
0	0	FALSE	21.2144	50	PDX-434	47
0	0	TRUE	1353.49	50	PDX-434	47
0	0	TRUE	486.731	50	PDX-434	47
0	0	FALSE	35.7129	50	PDX-434	47
11324.9	9459.92	TRUE	750.529	50	PDX-434	47
0	0	TRUE	67.4671	50	PDX-434	47
0	0	TRUE	46.3667	50	PDX-434	47
0	0	TRUE	6689.71	50	PDX-434	47
113.956	235.847	FALSE	36.5299	50	PDX-434	47
28.1562	30.8456	TRUE	12375.5	50	PDX-434	47
0	0	FALSE	7.51809	50	PDX-434	47
0	0	TRUE	8.47146	50	PDX-434	47
0	44.3681	TRUE	420.053	50	PDX-434	47
0	0	FALSE	182.558	50	PDX-434	47
0	0	TRUE	373.671	50	PDX-434	47
134.184	120.483	TRUE	13896.7	50	PDX-434	47
1538.66	5955.26	TRUE	1473.13	50	PDX-434	47
75.962	73.717	FALSE	5.01169	50	PDX-434	47
0	0	TRUE	236.027	50	PDX-434	47
0	0	TRUE	3155.63	50	PDX-434	47
0	0	FALSE	519.616	50	PDX-434	47
0	0	TRUE	2725.88	50	PDX-434	47
0	0	FALSE	70.2288	50	PDX-434	47
0	19.0639	TRUE	42.7141	50	PDX-434	47
0	24.3002	TRUE	42.1205	50	PDX-434	47
0	0	FALSE	15.7804	50	PDX-434	47
51.0386	0	FALSE	9.47428	50	PDX-434	47
0	0	TRUE	156.249	50	PDX-434	47
0	0	TRUE	40.3529	50	PDX-434	47
0	0	FALSE	56.927	50	PDX-434	47
0	0	TRUE	33.9763	50	PDX-434	47
0	0	TRUE	14.364	50	PDX-434	47
0	0	FALSE	168.231	50	PDX-434	47
439.154	0	TRUE	1323.76	50	PDX-434	47
422.974	130.65	TRUE	154.142	50	PDX-434	47
0	0	TRUE	143.58	50	PDX-434	47
0	0	TRUE	1833.19	50	PDX-434	47
0	0	TRUE	109.745	50	PDX-434	47
33.9469	142.972	TRUE	31.3037	50	PDX-434	47
0	0	TRUE	9.45962	50	PDX-434	47
0	0	TRUE	11.8705	50	PDX-434	47
0	0	TRUE	55.2176	50	PDX-434	47
0	0	FALSE	156.882	50	PDX-434	47
127.973	74.4771	FALSE	404.393	50	PDX-434	47
30.5303	0	TRUE	1178.94	50	PDX-434	47
0	0	FALSE	3.69902	50	PDX-434	47
0	0	TRUE	706.648	50	PDX-434	47
0	26.9653	TRUE	5711.16	50	PDX-434	47
275.797	23.6574	TRUE	6236.62	50	PDX-434	47
0	49.6279	FALSE	19.3875	50	PDX-434	47
0	0	TRUE	482.686	50	PDX-434	47
0	0	FALSE	18.2303	50	PDX-434	47
0	0	TRUE	6.42412	50	PDX-434	47
17977.5	30.2263	FALSE	6540.02	50	PDX-434	47
0	153.829	TRUE	19119.5	50	PDX-434	47
233090	79539.4	TRUE	61357.3	50	PDX-434	47
0	0	TRUE	336.567	50	PDX-434	47
0	0	TRUE	888.528	50	PDX-434	47
0	0	FALSE	29.7197	50	PDX-434	47
0	0	TRUE	21.4617	50	PDX-434	47
0	0	FALSE	62.7483	50	PDX-434	47
72882	560269	TRUE	70903.4	50	PDX-434	47
0	0	FALSE	58.1524	50	PDX-434	47
0	0	FALSE	372.518	50	PDX-434	47
0	0	TRUE	943.587	50	PDX-434	47
0	0	TRUE	22.8807	50	PDX-434	47
0	0	FALSE	34.0652	50	PDX-434	47
70.6356	1759.24	TRUE	5340.55	50	PDX-434	47
0	0	TRUE	711.245	50	PDX-434	47
0	0	FALSE	478.425	50	PDX-434	47
0	60.2883	FALSE	172.331	50	PDX-434	47
261.57	0	TRUE	2774.5	50	PDX-434	47
0	0	TRUE	205.415	50	PDX-434	47
0	0	FALSE	181.648	50	PDX-434	47
0	0	TRUE	23.5363	50	PDX-434	47
0	0	TRUE	1011.36	50	PDX-434	47
0	84.5885	TRUE	121.746	50	PDX-434	47
0	0	TRUE	3498.78	50	PDX-434	47
0	0	FALSE	4.35908	50	PDX-434	47
0	0	TRUE	356.722	50	PDX-434	47
0	0	TRUE	1175.94	50	PDX-434	47
1645.73	228.189	FALSE	272.356	50	PDX-434	47
0	0	TRUE	21.8804	50	PDX-434	47
12067	9429.16	TRUE	2219	50	PDX-434	47
0	0	FALSE	6.22787	50	PDX-434	47
32.0371	29.3958	TRUE	123.468	50	PDX-434	47
574.644	0	FALSE	275.741	50	PDX-434	47
28192.9	18977.9	TRUE	4269.67	50	PDX-434	47
901.585	0	TRUE	1365.47	50	PDX-434	47
0	0	TRUE	1057.95	50	PDX-434	47
0	0	FALSE	124.139	50	PDX-434	47
0	0	TRUE	5.29228	50	PDX-434	47
0	123.115	TRUE	90224.7	50	PDX-434	47
0	0	TRUE	393.035	50	PDX-434	47
0	0	TRUE	200.199	50	PDX-434	47
0	0	TRUE	7.33962	50	PDX-434	47
42.2343	0	FALSE	145.227	50	PDX-434	47
0	0	TRUE	13.2863	50	PDX-434	47
0	0	FALSE	685.361	52	PDX-434	47
9081.97	5143.08	TRUE	3761.34	52	PDX-434	47
0	0	FALSE	3485.44	52	PDX-434	47
0	0	TRUE	362.045	52	PDX-434	47
0	0	TRUE	76.6781	52	PDX-434	47
0	0	FALSE	41.377	52	PDX-434	47
0	0	TRUE	1047.7	52	PDX-434	47
0	0	TRUE	37.0174	52	PDX-434	47
0	544.297	TRUE	490.063	52	PDX-434	47
0	6699.99	TRUE	18124	52	PDX-434	47
0	128.543	TRUE	2083.93	52	PDX-434	47
0	0	FALSE	28.96	52	PDX-434	47
0	3766.87	TRUE	202.732	52	PDX-434	47
582.648	0	TRUE	1385.18	52	PDX-434	47
0	0	FALSE	29.1083	52	PDX-434	47
0	0	TRUE	45977.9	52	PDX-434	47
449.092	0	TRUE	27914.2	52	PDX-434	47
179.772	5783.71	TRUE	2163.88	52	PDX-434	47
0	0	FALSE	21.6527	52	PDX-434	47
0	0	FALSE	7.65759	52	PDX-434	47
0	0	FALSE	4318.39	52	PDX-434	47
0	64932.1	TRUE	21129.4	52	PDX-434	47
0	0	FALSE	56.0563	52	PDX-434	47
36532.3	527.828	TRUE	70803.5	52	PDX-434	47
378466	7669.8	TRUE	174812	52	PDX-434	47
0	0	FALSE	714.338	52	PDX-434	47
93.8202	0	TRUE	22053	52	PDX-434	47
0	1631.95	TRUE	24868.6	52	PDX-434	47
0	0	TRUE	282.558	52	PDX-434	47
0	0	FALSE	44.206	52	PDX-434	47
0	0	TRUE	13261.7	52	PDX-434	47
0	0	TRUE	1446.73	52	PDX-434	47
0	0	FALSE	117.474	52	PDX-434	47
158.738	0	TRUE	4861.43	52	PDX-434	47
0	0	FALSE	145.709	52	PDX-434	47
217.411	0	TRUE	311.068	52	PDX-434	47
0	0	TRUE	25113.3	52	PDX-434	47
96.5481	21225.4	TRUE	881.541	52	PDX-434	47
0	531.205	FALSE	8.87689	52	PDX-434	47
0	0	TRUE	63.0933	52	PDX-434	47
0	0	FALSE	7.20048	52	PDX-434	47
0	0	FALSE	37.927	52	PDX-434	47
0	0	FALSE	22.9786	52	PDX-434	47
0	0	TRUE	460.624	52	PDX-434	47
0	0	FALSE	412.63	52	PDX-434	47
0	0	FALSE	54.0337	52	PDX-434	47
0	0	TRUE	21459.2	52	PDX-434	47
0	14864.1	TRUE	16000	52	PDX-434	47
0	0	TRUE	747.96	52	PDX-434	47
0	0	FALSE	5.88878	52	PDX-434	47
0	3176.36	FALSE	260.171	52	PDX-434	47
0	0	FALSE	790.646	52	PDX-434	47
0	0	TRUE	52.6285	52	PDX-434	47
0	1863.61	FALSE	147.678	52	PDX-434	47
101.767	973.717	TRUE	14298.5	52	PDX-434	47
614.042	19461.5	TRUE	10156.6	52	PDX-434	47
0	0	FALSE	20.7616	52	PDX-434	47
1781.31	3618.31	TRUE	11557.5	52	PDX-434	47
0	0	FALSE	51.8098	52	PDX-434	47
2021.73	29684.1	TRUE	30407.7	52	PDX-434	47
0	359.997	TRUE	53.2473	52	PDX-434	47
112486	23316.4	TRUE	18044	52	PDX-434	47
0	0	FALSE	277.862	52	PDX-434	47
0	0	FALSE	30.564	52	PDX-434	47
0	0	TRUE	143.737	52	PDX-434	47
689.431	0	FALSE	569.614	52	PDX-434	47
88.6799	781.364	TRUE	96.8545	52	PDX-434	47
0	0	TRUE	31940	52	PDX-434	47
0	0	FALSE	1241.18	52	PDX-434	47
0	0	TRUE	8876.5	52	PDX-434	47
85.6365	0	TRUE	351.575	52	PDX-434	47
0	0	TRUE	503.38	52	PDX-434	47
0	0	TRUE	646.017	52	PDX-434	47
0	0	FALSE	16.8602	52	PDX-434	47
0	0	FALSE	21.1399	52	PDX-434	47
0	0	FALSE	21.8027	52	PDX-434	47
0	0	FALSE	9.2779	52	PDX-434	47
0	0	TRUE	198.471	52	PDX-434	47
0	0	TRUE	61.8288	52	PDX-434	47
0	1494.43	FALSE	522.157	52	PDX-434	47
0	0	FALSE	2208.79	52	PDX-434	47
104.811	5913.95	TRUE	2646.71	52	PDX-434	47
0	0	FALSE	796.443	52	PDX-434	47
0	0	TRUE	1053.61	52	PDX-434	47
0	882.411	FALSE	18.6358	52	PDX-434	47
0	3133.14	TRUE	1796.19	52	PDX-434	47
0	0	FALSE	8.43544	52	PDX-434	47
234085	92223	TRUE	93834.6	52	PDX-434	47
0	0	FALSE	1064.62	52	PDX-434	47
0	0	TRUE	16.3646	52	PDX-434	47
17090	62544	TRUE	31090.8	52	PDX-434	47
0	0	FALSE	13.9104	52	PDX-434	47
110.424	1280.02	FALSE	7.41932	52	PDX-434	47
368.123	5210.99	FALSE	50.0226	52	PDX-434	47
0	69269.5	TRUE	5826.52	52	PDX-434	47
17309.9	672.465	TRUE	1055.22	52	PDX-434	47
0	0	TRUE	105.117	52	PDX-434	47
2942.49	421.743	TRUE	5629.26	52	PDX-434	47
0	3708.13	TRUE	8330.11	52	PDX-434	47
0	0	FALSE	6.80093	52	PDX-434	47
0	0	TRUE	25.1684	52	PDX-434	47
572.604	46239.6	TRUE	11684.1	52	PDX-434	47
937.841	2397.24	TRUE	4483.47	52	PDX-434	47
99.8283	586.023	FALSE	285.811	52	PDX-434	47
0	144.636	FALSE	10.3329	52	PDX-434	47
0	1683.61	TRUE	1909.82	52	PDX-434	47
42895.2	478340	TRUE	114588	52	PDX-434	47
0	0	FALSE	18.4354	52	PDX-434	47
0	0	FALSE	24.0669	52	PDX-434	47
0	0	FALSE	27.6783	52	PDX-434	47
128645	288.148	TRUE	7375.58	52	PDX-434	47
0	0	FALSE	238.341	52	PDX-434	47
0	0	TRUE	77.8815	52	PDX-434	47
0	236.88	TRUE	15836.5	52	PDX-434	47
1881.78	0	TRUE	36228.3	52	PDX-434	47
0	0	FALSE	886.326	52	PDX-434	47
738.421	5317.46	TRUE	2240.03	52	PDX-434	47
8338.42	0	TRUE	267.08	52	PDX-434	47
0	0	TRUE	1223.29	52	PDX-434	47
153.124	1328.1	TRUE	944.683	52	PDX-434	47
0	0	FALSE	6.92137	52	PDX-434	47
0	0	TRUE	1548.89	52	PDX-434	47
0	0	TRUE	712.529	52	PDX-434	47
0	6766.71	TRUE	179.471	53	MDA-468	51
0	5923.88	TRUE	2740.22	53	MDA-468	51
0	0	TRUE	131.533	53	MDA-468	51
0	0	TRUE	12.6859	53	MDA-468	51
4974.62	0	TRUE	37379.5	53	MDA-468	51
0	0	TRUE	18.2594	53	MDA-468	51
0	0	FALSE	11.4041	53	MDA-468	51
0	0	FALSE	102.184	53	MDA-468	51
0	0	TRUE	68.2346	53	MDA-468	51
0	0	TRUE	571.002	53	MDA-468	51
0	0	TRUE	3180.52	53	MDA-468	51
0	0	TRUE	746.785	53	MDA-468	51
0	0	TRUE	367.087	53	MDA-468	51
0	0	FALSE	32.3802	53	MDA-468	51
0	0	TRUE	13645.6	53	MDA-468	51
0	0	TRUE	17.4597	53	MDA-468	51
0	0	TRUE	13889.7	53	MDA-468	51
0	0	TRUE	20288.9	53	MDA-468	51
0	0	FALSE	183.896	53	MDA-468	51
0	0	TRUE	25.5688	53	MDA-468	51
0	0	TRUE	23201.2	53	MDA-468	51
0	0	FALSE	47.6403	53	MDA-468	51
0	0	TRUE	11352.6	53	MDA-468	51
0	13293.3	TRUE	167.286	53	MDA-468	51
0	0	FALSE	82.198	53	MDA-468	51
14065	938899	TRUE	374909	53	MDA-468	51
0	0	TRUE	21117.7	53	MDA-468	51
0	0	FALSE	55.6949	53	MDA-468	51
0	8006.66	TRUE	1372.29	53	MDA-468	51
980960	27110.3	TRUE	473572	53	MDA-468	51
0	0	TRUE	26.4032	53	MDA-468	51
0	0	TRUE	56.7551	53	MDA-468	51
0	0	TRUE	240.409	53	MDA-468	51
0	0	FALSE	43.307	53	MDA-468	51
0	0	TRUE	163.001	53	MDA-468	51
0	0	FALSE	44.3537	54	MDA-468	51
0	0	FALSE	179.787	54	MDA-468	51
0	0	TRUE	8362.97	54	MDA-468	51
0	0	TRUE	9792.58	54	MDA-468	51
0	2713.29	TRUE	2905.46	54	MDA-468	51
0	0	FALSE	27.5562	54	MDA-468	51
1873.49	0	TRUE	80.8876	54	MDA-468	51
3022.81	0	TRUE	56.5903	54	MDA-468	51
15301.6	19520.2	TRUE	87661.7	54	MDA-468	51
11118.7	8788.65	TRUE	187.468	54	MDA-468	51
0	0	FALSE	18.6266	54	MDA-468	51
0	5216.85	TRUE	133.012	54	MDA-468	51
14824.6	9176.09	TRUE	606.736	54	MDA-468	51
0	0	TRUE	37.0801	54	MDA-468	51
0	0	TRUE	1105.17	54	MDA-468	51
0	1278.85	TRUE	2038.89	54	MDA-468	51
5582.85	12132	TRUE	3352.84	54	MDA-468	51
155134	102328	TRUE	40319.4	54	MDA-468	51
0	0	FALSE	41.6947	54	MDA-468	51
4057.66	0	TRUE	59.0962	54	MDA-468	51
0	0	FALSE	41.7027	54	MDA-468	51
13168.5	14050.4	TRUE	5871.18	54	MDA-468	51
0	0	FALSE	9.55432	54	MDA-468	51
0	0	FALSE	44.3138	54	MDA-468	51
0	0	TRUE	89.9597	54	MDA-468	51
86071.4	11574.1	TRUE	1300.57	54	MDA-468	51
116686	32848.1	TRUE	24452.5	54	MDA-468	51
0	0	FALSE	40.6283	54	MDA-468	51
0	0	FALSE	76.541	54	MDA-468	51
24911.9	23225.2	TRUE	28356.3	54	MDA-468	51
0	0	FALSE	189.464	54	MDA-468	51
0	0	FALSE	26.4044	54	MDA-468	51
0	0	TRUE	1787.27	54	MDA-468	51
0	0	TRUE	2303.49	54	MDA-468	51
978.584	2800	TRUE	6419.68	54	MDA-468	51
8555.7	8681.5	TRUE	93.2571	54	MDA-468	51
156846	340950	TRUE	71779.3	54	MDA-468	51
0	0	FALSE	39.5413	54	MDA-468	51
0	0	FALSE	132.078	54	MDA-468	51
0	0	TRUE	7122.56	54	MDA-468	51
0	0	TRUE	1615.48	54	MDA-468	51
0	0	TRUE	1581.8	54	MDA-468	51
0	2732.81	TRUE	9312.95	54	MDA-468	51
0	0	FALSE	52.7689	54	MDA-468	51
77808.7	171984	TRUE	24748.3	54	MDA-468	51
9543.71	4785.72	TRUE	198.139	54	MDA-468	51
0	0	TRUE	83.9762	54	MDA-468	51
0	8948.54	TRUE	52.0924	54	MDA-468	51
0	0	TRUE	4261.18	54	MDA-468	51
75121.7	70912.4	TRUE	266912	54	MDA-468	51
0	0	TRUE	2439.14	54	MDA-468	51
2331.75	0	TRUE	3150.04	54	MDA-468	51
0	0	TRUE	12272.9	54	MDA-468	51
6681.08	6678.99	TRUE	69.4795	54	MDA-468	51
0	0	FALSE	150.229	54	MDA-468	51
6457.15	7580.1	TRUE	370.239	54	MDA-468	51
144724	112980	TRUE	351881	54	MDA-468	51
57689	11999	TRUE	2552.22	54	MDA-468	51
0	0	TRUE	99.8896	54	MDA-468	51
0	0	FALSE	136.468	54	MDA-468	51
0	0	FALSE	81.4578	54	MDA-468	51
0	3178.83	TRUE	6953.67	54	MDA-468	51
0	0	FALSE	64.2573	54	MDA-468	51
0	0	FALSE	49.9986	54	MDA-468	51
1508.93	2936.51	TRUE	3616.07	54	MDA-468	51
0	0	FALSE	54.3384	54	MDA-468	51
0	0	FALSE	51.4199	54	MDA-468	51
3125.35	0	TRUE	20.345	55	MDA-468	51
0	1823.36	TRUE	1472.94	55	MDA-468	51
0	0	TRUE	1484.58	55	MDA-468	51
1876.13	0	TRUE	25.1631	55	MDA-468	51
5487.81	2656.17	TRUE	1486.24	55	MDA-468	51
0	0	TRUE	20.682	55	MDA-468	51
0	2362.07	TRUE	441.896	55	MDA-468	51
0	0	TRUE	45.5194	55	MDA-468	51
21980.3	2426.04	TRUE	129.584	55	MDA-468	51
96385.7	79453.1	TRUE	123197	55	MDA-468	51
0	0	TRUE	140.86	55	MDA-468	51
25984.4	8005.7	TRUE	954.508	55	MDA-468	51
0	597.243	TRUE	1376.16	55	MDA-468	51
0	0	TRUE	1427.99	55	MDA-468	51
4458.89	7464.4	TRUE	4747.32	55	MDA-468	51
7448.27	5046.26	TRUE	7449.55	55	MDA-468	51
0	3089.1	TRUE	89.6181	55	MDA-468	51
0	0	TRUE	283.963	55	MDA-468	51
24861.8	3755.67	TRUE	84.6428	55	MDA-468	51
27612.9	12619.6	TRUE	5462.72	55	MDA-468	51
0	5250.01	TRUE	184.266	55	MDA-468	51
0	0	TRUE	65.6118	55	MDA-468	51
35126.8	42453.3	TRUE	3180.74	55	MDA-468	51
1773	0	TRUE	188.291	55	MDA-468	51
26808.3	16788.4	TRUE	12313.1	55	MDA-468	51
0	0	TRUE	39.1851	55	MDA-468	51
0	0	TRUE	1557.76	55	MDA-468	51
3345.95	5393.47	TRUE	2425.64	55	MDA-468	51
0	0	TRUE	249.25	55	MDA-468	51
3648.55	4431.46	TRUE	2752.21	55	MDA-468	51
0	7128.19	TRUE	234.423	55	MDA-468	51
0	0	TRUE	228.799	55	MDA-468	51
0	0	TRUE	99.6534	55	MDA-468	51
93263.9	109057	TRUE	41785.7	55	MDA-468	51
0	0	TRUE	428.953	55	MDA-468	51
0	0	TRUE	91.025	55	MDA-468	51
0	0	TRUE	88.4028	55	MDA-468	51
0	3637.91	TRUE	475.936	55	MDA-468	51
0	0	TRUE	403.132	55	MDA-468	51
0	0	TRUE	1978	55	MDA-468	51
0	3500.79	TRUE	1535.77	55	MDA-468	51
0	0	TRUE	19.8509	55	MDA-468	51
0	3325.79	TRUE	1091.83	55	MDA-468	51
14953.3	10706.1	TRUE	363.845	55	MDA-468	51
0	0	TRUE	46.5807	55	MDA-468	51
0	7346.38	TRUE	237.615	55	MDA-468	51
0	0	TRUE	150.967	55	MDA-468	51
0	0	TRUE	301.839	55	MDA-468	51
55169.6	18586.8	TRUE	42.4252	55	MDA-468	51
278822	322664	TRUE	410190	55	MDA-468	51
6467.25	0	TRUE	7357.3	55	MDA-468	51
3380.8	2239.24	TRUE	156.715	55	MDA-468	51
0	0	TRUE	1988.15	55	MDA-468	51
27655	9944.11	TRUE	599	55	MDA-468	51
218883	292359	TRUE	347127	55	MDA-468	51
3149.94	965.182	TRUE	233.367	55	MDA-468	51
3375.16	0	TRUE	18.9355	55	MDA-468	51
0	0	TRUE	3148.41	55	MDA-468	51
0	0	TRUE	174.497	55	MDA-468	51
4956.49	2736.79	TRUE	3770.52	55	MDA-468	51
0	0	TRUE	208.524	55	MDA-468	51
0	2188.22	TRUE	1990.5	55	MDA-468	51
0	0	FALSE	135.371	55	MDA-468	51
0	0	FALSE	22.3645	56	MDA-468	51
0	0	TRUE	235.749	56	MDA-468	51
0	0	TRUE	100.984	56	MDA-468	51
0	0	TRUE	68.1471	56	MDA-468	51
6991.42	0	TRUE	51.4007	56	MDA-468	51
1495.82	0	TRUE	47.2464	56	MDA-468	51
0	0	TRUE	266.905	56	MDA-468	51
10008	0	TRUE	4330.69	56	MDA-468	51
0	0	TRUE	31.379	56	MDA-468	51
356.206	2397.5	TRUE	196.706	56	MDA-468	51
5808.69	0	TRUE	528.551	56	MDA-468	51
0	0	FALSE	122.543	56	MDA-468	51
0	0	TRUE	459.62	56	MDA-468	51
8476.15	0	TRUE	233.98	56	MDA-468	51
6886.3	0	TRUE	1009.81	56	MDA-468	51
24585.5	81894.8	TRUE	21537.2	56	MDA-468	51
0	0	TRUE	34.167	56	MDA-468	51
0	0	TRUE	4427.08	56	MDA-468	51
0	0	TRUE	56.3725	56	MDA-468	51
3248.22	0	TRUE	456.202	56	MDA-468	51
0	0	TRUE	15.9623	56	MDA-468	51
0	0	TRUE	28.6468	56	MDA-468	51
0	0	TRUE	68.7985	56	MDA-468	51
0	0	TRUE	1372.34	56	MDA-468	51
0	0	FALSE	16.2849	56	MDA-468	51
0	0	TRUE	14036.6	56	MDA-468	51
0	0	TRUE	16456	56	MDA-468	51
12058.6	57402.8	TRUE	6487.57	56	MDA-468	51
0	0	TRUE	73.8533	56	MDA-468	51
0	0	TRUE	368.087	56	MDA-468	51
0	0	TRUE	10966.6	56	MDA-468	51
0	0	TRUE	178.24	56	MDA-468	51
6132.54	0	TRUE	923.154	56	MDA-468	51
0	0	TRUE	48.0136	56	MDA-468	51
119043	263559	TRUE	409456	56	MDA-468	51
2827.96	0	TRUE	233.631	56	MDA-468	51
0	0	TRUE	161.177	56	MDA-468	51
0	0	TRUE	660.287	56	MDA-468	51
0	0	TRUE	31.8665	56	MDA-468	51
792081	594746	TRUE	503869	56	MDA-468	51
0	0	TRUE	34.5785	56	MDA-468	51
0	0	TRUE	82.1863	56	MDA-468	51
0	0	FALSE	10.4596	56	MDA-468	51
0	0	TRUE	82.3988	56	MDA-468	51
0	0	FALSE	46.0018	56	MDA-468	51
0	0	TRUE	74.2469	56	MDA-468	51
0	0	FALSE	147.034	57	MDA-468	51
0	0	FALSE	113.374	57	MDA-468	51
15843	0	TRUE	43844.7	57	MDA-468	51
0	0	TRUE	84065.6	57	MDA-468	51
0	0	TRUE	792.086	57	MDA-468	51
0	0	FALSE	32.7851	57	MDA-468	51
0	0	FALSE	120.592	57	MDA-468	51
0	0	TRUE	55.4055	57	MDA-468	51
232.649	0	TRUE	92.2977	57	MDA-468	51
0	0	TRUE	99.9307	57	MDA-468	51
8069.12	9443.12	TRUE	683.885	57	MDA-468	51
0	0	FALSE	125.518	57	MDA-468	51
888.083	2499.15	TRUE	186.092	57	MDA-468	51
3080.16	1421.85	TRUE	1722.61	57	MDA-468	51
1014.43	736.325	TRUE	1317.03	57	MDA-468	51
0	0	FALSE	21.4819	57	MDA-468	51
3635.93	3548.92	TRUE	1070.84	57	MDA-468	51
5854.15	2021.28	TRUE	1349.49	57	MDA-468	51
10901.2	19958.9	TRUE	5480.81	57	MDA-468	51
1955.14	1340.65	TRUE	4158.3	57	MDA-468	51
0	0	TRUE	30.5565	57	MDA-468	51
2096.23	2293.61	TRUE	982.818	57	MDA-468	51
0	0	FALSE	123.156	57	MDA-468	51
0	0	TRUE	381.62	57	MDA-468	51
1237.19	1439.7	TRUE	38.861	57	MDA-468	51
273766	64936.6	TRUE	233263	57	MDA-468	51
0	1140.86	TRUE	105.849	57	MDA-468	51
0	0	TRUE	210.626	57	MDA-468	51
0	0	TRUE	716.537	57	MDA-468	51
633595	889219	TRUE	516684	57	MDA-468	51
19101	0	TRUE	48467.1	57	MDA-468	51
18730.5	0	TRUE	53516.5	57	MDA-468	51
0	0	FALSE	19.9474	58	MDA-468	51
4742.84	1039.1	TRUE	4275.47	58	MDA-468	51
5860.09	1384.57	TRUE	7959.19	58	MDA-468	51
10237	7188.47	TRUE	484.315	58	MDA-468	51
0	0	TRUE	563.044	58	MDA-468	51
0	0	TRUE	111.452	58	MDA-468	51
0	0	TRUE	162.249	58	MDA-468	51
30151.7	45093.4	TRUE	43567.5	58	MDA-468	51
0	0	TRUE	813.658	58	MDA-468	51
0	0	FALSE	49.2581	58	MDA-468	51
0	0	TRUE	486.589	58	MDA-468	51
1932.95	0	TRUE	7200.46	58	MDA-468	51
5752.76	1347.93	TRUE	6222.48	58	MDA-468	51
0	3712.24	TRUE	954.808	58	MDA-468	51
0	0	TRUE	126.953	58	MDA-468	51
0	0	FALSE	3049.04	58	MDA-468	51
0	0	TRUE	144.993	58	MDA-468	51
9917.57	7198.86	TRUE	2476.6	58	MDA-468	51
2149.39	0	TRUE	136.732	58	MDA-468	51
0	0	TRUE	222.976	58	MDA-468	51
0	0	TRUE	47.6047	58	MDA-468	51
11480.8	3826.77	TRUE	2049.39	58	MDA-468	51
0	0	FALSE	36.7766	58	MDA-468	51
0	0	TRUE	718.643	58	MDA-468	51
23289	21538.5	TRUE	16166.2	58	MDA-468	51
0	0	TRUE	1785.06	58	MDA-468	51
0	15393.8	TRUE	13823.6	58	MDA-468	51
1167.88	3684.34	TRUE	776.052	58	MDA-468	51
0	20256.8	TRUE	16544.1	58	MDA-468	51
0	0	TRUE	598.102	58	MDA-468	51
0	0	FALSE	21.9495	58	MDA-468	51
45610.7	26178.8	TRUE	37736.4	58	MDA-468	51
73479.9	34517.3	TRUE	17684	58	MDA-468	51
5772.95	2577.25	FALSE	226.648	58	MDA-468	51
0	0	FALSE	171.708	58	MDA-468	51
2277.23	0	TRUE	347.422	58	MDA-468	51
0	15280.3	TRUE	10842.3	58	MDA-468	51
3857.81	922.942	TRUE	8120.58	58	MDA-468	51
0	0	FALSE	33.769	58	MDA-468	51
0	0	TRUE	341.884	58	MDA-468	51
0	1016.12	TRUE	360.883	58	MDA-468	51
0	0	FALSE	36.2786	58	MDA-468	51
336206	168314	TRUE	420512	58	MDA-468	51
2252.38	6436.95	TRUE	8859.41	58	MDA-468	51
4822.03	2699.64	TRUE	259.614	58	MDA-468	51
0	6725.85	TRUE	10536.6	58	MDA-468	51
0	0	TRUE	536.473	58	MDA-468	51
405132	582583	TRUE	348015	58	MDA-468	51
0	0	TRUE	688.498	58	MDA-468	51
0	0	FALSE	33.2217	58	MDA-468	51
2700.55	8528.92	TRUE	1491.92	58	MDA-468	51
11206.5	7735.94	TRUE	870.544	58	MDA-468	51
0	0	TRUE	155.762	58	MDA-468	51
0	4817.69	TRUE	543.866	58	MDA-468	51
0	280.955	TRUE	13097	59	PDX-1432C	54
0	0	TRUE	22.2809	59	PDX-1432C	54
0	0	TRUE	21.9865	59	PDX-1432C	54
383829	120462	TRUE	458193	59	PDX-1432C	54
0	0	TRUE	37.8055	59	PDX-1432C	54
21855.4	83560.7	TRUE	38025.4	59	PDX-1432C	54
0	0	TRUE	39.0098	59	PDX-1432C	54
0	0	FALSE	16.4941	59	PDX-1432C	54
0	0	TRUE	10394.6	59	PDX-1432C	54
0	0	TRUE	298.361	59	PDX-1432C	54
0	0	TRUE	55.3686	59	PDX-1432C	54
0	0	TRUE	15.8314	59	PDX-1432C	54
0	0	TRUE	198.259	59	PDX-1432C	54
0	0	TRUE	9208.22	59	PDX-1432C	54
[truncated: 2,039 more rows]
