# Supplementary material for: Genetic barcoding uncovers the clonal makeup of solid and liquid biopsies and their ability to capture intra-tumoral heterogeneity
Source: Mol Syst Biol. 2026 Feb 11;22(5):659–84. doi: 10.1038/s44320-026-00194-w (PMC13144504; doi:10.1038/s44320-026-00194-w)
Supplement: Supplementary file 5 — Source data Fig. 2 [file 44320_2026_194_MOESM5_ESM.zip › Figure2/2B/Fig2B.xlsx]

## Sheet: 2B
N1a	N2a	Core	Tum	mouse	Model	Exp
865.212	0	TRUE	463.65	25	MDA-231	15
1105.31	1526.3	TRUE	56635.3	25	MDA-231	15
734.345	0	TRUE	127479	25	MDA-231	15
90133.2	82446.8	TRUE	25420.8	25	MDA-231	15
787852	304580	TRUE	694093	25	MDA-231	15
782.553	0	TRUE	479.151	25	MDA-231	15
461.438	69934.8	TRUE	20147.4	25	MDA-231	15
5276.66	283.229	TRUE	950.622	25	MDA-231	15
877.421	0	TRUE	764.631	25	MDA-231	15
25026.4	272008	TRUE	14514.4	25	MDA-231	15
402.07	137878	TRUE	36043.6	25	MDA-231	15
1174.42	2373.91	TRUE	71.3648	25	MDA-231	15
85309.3	334.588	TRUE	8701.65	25	MDA-231	15
2761.02	2026.73	TRUE	206.655	30	PDX-1432C	17
5046.84	0	TRUE	20034.9	30	PDX-1432C	17
408.859	0	FALSE	42.7232	30	PDX-1432C	17
23542.9	1976.87	TRUE	84733.2	30	PDX-1432C	17
10942.1	0	TRUE	24758	30	PDX-1432C	17
415.607	931131	TRUE	269979	30	PDX-1432C	17
28392.4	3490.04	TRUE	61138.7	30	PDX-1432C	17
723.459	0	FALSE	54.0859	30	PDX-1432C	17
26033.7	1574.7	TRUE	61027.2	30	PDX-1432C	17
1477.71	1132.51	TRUE	50643.3	30	PDX-1432C	17
1628.72	641.166	TRUE	49842.5	30	PDX-1432C	17
295.349	0	TRUE	408.384	30	PDX-1432C	17
20923.2	854.957	TRUE	46718.6	30	PDX-1432C	17
5477.81	4864.52	TRUE	490.583	30	PDX-1432C	17
362845	8410	TRUE	72318.4	30	PDX-1432C	17
343.449	0	FALSE	27.0054	30	PDX-1432C	17
466391	9271.54	TRUE	50493.5	30	PDX-1432C	17
40771	6459.65	TRUE	89944.6	30	PDX-1432C	17
329.018	0	FALSE	41.8972	30	PDX-1432C	17
1250.63	682.914	TRUE	50135.8	30	PDX-1432C	17
879066	911354	TRUE	857677	32	PDX-1432C	17
120934	8456.97	TRUE	62503.8	32	PDX-1432C	17
18338.4	107657	TRUE	125424	33	PDX-1432C	17
978473	624003	TRUE	473928	33	PDX-1432C	17
542.954	261103	TRUE	278714	33	PDX-1432C	17
2645.19	7193.27	TRUE	54834.4	33	PDX-1432C	17
120890	440.709	TRUE	58830.6	34	PDX-1432C	17
549.801	871.474	TRUE	196.335	34	PDX-1432C	17
46094.8	18997.2	TRUE	11176.6	34	PDX-1432C	17
753399	947047	TRUE	901311	34	PDX-1432C	17
2290.13	0	TRUE	654.297	34	PDX-1432C	17
76776.2	32643.7	TRUE	16072.7	34	PDX-1432C	17
12302.6	120181	TRUE	67946.2	36	MDA-231	38
20510.7	11373.6	TRUE	105980	36	MDA-231	38
1147.7	1272.37	TRUE	32.7007	36	MDA-231	38
806707	770660	TRUE	634219	36	MDA-231	38
26663.8	18782.2	TRUE	22227.6	36	MDA-231	38
155.056	1690.78	TRUE	90.3929	36	MDA-231	38
255.011	137.75	TRUE	589.613	36	MDA-231	38
42936.5	26646.2	TRUE	61566.3	36	MDA-231	38
67.936	135.578	TRUE	105.017	36	MDA-231	38
416.88	0	TRUE	5708.01	36	MDA-231	38
88743.1	42802.7	TRUE	64102.9	36	MDA-231	38
93.7111	490.431	TRUE	139.507	36	MDA-231	38
1190.09	14628.2	TRUE	2345.02	37	MDA-231	38
175.223	8467.03	TRUE	524.151	37	MDA-231	38
982.789	1996.43	TRUE	1097.64	37	MDA-231	38
250.665	0	TRUE	1852.35	37	MDA-231	38
10640.1	10096.8	TRUE	8567.19	37	MDA-231	38
169.656	4350.28	TRUE	1426.44	37	MDA-231	38
175364	161245	TRUE	132200	37	MDA-231	38
173.001	6455.82	TRUE	56.9652	37	MDA-231	38
303102	251659	TRUE	394830	37	MDA-231	38
159.371	174.204	TRUE	301.498	37	MDA-231	38
555.103	872.674	TRUE	575.102	37	MDA-231	38
399.602	2914.76	TRUE	17383.1	37	MDA-231	38
147.713	0	TRUE	31.8296	37	MDA-231	38
504713	510902	TRUE	329502	37	MDA-231	38
950.661	4802.05	TRUE	457.699	37	MDA-231	38
809.214	8555.04	TRUE	149.533	37	MDA-231	38
218.012	376.817	TRUE	311.301	37	MDA-231	38
1249.99	2972.89	TRUE	638.711	38	MDA-231	38
24402.7	9479.4	TRUE	9115.24	38	MDA-231	38
106.64	117.407	TRUE	17.6761	38	MDA-231	38
8898.12	14180.4	TRUE	3454.04	38	MDA-231	38
555.672	457.124	TRUE	992.661	38	MDA-231	38
173.287	158.29	TRUE	94.1042	38	MDA-231	38
341.227	129.119	TRUE	177.039	38	MDA-231	38
9619.96	27673	TRUE	3437.44	38	MDA-231	38
2525.88	1674.52	TRUE	1336.57	38	MDA-231	38
225.535	136.088	TRUE	202.863	38	MDA-231	38
138637	149565	TRUE	97418.8	38	MDA-231	38
271632	268502	TRUE	362472	38	MDA-231	38
129.8	202.336	TRUE	37.1743	38	MDA-231	38
5888.79	4858.8	TRUE	11643.7	38	MDA-231	38
386.462	468.764	FALSE	25.9866	38	MDA-231	38
6140.56	2667.08	TRUE	3167.43	38	MDA-231	38
124153	79749.6	TRUE	184790	38	MDA-231	38
397680	429662	TRUE	302423	38	MDA-231	38
7003.63	6505.58	TRUE	16847.4	38	MDA-231	38
250.256	711.984	FALSE	50.8739	38	MDA-231	38
57.8888	99.0195	TRUE	35.5712	39	MDA-231	38
4106.19	3807.18	TRUE	6822.44	39	MDA-231	38
340.397	668.102	TRUE	431.309	39	MDA-231	38
216.065	201.198	TRUE	242.441	39	MDA-231	38
269.54	780.318	TRUE	173.784	39	MDA-231	38
4268.01	7913.13	TRUE	5428.1	39	MDA-231	38
513.399	1039.07	TRUE	737.273	39	MDA-231	38
682.294	1630.46	TRUE	13363.6	39	MDA-231	38
256.231	443.267	TRUE	63.2653	39	MDA-231	38
144.884	137.652	TRUE	105.424	39	MDA-231	38
106.61	1275.78	FALSE	187.036	39	MDA-231	38
245.802	379.922	TRUE	110.595	39	MDA-231	38
4013.53	1833.78	TRUE	2598.66	39	MDA-231	38
585.892	2951.35	TRUE	4128.04	39	MDA-231	38
273.34	0	TRUE	21.9599	39	MDA-231	38
155.654	146.01	TRUE	64.7602	39	MDA-231	38
221043	194153	TRUE	114872	39	MDA-231	38
125.593	274.384	TRUE	88.3798	39	MDA-231	38
126.224	137.771	TRUE	15.2117	39	MDA-231	38
505.202	537.209	TRUE	183.841	39	MDA-231	38
81.6101	0	TRUE	94.8219	39	MDA-231	38
282725	260619	TRUE	361379	39	MDA-231	38
973.357	2819.41	TRUE	488.955	39	MDA-231	38
66.4264	114.016	TRUE	6957.16	39	MDA-231	38
886.055	1227.35	TRUE	1360.65	39	MDA-231	38
93.965	459.265	FALSE	440.786	39	MDA-231	38
199.91	213.596	TRUE	160.315	39	MDA-231	38
35888.1	105783	TRUE	50364.6	39	MDA-231	38
439553	407524	TRUE	423538	39	MDA-231	38
186.669	0	TRUE	16.6039	39	MDA-231	38
238.832	763.681	TRUE	193.961	39	MDA-231	38
495.983	791.876	TRUE	922.864	39	MDA-231	38
175.575	415.354	TRUE	48.1024	39	MDA-231	38
90.7782	0	TRUE	16.39	39	MDA-231	38
163.868	283.422	TRUE	35.9933	39	MDA-231	38
81.3034	187.681	FALSE	16.5363	39	MDA-231	38
62.95	0	TRUE	2702.58	39	MDA-231	38
267.673	11651.8	FALSE	24.9531	40	PDX-434	45
10937.8	161390	TRUE	8831.15	40	PDX-434	45
101.078	0	TRUE	517.016	40	PDX-434	45
264446	226314	TRUE	46010.9	40	PDX-434	45
143.344	0	TRUE	16921.8	40	PDX-434	45
454.109	0	TRUE	21730.9	40	PDX-434	45
225283	8335.28	TRUE	208099	40	PDX-434	45
67.7385	118.239	TRUE	185.251	40	PDX-434	45
101.995	219.022	TRUE	401.956	40	PDX-434	45
690.457	19451	TRUE	52711.5	40	PDX-434	45
490344	549974	TRUE	261186	40	PDX-434	45
7162.21	22452.3	TRUE	194811	40	PDX-434	45
3809.78	11681.7	TRUE	1644.63	41	PDX-434	45
5199.96	417.053	TRUE	8960.89	41	PDX-434	45
15869.1	1343.75	TRUE	63099.7	41	PDX-434	45
403.277	50324.5	TRUE	1242.25	41	PDX-434	45
395.751	0	TRUE	17201.7	41	PDX-434	45
570725	338154	TRUE	260052	41	PDX-434	45
645.318	5738.25	FALSE	73.4242	41	PDX-434	45
11436.8	7402.5	TRUE	1866.75	41	PDX-434	45
6147.61	848.412	TRUE	8763.16	41	PDX-434	45
14132.6	44169.6	TRUE	25322.6	41	PDX-434	45
2754.76	28857.2	TRUE	6249.75	41	PDX-434	45
6971.95	1307.73	TRUE	133260	41	PDX-434	45
1487.59	368399	TRUE	33644.3	41	PDX-434	45
36222.7	2777.92	TRUE	15613.1	41	PDX-434	45
92845.5	28748	TRUE	44992.3	41	PDX-434	45
5140.99	4191.06	TRUE	3836.01	41	PDX-434	45
81974.9	20439.5	TRUE	38915.3	41	PDX-434	45
120927	18206.2	TRUE	75049	41	PDX-434	45
21712	55553	TRUE	43164.5	41	PDX-434	45
1197.14	899.386	TRUE	1849.45	41	PDX-434	45
349274	309625	TRUE	140999	42	PDX-434	45
71.5548	0	TRUE	13714.3	42	PDX-434	45
146.123	1098.45	TRUE	26326	42	PDX-434	45
112.569	522.623	TRUE	249699	42	PDX-434	45
8390.31	63845	TRUE	19151	42	PDX-434	45
122.224	124.068	TRUE	214022	42	PDX-434	45
83.8119	543.938	TRUE	27754.2	42	PDX-434	45
641016	595178	TRUE	40922.9	42	PDX-434	45
481.843	1241.17	TRUE	3265.29	42	PDX-434	45
181.111	27448.2	TRUE	46176.4	42	PDX-434	45
120.583	373.614	TRUE	1617.92	42	PDX-434	45
724.725	766.803	TRUE	80603.4	43	PDX-434	45
3908.05	4465.12	FALSE	63.5903	43	PDX-434	45
13449.2	16973	TRUE	23022	43	PDX-434	45
754.353	1093.62	FALSE	36.5359	43	PDX-434	45
961.878	0	TRUE	40969.8	43	PDX-434	45
112021	335063	TRUE	135198	43	PDX-434	45
689888	27898	TRUE	85227.6	43	PDX-434	45
4395.62	0	TRUE	231549	43	PDX-434	45
1082.58	1247.12	TRUE	2881.81	43	PDX-434	45
114751	97849.2	TRUE	180878	43	PDX-434	45
58064.4	513428	TRUE	100314	43	PDX-434	45
4610.53	0	TRUE	687.349	44	PDX-434	45
6902.33	0	FALSE	4211.65	44	PDX-434	45
21339.4	73190.1	TRUE	8992.32	44	PDX-434	45
5566.22	18975.9	TRUE	2094.15	44	PDX-434	45
327.573	0	FALSE	32367.2	44	PDX-434	45
301.632	57.491	TRUE	11268.4	44	PDX-434	45
6668.8	0	FALSE	40905	44	PDX-434	45
426637	5615.47	TRUE	46381.7	44	PDX-434	45
50170.4	426.618	TRUE	446.63	44	PDX-434	45
645.683	904.835	TRUE	375.963	44	PDX-434	45
507.069	0	TRUE	222.115	44	PDX-434	45
564.41	848.542	TRUE	99798.4	44	PDX-434	45
355.682	0	TRUE	102.937	44	PDX-434	45
2373.6	0	TRUE	47917.2	44	PDX-434	45
1672.47	0	TRUE	5707.81	44	PDX-434	45
469161	726639	TRUE	148453	44	PDX-434	45
1036.86	0	TRUE	5121.41	44	PDX-434	45
1158.68	2376.26	TRUE	9445.98	44	PDX-434	45
2063.96	0	TRUE	1859.4	45	PDX-434	45
683.992	0	TRUE	369.115	45	PDX-434	45
903.195	0	TRUE	1296.74	45	PDX-434	45
87125	214653	TRUE	76358.3	45	PDX-434	45
386.486	0	TRUE	9577.18	45	PDX-434	45
866.277	44568.9	TRUE	22457.1	45	PDX-434	45
3167.15	111.253	TRUE	43790.4	45	PDX-434	45
16002.8	158535	TRUE	38647	45	PDX-434	45
378.305	201.789	TRUE	3397.5	45	PDX-434	45
1725.56	0	TRUE	363.087	45	PDX-434	45
15345.5	86075.8	TRUE	37261.9	45	PDX-434	45
1004.85	0	TRUE	20815.3	45	PDX-434	45
92799.3	11013.8	TRUE	24343	45	PDX-434	45
216.869	0	TRUE	56783.6	45	PDX-434	45
243.906	0	FALSE	183.467	45	PDX-434	45
7239.81	1115.91	TRUE	6007.57	45	PDX-434	45
163.61	0	TRUE	20.5744	45	PDX-434	45
125359	0	TRUE	59155.3	45	PDX-434	45
9706.83	3592.36	TRUE	1177.62	45	PDX-434	45
1141.58	127.922	TRUE	515.735	45	PDX-434	45
103149	12326.8	TRUE	1822.02	45	PDX-434	45
1996.52	9993.09	TRUE	9935.12	45	PDX-434	45
115476	19508.2	TRUE	24839.3	45	PDX-434	45
182.305	88.3825	FALSE	1020.09	45	PDX-434	45
1103.69	470.081	TRUE	95632.1	45	PDX-434	45
1286.49	51351	TRUE	36130.4	45	PDX-434	45
131.22	111.253	TRUE	32441.4	45	PDX-434	45
8272.95	0	TRUE	1718.84	45	PDX-434	45
1183.49	6407.83	TRUE	25.9548	45	PDX-434	45
13654.9	0	TRUE	4396.95	45	PDX-434	45
65779.1	11527.3	TRUE	5735.41	45	PDX-434	45
1264.28	53178.9	TRUE	29660.3	45	PDX-434	45
101.003	0	FALSE	4228.73	45	PDX-434	45
1008.86	54117.5	TRUE	26318.5	45	PDX-434	45
1915.03	70934.7	TRUE	58944.5	45	PDX-434	45
10902.5	370.22	TRUE	2212.27	45	PDX-434	45
977.474	40415.6	TRUE	32229.8	45	PDX-434	45
52464.7	0	FALSE	11170.8	45	PDX-434	45
40828.8	0	TRUE	18332.3	45	PDX-434	45
10729	11425	TRUE	2022.32	45	PDX-434	45
1191.32	59943.4	TRUE	44932.1	45	PDX-434	45
71383.1	8277.43	TRUE	12167.6	45	PDX-434	45
856.265	0	TRUE	9.04336	45	PDX-434	45
126444	15124.1	TRUE	71306.7	45	PDX-434	45
1193.66	54433.1	TRUE	31156.3	45	PDX-434	45
49387.3	0	FALSE	20431.6	46	PDX-434	45
40927.8	8706.49	TRUE	298417	46	PDX-434	45
14618.5	0	TRUE	550.213	46	PDX-434	45
232.694	0	FALSE	695.246	46	PDX-434	45
277532	404144	TRUE	20440.2	46	PDX-434	45
1472.28	131.053	TRUE	28861.6	46	PDX-434	45
333.43	94.7121	TRUE	314.856	46	PDX-434	45
23595	0	TRUE	50697.9	46	PDX-434	45
1247.2	0	TRUE	3133.65	46	PDX-434	45
15917.2	57477.7	TRUE	18837	46	PDX-434	45
9326.18	0	TRUE	17369.1	46	PDX-434	45
10901.7	22404.2	TRUE	269.643	46	PDX-434	45
1790.21	0	TRUE	1138.28	46	PDX-434	45
50885.4	0	TRUE	103972	46	PDX-434	45
16493.9	0	TRUE	723.415	46	PDX-434	45
262922	0	TRUE	60498	46	PDX-434	45
121.762	0	TRUE	1496.17	46	PDX-434	45
209.446	0	TRUE	14968.9	46	PDX-434	45
66.8733	0	TRUE	15715.9	46	PDX-434	45
173.782	0	TRUE	19131.6	46	PDX-434	45
3698.59	728.486	TRUE	2213.59	46	PDX-434	45
1747.45	0	FALSE	8488.61	46	PDX-434	45
2583.79	0	FALSE	5744.61	46	PDX-434	45
101.601	0	TRUE	881.153	46	PDX-434	45
212616	0	TRUE	30213.5	46	PDX-434	45
726.06	75986.1	TRUE	29255.4	46	PDX-434	45
371.964	0	TRUE	177.926	46	PDX-434	45
117.47	863.927	FALSE	57.3308	47	PDX-434	47
93.7144	172.744	TRUE	2726.63	47	PDX-434	47
155.849	12789	TRUE	332.985	47	PDX-434	47
782.905	0	TRUE	82657.5	47	PDX-434	47
2048.74	295.43	TRUE	89748.2	47	PDX-434	47
2174.84	0	FALSE	11898.8	47	PDX-434	47
34707.2	250994	TRUE	133416	47	PDX-434	47
2121.46	0	FALSE	9060.48	47	PDX-434	47
2059.73	0	FALSE	9563.05	47	PDX-434	47
1459.04	9596.33	FALSE	111.895	47	PDX-434	47
220881	47234.3	TRUE	46911.5	47	PDX-434	47
158285	35178.9	TRUE	35558.5	47	PDX-434	47
266634	83743.2	TRUE	52859.7	47	PDX-434	47
443.207	39860.7	TRUE	2664.01	47	PDX-434	47
1883.7	0	FALSE	8021.47	47	PDX-434	47
83.657	1850.27	TRUE	597.935	47	PDX-434	47
97.1137	0	TRUE	10470.7	47	PDX-434	47
175.038	3037.36	TRUE	10432.8	47	PDX-434	47
2041.88	0	FALSE	9466.15	47	PDX-434	47
3836.54	10465.5	TRUE	3868.18	47	PDX-434	47
9443.18	0	TRUE	40276.6	47	PDX-434	47
271.226	108.06	FALSE	99.791	47	PDX-434	47
119.803	2126.99	TRUE	56.182	47	PDX-434	47
2821.05	0	FALSE	13047.3	47	PDX-434	47
65.6343	115.521	FALSE	47.248	47	PDX-434	47
471.046	0	FALSE	366.02	47	PDX-434	47
460.989	34477.2	TRUE	27391.1	47	PDX-434	47
156.292	0	FALSE	279.165	47	PDX-434	47
422.57	0	FALSE	4383	47	PDX-434	47
86.815	0	FALSE	471.226	47	PDX-434	47
186.846	59007.3	TRUE	268.304	47	PDX-434	47
561.844	0	FALSE	484.472	47	PDX-434	47
162028	56153.2	TRUE	64216.5	47	PDX-434	47
1472.5	0	TRUE	3323.91	47	PDX-434	47
160.173	9611.39	TRUE	99639.4	47	PDX-434	47
12069.3	193146	TRUE	93954.9	47	PDX-434	47
107158	26675.7	TRUE	38166.8	47	PDX-434	47
166.832	1053.52	TRUE	186.342	47	PDX-434	47
174.556	42130.7	TRUE	186.89	47	PDX-434	47
880.44	21032.5	TRUE	18002.6	47	PDX-434	47
740.623	6833.63	TRUE	3278.41	47	PDX-434	47
1229.82	510.155	TRUE	70.8141	48	PDX-434	47
13550.6	1028.3	TRUE	2340	48	PDX-434	47
6187.75	8015.09	TRUE	1897.47	48	PDX-434	47
242.388	3632.72	TRUE	1996.56	48	PDX-434	47
58.1818	116.823	TRUE	5043.32	48	PDX-434	47
66.9741	1324.81	TRUE	12310.5	48	PDX-434	47
3392.01	4904.61	TRUE	1299.59	48	PDX-434	47
2415.27	10252.4	TRUE	1858.47	48	PDX-434	47
5181.05	805.622	TRUE	86.2003	48	PDX-434	47
20119.7	30679.2	TRUE	16099	48	PDX-434	47
431.75	517.795	TRUE	36.7806	48	PDX-434	47
659.266	687.919	TRUE	92.9117	48	PDX-434	47
964.015	0	FALSE	1260.23	48	PDX-434	47
449.172	384.862	TRUE	270.374	48	PDX-434	47
425.888	51.1759	TRUE	101.654	48	PDX-434	47
138.426	117.214	TRUE	16124.2	48	PDX-434	47
225.644	10962.1	TRUE	47328.1	48	PDX-434	47
31478.3	3566.15	TRUE	8780.67	48	PDX-434	47
138.344	188.514	TRUE	12232.7	48	PDX-434	47
93.2426	2173.5	FALSE	82.7831	48	PDX-434	47
10993.5	7202.77	TRUE	17416.8	48	PDX-434	47
245175	75907.1	TRUE	19314.8	48	PDX-434	47
1731.96	0	TRUE	870.602	48	PDX-434	47
45.8615	0	FALSE	589.419	48	PDX-434	47
64.8031	0	TRUE	3603.03	48	PDX-434	47
2182.14	7563.74	TRUE	83161.7	48	PDX-434	47
67.6797	0	TRUE	2091.81	48	PDX-434	47
247.408	0	FALSE	4583.21	48	PDX-434	47
7962.24	18842.8	TRUE	27087.8	48	PDX-434	47
178.182	8996.13	TRUE	27071.7	48	PDX-434	47
125.889	173.48	TRUE	13523.6	48	PDX-434	47
726.321	252.426	TRUE	268.945	48	PDX-434	47
587.761	8555.03	TRUE	44303.3	48	PDX-434	47
6901.07	3186.25	TRUE	1782.09	48	PDX-434	47
119.349	128.233	TRUE	71.7511	48	PDX-434	47
77.1505	99.6929	TRUE	5432.06	48	PDX-434	47
365.318	263.774	TRUE	157.527	48	PDX-434	47
73689.2	289415	TRUE	19185.7	48	PDX-434	47
2334.76	177.978	TRUE	140170	48	PDX-434	47
9009.18	24398.7	TRUE	7590.54	48	PDX-434	47
42.1981	0	TRUE	2503.54	48	PDX-434	47
6318.82	132.81	TRUE	17145.2	48	PDX-434	47
854.246	555.703	TRUE	7883.17	48	PDX-434	47
12516.6	1084.46	TRUE	406.133	48	PDX-434	47
2314.24	0	TRUE	231.48	48	PDX-434	47
104.07	156.754	TRUE	9574.4	48	PDX-434	47
146.92	55.2027	TRUE	224.357	48	PDX-434	47
582.414	8113.05	TRUE	34128.6	48	PDX-434	47
484.64	870.707	TRUE	146.141	48	PDX-434	47
8301.77	31752.2	TRUE	8865.65	48	PDX-434	47
88.7923	100.774	TRUE	10607.5	48	PDX-434	47
138.534	199.911	TRUE	14486.9	48	PDX-434	47
469.985	23.9623	TRUE	678.458	48	PDX-434	47
2399.29	1413.87	TRUE	3021.98	48	PDX-434	47
225.888	314.944	TRUE	2120.19	48	PDX-434	47
133.188	233.468	TRUE	6.22523	48	PDX-434	47
402.74	0	TRUE	1525.35	48	PDX-434	47
150.067	638.156	TRUE	1415.66	48	PDX-434	47
225.21	0	TRUE	39.0792	48	PDX-434	47
787.461	56.3401	TRUE	1215.78	48	PDX-434	47
53.894	50.2957	TRUE	4079.71	48	PDX-434	47
43133.7	177092	TRUE	17053.7	48	PDX-434	47
734.164	121.889	TRUE	101.713	48	PDX-434	47
77.1776	132.467	TRUE	258.915	48	PDX-434	47
1613.57	64.2539	TRUE	1396.78	48	PDX-434	47
889.442	3896.62	TRUE	1242.59	48	PDX-434	47
129.742	798.545	TRUE	1473.49	48	PDX-434	47
5705.96	4469.21	TRUE	1731.51	48	PDX-434	47
460015	231490	TRUE	58521.8	48	PDX-434	47
503.391	20.9555	TRUE	715.043	48	PDX-434	47
74.3553	79.7211	TRUE	9227.54	48	PDX-434	47
350.23	49.9226	TRUE	36.9081	48	PDX-434	47
7855.29	2694.36	TRUE	79269.8	49	PDX-434	47
990.84	94.4539	TRUE	513.959	49	PDX-434	47
155.073	2726.8	TRUE	48518.1	49	PDX-434	47
13242.4	101305	TRUE	77445.7	49	PDX-434	47
1065.8	0	TRUE	522.17	49	PDX-434	47
1624.25	3899.87	TRUE	7282.49	49	PDX-434	47
363.258	912.894	TRUE	3656.33	49	PDX-434	47
1275.72	240.56	TRUE	4425.49	49	PDX-434	47
2084.45	321.535	TRUE	7193.62	49	PDX-434	47
908064	152456	TRUE	156208	49	PDX-434	47
276.089	169.387	TRUE	297.153	49	PDX-434	47
231.139	88.3712	TRUE	102.188	49	PDX-434	47
449.795	1545.15	TRUE	17243	49	PDX-434	47
706.62	0	FALSE	7.4891	49	PDX-434	47
2038.27	871.648	TRUE	5263.64	49	PDX-434	47
139.89	108.66	TRUE	8847.64	49	PDX-434	47
943.191	772.102	TRUE	15122.8	49	PDX-434	47
9920.89	507.311	TRUE	16268.4	49	PDX-434	47
565.86	230.436	TRUE	11.371	49	PDX-434	47
5295.65	101.668	TRUE	31459.5	49	PDX-434	47
6714.32	7332.79	TRUE	12363.5	49	PDX-434	47
115.194	0	TRUE	24.1463	49	PDX-434	47
2683.62	0	TRUE	1351.06	49	PDX-434	47
204.463	107.206	TRUE	168.645	49	PDX-434	47
4912.33	80061.6	TRUE	10842.8	49	PDX-434	47
90.3792	0	TRUE	603.572	49	PDX-434	47
332.381	185.776	TRUE	25.7955	49	PDX-434	47
495.376	0	TRUE	360.95	49	PDX-434	47
7961.14	70127.4	TRUE	24454.3	49	PDX-434	47
206.564	4803.07	TRUE	71.9907	49	PDX-434	47
573.783	161.627	FALSE	14.7254	49	PDX-434	47
87.1685	0	TRUE	59.861	49	PDX-434	47
2188.4	229.123	TRUE	969	49	PDX-434	47
177.308	0	TRUE	276.734	49	PDX-434	47
5348.13	6659.37	TRUE	5888.52	49	PDX-434	47
406.467	0	TRUE	3807.59	49	PDX-434	47
5140.03	3392.08	TRUE	49300	49	PDX-434	47
141.99	554.013	TRUE	62.6735	49	PDX-434	47
2122.29	3074.48	TRUE	942.644	49	PDX-434	47
886.149	331.195	TRUE	43.3827	49	PDX-434	47
239.781	654.226	TRUE	8634.11	49	PDX-434	47
520.191	365.287	TRUE	7.65275	49	PDX-434	47
326.59	3812.35	TRUE	13273.5	49	PDX-434	47
249.293	7356.78	TRUE	1213.39	49	PDX-434	47
189.4	244260	TRUE	60364.6	49	PDX-434	47
398.935	1185.91	TRUE	5179.83	49	PDX-434	47
142.752	31.3477	TRUE	15885.7	50	PDX-434	47
6416.48	5427.11	TRUE	1448.67	50	PDX-434	47
4127.88	3626.26	TRUE	1044.9	50	PDX-434	47
12982.3	222.371	TRUE	5700.87	50	PDX-434	47
13487.2	4660.05	TRUE	39418.8	50	PDX-434	47
4600.24	0	TRUE	33428.2	50	PDX-434	47
30879.5	25878.5	TRUE	13557.5	50	PDX-434	47
37.4248	0	TRUE	34.8484	50	PDX-434	47
103.873	411.414	TRUE	93.417	50	PDX-434	47
49608.3	93.1	TRUE	5065.61	50	PDX-434	47
63.6099	55.8356	TRUE	708.984	50	PDX-434	47
915.085	27.6785	TRUE	1570.28	50	PDX-434	47
1443.21	4044.37	TRUE	183.843	50	PDX-434	47
243.847	35.4392	FALSE	3.08821	50	PDX-434	47
116231	144.685	TRUE	56253.9	50	PDX-434	47
253.581	183.53	FALSE	7.08839	50	PDX-434	47
40.4384	0	TRUE	320.701	50	PDX-434	47
13831.1	39068.6	TRUE	1136.15	50	PDX-434	47
462.553	402.194	TRUE	17525.7	50	PDX-434	47
847.796	1054.58	TRUE	1259.24	50	PDX-434	47
65.1167	0	FALSE	2.52081	50	PDX-434	47
3434.53	751.748	TRUE	1078.41	50	PDX-434	47
967.402	6488.99	TRUE	3843.89	50	PDX-434	47
175.665	58.2895	FALSE	77.3599	50	PDX-434	47
449.702	2792.96	TRUE	8215.19	50	PDX-434	47
595.555	0	FALSE	32.8095	50	PDX-434	47
656.203	0	FALSE	491.907	50	PDX-434	47
137.356	54.2449	TRUE	67.9606	50	PDX-434	47
26.4742	0	FALSE	106.633	50	PDX-434	47
68.2442	26.7776	FALSE	8.31441	50	PDX-434	47
627.504	1873.07	TRUE	557.681	50	PDX-434	47
121066	36135.8	TRUE	136593	50	PDX-434	47
180.106	100.086	TRUE	607.386	50	PDX-434	47
248.779	0	TRUE	255.764	50	PDX-434	47
129.191	0	FALSE	30.2069	50	PDX-434	47
13085.2	26202.3	TRUE	7988.25	50	PDX-434	47
199.248	73.9047	TRUE	1365.8	50	PDX-434	47
25.4317	0	FALSE	144.03	50	PDX-434	47
51743.8	27317.5	TRUE	2864.47	50	PDX-434	47
131.644	58.8526	TRUE	224.015	50	PDX-434	47
55237.4	87.3709	TRUE	5230.35	50	PDX-434	47
15788.1	10749.1	TRUE	2568.6	50	PDX-434	47
691.141	2390.07	TRUE	1942.09	50	PDX-434	47
5775.46	0	FALSE	1672.8	50	PDX-434	47
8069.1	0	FALSE	962.745	50	PDX-434	47
85.8614	192.82	TRUE	723.899	50	PDX-434	47
103.707	24.943	FALSE	40.141	50	PDX-434	47
4286.33	27114	TRUE	22855.7	50	PDX-434	47
42391	33326	TRUE	18583.5	50	PDX-434	47
6412.47	6107.54	TRUE	6688.98	50	PDX-434	47
3721.3	25637.1	TRUE	1279.41	50	PDX-434	47
160.299	42.0784	FALSE	71.7108	50	PDX-434	47
163.374	384.636	TRUE	31.0389	50	PDX-434	47
1362.34	1740.1	TRUE	372.162	50	PDX-434	47
111.468	993.633	TRUE	1045.81	50	PDX-434	47
20487.5	9546.02	TRUE	13862.2	50	PDX-434	47
1799.79	4028.01	TRUE	9866.07	50	PDX-434	47
70.557	835.91	TRUE	608.157	50	PDX-434	47
217.146	149.832	TRUE	5162.52	50	PDX-434	47
11324.9	9459.92	TRUE	750.529	50	PDX-434	47
113.956	235.847	FALSE	36.5299	50	PDX-434	47
28.1562	30.8456	TRUE	12375.5	50	PDX-434	47
134.184	120.483	TRUE	13896.7	50	PDX-434	47
1538.66	5955.26	TRUE	1473.13	50	PDX-434	47
75.962	73.717	FALSE	5.01169	50	PDX-434	47
51.0386	0	FALSE	9.47428	50	PDX-434	47
439.154	0	TRUE	1323.76	50	PDX-434	47
422.974	130.65	TRUE	154.142	50	PDX-434	47
33.9469	142.972	TRUE	31.3037	50	PDX-434	47
127.973	74.4771	FALSE	404.393	50	PDX-434	47
30.5303	0	TRUE	1178.94	50	PDX-434	47
275.797	23.6574	TRUE	6236.62	50	PDX-434	47
17977.5	30.2263	FALSE	6540.02	50	PDX-434	47
233090	79539.4	TRUE	61357.3	50	PDX-434	47
72882	560269	TRUE	70903.4	50	PDX-434	47
70.6356	1759.24	TRUE	5340.55	50	PDX-434	47
261.57	0	TRUE	2774.5	50	PDX-434	47
1645.73	228.189	FALSE	272.356	50	PDX-434	47
12067	9429.16	TRUE	2219	50	PDX-434	47
32.0371	29.3958	TRUE	123.468	50	PDX-434	47
574.644	0	FALSE	275.741	50	PDX-434	47
28192.9	18977.9	TRUE	4269.67	50	PDX-434	47
901.585	0	TRUE	1365.47	50	PDX-434	47
42.2343	0	FALSE	145.227	50	PDX-434	47
9081.97	5143.08	TRUE	3761.34	52	PDX-434	47
582.648	0	TRUE	1385.18	52	PDX-434	47
449.092	0	TRUE	27914.2	52	PDX-434	47
179.772	5783.71	TRUE	2163.88	52	PDX-434	47
36532.3	527.828	TRUE	70803.5	52	PDX-434	47
378466	7669.8	TRUE	174812	52	PDX-434	47
93.8202	0	TRUE	22053	52	PDX-434	47
158.738	0	TRUE	4861.43	52	PDX-434	47
217.411	0	TRUE	311.068	52	PDX-434	47
96.5481	21225.4	TRUE	881.541	52	PDX-434	47
101.767	973.717	TRUE	14298.5	52	PDX-434	47
614.042	19461.5	TRUE	10156.6	52	PDX-434	47
1781.31	3618.31	TRUE	11557.5	52	PDX-434	47
2021.73	29684.1	TRUE	30407.7	52	PDX-434	47
112486	23316.4	TRUE	18044	52	PDX-434	47
689.431	0	FALSE	569.614	52	PDX-434	47
88.6799	781.364	TRUE	96.8545	52	PDX-434	47
85.6365	0	TRUE	351.575	52	PDX-434	47
104.811	5913.95	TRUE	2646.71	52	PDX-434	47
234085	92223	TRUE	93834.6	52	PDX-434	47
17090	62544	TRUE	31090.8	52	PDX-434	47
110.424	1280.02	FALSE	7.41932	52	PDX-434	47
368.123	5210.99	FALSE	50.0226	52	PDX-434	47
17309.9	672.465	TRUE	1055.22	52	PDX-434	47
2942.49	421.743	TRUE	5629.26	52	PDX-434	47
572.604	46239.6	TRUE	11684.1	52	PDX-434	47
937.841	2397.24	TRUE	4483.47	52	PDX-434	47
99.8283	586.023	FALSE	285.811	52	PDX-434	47
42895.2	478340	TRUE	114588	52	PDX-434	47
128645	288.148	TRUE	7375.58	52	PDX-434	47
1881.78	0	TRUE	36228.3	52	PDX-434	47
738.421	5317.46	TRUE	2240.03	52	PDX-434	47
8338.42	0	TRUE	267.08	52	PDX-434	47
153.124	1328.1	TRUE	944.683	52	PDX-434	47
4974.62	0	TRUE	37379.5	53	MDA-468	51
14065	938899	TRUE	374909	53	MDA-468	51
980960	27110.3	TRUE	473572	53	MDA-468	51
1873.49	0	TRUE	80.8876	54	MDA-468	51
3022.81	0	TRUE	56.5903	54	MDA-468	51
15301.6	19520.2	TRUE	87661.7	54	MDA-468	51
11118.7	8788.65	TRUE	187.468	54	MDA-468	51
14824.6	9176.09	TRUE	606.736	54	MDA-468	51
5582.85	12132	TRUE	3352.84	54	MDA-468	51
155134	102328	TRUE	40319.4	54	MDA-468	51
4057.66	0	TRUE	59.0962	54	MDA-468	51
13168.5	14050.4	TRUE	5871.18	54	MDA-468	51
86071.4	11574.1	TRUE	1300.57	54	MDA-468	51
116686	32848.1	TRUE	24452.5	54	MDA-468	51
24911.9	23225.2	TRUE	28356.3	54	MDA-468	51
978.584	2800	TRUE	6419.68	54	MDA-468	51
8555.7	8681.5	TRUE	93.2571	54	MDA-468	51
156846	340950	TRUE	71779.3	54	MDA-468	51
77808.7	171984	TRUE	24748.3	54	MDA-468	51
9543.71	4785.72	TRUE	198.139	54	MDA-468	51
75121.7	70912.4	TRUE	266912	54	MDA-468	51
2331.75	0	TRUE	3150.04	54	MDA-468	51
6681.08	6678.99	TRUE	69.4795	54	MDA-468	51
6457.15	7580.1	TRUE	370.239	54	MDA-468	51
144724	112980	TRUE	351881	54	MDA-468	51
57689	11999	TRUE	2552.22	54	MDA-468	51
1508.93	2936.51	TRUE	3616.07	54	MDA-468	51
3125.35	0	TRUE	20.345	55	MDA-468	51
1876.13	0	TRUE	25.1631	55	MDA-468	51
5487.81	2656.17	TRUE	1486.24	55	MDA-468	51
21980.3	2426.04	TRUE	129.584	55	MDA-468	51
96385.7	79453.1	TRUE	123197	55	MDA-468	51
25984.4	8005.7	TRUE	954.508	55	MDA-468	51
4458.89	7464.4	TRUE	4747.32	55	MDA-468	51
7448.27	5046.26	TRUE	7449.55	55	MDA-468	51
24861.8	3755.67	TRUE	84.6428	55	MDA-468	51
27612.9	12619.6	TRUE	5462.72	55	MDA-468	51
35126.8	42453.3	TRUE	3180.74	55	MDA-468	51
1773	0	TRUE	188.291	55	MDA-468	51
26808.3	16788.4	TRUE	12313.1	55	MDA-468	51
3345.95	5393.47	TRUE	2425.64	55	MDA-468	51
3648.55	4431.46	TRUE	2752.21	55	MDA-468	51
93263.9	109057	TRUE	41785.7	55	MDA-468	51
14953.3	10706.1	TRUE	363.845	55	MDA-468	51
55169.6	18586.8	TRUE	42.4252	55	MDA-468	51
278822	322664	TRUE	410190	55	MDA-468	51
6467.25	0	TRUE	7357.3	55	MDA-468	51
3380.8	2239.24	TRUE	156.715	55	MDA-468	51
27655	9944.11	TRUE	599	55	MDA-468	51
218883	292359	TRUE	347127	55	MDA-468	51
3149.94	965.182	TRUE	233.367	55	MDA-468	51
3375.16	0	TRUE	18.9355	55	MDA-468	51
4956.49	2736.79	TRUE	3770.52	55	MDA-468	51
6991.42	0	TRUE	51.4007	56	MDA-468	51
1495.82	0	TRUE	47.2464	56	MDA-468	51
10008	0	TRUE	4330.69	56	MDA-468	51
356.206	2397.5	TRUE	196.706	56	MDA-468	51
5808.69	0	TRUE	528.551	56	MDA-468	51
8476.15	0	TRUE	233.98	56	MDA-468	51
6886.3	0	TRUE	1009.81	56	MDA-468	51
24585.5	81894.8	TRUE	21537.2	56	MDA-468	51
3248.22	0	TRUE	456.202	56	MDA-468	51
12058.6	57402.8	TRUE	6487.57	56	MDA-468	51
6132.54	0	TRUE	923.154	56	MDA-468	51
119043	263559	TRUE	409456	56	MDA-468	51
2827.96	0	TRUE	233.631	56	MDA-468	51
792081	594746	TRUE	503869	56	MDA-468	51
15843	0	TRUE	43844.7	57	MDA-468	51
232.649	0	TRUE	92.2977	57	MDA-468	51
8069.12	9443.12	TRUE	683.885	57	MDA-468	51
888.083	2499.15	TRUE	186.092	57	MDA-468	51
3080.16	1421.85	TRUE	1722.61	57	MDA-468	51
1014.43	736.325	TRUE	1317.03	57	MDA-468	51
3635.93	3548.92	TRUE	1070.84	57	MDA-468	51
5854.15	2021.28	TRUE	1349.49	57	MDA-468	51
10901.2	19958.9	TRUE	5480.81	57	MDA-468	51
1955.14	1340.65	TRUE	4158.3	57	MDA-468	51
2096.23	2293.61	TRUE	982.818	57	MDA-468	51
1237.19	1439.7	TRUE	38.861	57	MDA-468	51
273766	64936.6	TRUE	233263	57	MDA-468	51
633595	889219	TRUE	516684	57	MDA-468	51
19101	0	TRUE	48467.1	57	MDA-468	51
18730.5	0	TRUE	53516.5	57	MDA-468	51
4742.84	1039.1	TRUE	4275.47	58	MDA-468	51
5860.09	1384.57	TRUE	7959.19	58	MDA-468	51
10237	7188.47	TRUE	484.315	58	MDA-468	51
30151.7	45093.4	TRUE	43567.5	58	MDA-468	51
1932.95	0	TRUE	7200.46	58	MDA-468	51
5752.76	1347.93	TRUE	6222.48	58	MDA-468	51
9917.57	7198.86	TRUE	2476.6	58	MDA-468	51
2149.39	0	TRUE	136.732	58	MDA-468	51
11480.8	3826.77	TRUE	2049.39	58	MDA-468	51
23289	21538.5	TRUE	16166.2	58	MDA-468	51
1167.88	3684.34	TRUE	776.052	58	MDA-468	51
45610.7	26178.8	TRUE	37736.4	58	MDA-468	51
73479.9	34517.3	TRUE	17684	58	MDA-468	51
5772.95	2577.25	FALSE	226.648	58	MDA-468	51
2277.23	0	TRUE	347.422	58	MDA-468	51
3857.81	922.942	TRUE	8120.58	58	MDA-468	51
336206	168314	TRUE	420512	58	MDA-468	51
2252.38	6436.95	TRUE	8859.41	58	MDA-468	51
4822.03	2699.64	TRUE	259.614	58	MDA-468	51
405132	582583	TRUE	348015	58	MDA-468	51
2700.55	8528.92	TRUE	1491.92	58	MDA-468	51
11206.5	7735.94	TRUE	870.544	58	MDA-468	51
383829	120462	TRUE	458193	59	PDX-1432C	54
21855.4	83560.7	TRUE	38025.4	59	PDX-1432C	54
128716	28289	TRUE	47498.6	59	PDX-1432C	54
1553.65	414.901	TRUE	794.974	59	PDX-1432C	54
151653	364785	TRUE	62802.1	59	PDX-1432C	54
552.92	718.65	TRUE	5278.08	59	PDX-1432C	54
170303	357014	TRUE	57194.8	59	PDX-1432C	54
342.989	502.93	TRUE	710.502	59	PDX-1432C	54
141193	42016.6	TRUE	41360.1	59	PDX-1432C	54
174.5	14615.6	TRUE	7424.77	60	PDX-1432C	54
2345.51	1135.34	TRUE	1070.6	60	PDX-1432C	54
4903.13	2283.82	TRUE	344115	60	PDX-1432C	54
440.239	427.545	TRUE	106.194	60	PDX-1432C	54
16567.7	11778.1	TRUE	10174.2	60	PDX-1432C	54
5931.17	587.387	TRUE	212.371	60	PDX-1432C	54
12561.1	10899.7	TRUE	82454.7	60	PDX-1432C	54
61382.7	25292	TRUE	59279.1	60	PDX-1432C	54
27115	12410.9	TRUE	8418.59	60	PDX-1432C	54
32754.2	15848.3	TRUE	11989	60	PDX-1432C	54
4578.64	3204	TRUE	65230.1	60	PDX-1432C	54
2041.83	672.561	TRUE	56.8914	60	PDX-1432C	54
499.618	368.427	TRUE	103.908	60	PDX-1432C	54
382.322	5285.09	TRUE	2985.09	60	PDX-1432C	54
224554	190800	TRUE	16785.3	60	PDX-1432C	54
279864	249921	TRUE	20857.5	60	PDX-1432C	54
524.36	41905.8	TRUE	2027.11	60	PDX-1432C	54
246340	238730	TRUE	21038.4	60	PDX-1432C	54
504.5	278.723	TRUE	906.448	60	PDX-1432C	54
91.6142	2123.76	TRUE	10246.7	60	PDX-1432C	54
231.912	0	TRUE	7682.53	60	PDX-1432C	54
11573.5	7864.15	TRUE	23743.3	60	PDX-1432C	54
5050.27	797.664	TRUE	1410.71	60	PDX-1432C	54
43394.4	7681.44	TRUE	86824.9	60	PDX-1432C	54
437.253	25555.8	TRUE	1236.51	60	PDX-1432C	54
4627.58	15859.1	TRUE	122512	60	PDX-1432C	54
7618.64	1189.94	TRUE	193.4	60	PDX-1432C	54
3510.2	2730.67	TRUE	39147.3	60	PDX-1432C	54
125.565	879.836	TRUE	403.28	61	PDX-1432C	54
26996.3	98477.2	TRUE	34003.4	61	PDX-1432C	54
560.589	3668.78	TRUE	1580.54	61	PDX-1432C	54
40466.8	360.026	TRUE	51327.4	61	PDX-1432C	54
35470.3	116991	TRUE	33592	61	PDX-1432C	54
4735.07	0	TRUE	14.4882	61	PDX-1432C	54
3891.09	0	TRUE	10.7996	61	PDX-1432C	54
36592.3	3751.61	TRUE	2073.92	61	PDX-1432C	54
3588.55	0	TRUE	11.1387	61	PDX-1432C	54
22622.9	2432.54	TRUE	1898.12	61	PDX-1432C	54
5522.87	0	TRUE	13.0899	61	PDX-1432C	54
44836.3	5016.07	TRUE	2397.04	61	PDX-1432C	54
173318	6949.56	TRUE	197042	61	PDX-1432C	54
7668.97	64.3256	TRUE	60081.8	61	PDX-1432C	54
39058.7	3372.84	TRUE	2229.02	61	PDX-1432C	54
32755.2	3917.53	TRUE	2711.38	61	PDX-1432C	54
57420.6	454017	TRUE	358463	61	PDX-1432C	54
835.033	3597.05	TRUE	393.781	61	PDX-1432C	54
6136.26	0	TRUE	24.0586	61	PDX-1432C	54
66176.3	7383.14	TRUE	4132.43	61	PDX-1432C	54
39460.5	4164.38	TRUE	2933.47	61	PDX-1432C	54
83199.9	477.613	TRUE	79239.7	61	PDX-1432C	54
30186.3	82496.3	TRUE	26486.8	61	PDX-1432C	54
48723.9	4868.22	TRUE	2343.23	61	PDX-1432C	54
51411	4961.9	TRUE	2678.06	61	PDX-1432C	54
29957.6	87748	TRUE	26222.9	61	PDX-1432C	54
36783	3261.29	TRUE	1791.86	61	PDX-1432C	54
43224.5	2929.59	TRUE	2409.27	61	PDX-1432C	54
23673.5	80250.8	TRUE	21066.5	61	PDX-1432C	54
4602.66	0	TRUE	15.7466	61	PDX-1432C	54
78.2043	0	TRUE	72.8663	62	PDX-1432C	54
126746	86393.2	TRUE	107697	62	PDX-1432C	54
11898.7	5998.49	TRUE	1139.78	62	PDX-1432C	54
152.694	702.426	TRUE	389.263	62	PDX-1432C	54
4796.11	5163.14	TRUE	4697.09	62	PDX-1432C	54
22710	41020.2	TRUE	19899.1	62	PDX-1432C	54
195.31	643.467	TRUE	408.399	62	PDX-1432C	54
3868.3	4193.85	TRUE	993.667	62	PDX-1432C	54
189.638	250.974	TRUE	661.738	62	PDX-1432C	54
324.437	4785.98	TRUE	5267.28	62	PDX-1432C	54
52959.4	147853	TRUE	61788.9	62	PDX-1432C	54
266571	207175	TRUE	166447	62	PDX-1432C	54
64.6515	349.753	TRUE	45179.1	62	PDX-1432C	54
3889.83	4093.74	TRUE	903.11	62	PDX-1432C	54
178.445	225.428	TRUE	583.281	62	PDX-1432C	54
144847	119946	TRUE	104311	62	PDX-1432C	54
85806.8	115179	TRUE	23416	62	PDX-1432C	54
3247.31	3999.83	TRUE	3759.99	62	PDX-1432C	54
134.649	2676.4	TRUE	2355.75	62	PDX-1432C	54
264223	223645	TRUE	133728	62	PDX-1432C	54
6732.02	20566.6	TRUE	115360	62	PDX-1432C	54
179.649	894.982	TRUE	451.043	62	PDX-1432C	54
206.453	698.965	TRUE	416.434	62	PDX-1432C	54
1368.84	0	FALSE	505.558	64	PDX-4295	57
175.498	0	FALSE	143.306	64	PDX-4295	57
492628	517779	TRUE	407809	64	PDX-4295	57
120.221	0	FALSE	121.335	64	PDX-4295	57
495099	481355	TRUE	372064	64	PDX-4295	57
8594.11	866.715	TRUE	217835	64	PDX-4295	57
467.187	0	FALSE	87.8247	64	PDX-4295	57
1547.57	0	FALSE	658.705	64	PDX-4295	57
310833	33732.6	TRUE	7178.26	65	PDX-4295	57
297791	480333	TRUE	269894	65	PDX-4295	57
391376	485934	TRUE	353969	65	PDX-4295	57
662725	0	TRUE	524835	66	PDX-4295	57
318210	1000000	TRUE	457979	66	PDX-4295	57
19065.7	0	TRUE	2542.43	66	PDX-4295	57
7785.49	5437.8	TRUE	13831.7	67	PDX-4295	57
56728.9	167452	TRUE	89054.4	67	PDX-4295	57
58073.2	166139	TRUE	90127.3	67	PDX-4295	57
18022.8	0	TRUE	8.69104	67	PDX-4295	57
1257.05	5035.56	TRUE	35623.8	67	PDX-4295	57
111383	126654	TRUE	253073	67	PDX-4295	57
746749	503566	TRUE	427303	67	PDX-4295	57
118.193	166.435	TRUE	249.93	69	MDA-231	1009
711.928	512.741	TRUE	6053.76	69	MDA-231	1009
657.22	1051.13	TRUE	1937.72	69	MDA-231	1009
11603.7	176855	TRUE	122269	69	MDA-231	1009
2224.83	1382.78	TRUE	98182.2	69	MDA-231	1009
129.058	0	TRUE	46.3792	69	MDA-231	1009
719.64	2724.85	TRUE	34444.3	69	MDA-231	1009
4836.84	8060.79	TRUE	6220.57	69	MDA-231	1009
125.564	444.996	TRUE	360.078	69	MDA-231	1009
447.208	391.627	TRUE	793.134	69	MDA-231	1009
261.184	282.633	TRUE	195.21	69	MDA-231	1009
102.3	427.77	TRUE	153.993	69	MDA-231	1009
123.221	246.677	TRUE	683.771	69	MDA-231	1009
552.619	0	TRUE	215.857	69	MDA-231	1009
284.447	377.157	TRUE	112.711	69	MDA-231	1009
390385	560531	TRUE	335981	69	MDA-231	1009
1245.12	450.195	TRUE	1321.55	69	MDA-231	1009
1175.8	1488.68	TRUE	1083.11	69	MDA-231	1009
649.125	148.363	TRUE	268.899	69	MDA-231	1009
679.803	834.273	TRUE	849.142	69	MDA-231	1009
207636	127951	TRUE	63297.9	69	MDA-231	1009
293.012	7652.31	TRUE	1431.99	69	MDA-231	1009
1364.5	1851.33	TRUE	155.072	69	MDA-231	1009
117.426	1155.59	TRUE	2126.87	69	MDA-231	1009
1159.48	1010.82	TRUE	3219.31	69	MDA-231	1009
337.153	1504.18	TRUE	119.936	69	MDA-231	1009
336.003	332.212	TRUE	341.195	69	MDA-231	1009
74979.2	36626.3	TRUE	68256.9	69	MDA-231	1009
720.45	903.71	TRUE	739.389	69	MDA-231	1009
151.129	189.424	TRUE	370.429	69	MDA-231	1009
138.73	400.428	TRUE	118.908	69	MDA-231	1009
295733	61983.4	TRUE	182905	69	MDA-231	1009
22780.9	474165	TRUE	164203	70	MDA-231	1009
2624.58	0	TRUE	1544.2	70	MDA-231	1009
495.641	513.178	TRUE	175.427	70	MDA-231	1009
5657.39	231.065	TRUE	2193.51	70	MDA-231	1009
9906.21	2374.93	TRUE	13425.6	70	MDA-231	1009
14585	1634.53	TRUE	7085.26	70	MDA-231	1009
2569.89	7605.38	TRUE	1201.81	70	MDA-231	1009
2162.8	148.816	TRUE	1081.59	70	MDA-231	1009
73242	37485.5	TRUE	21282.2	70	MDA-231	1009
340.313	0	TRUE	1899.24	70	MDA-231	1009
200.514	180.588	TRUE	143.209	70	MDA-231	1009
478.678	0	TRUE	86.2553	70	MDA-231	1009
207.339	0	FALSE	13.7547	70	MDA-231	1009
152286	2260.09	TRUE	32130.9	70	MDA-231	1009
970.527	500.682	TRUE	610.071	70	MDA-231	1009
335483	7284.55	TRUE	45589.5	70	MDA-231	1009
87447.5	39986.6	TRUE	196253	70	MDA-231	1009
38614.1	158526	TRUE	102983	70	MDA-231	1009
11272.3	0	TRUE	118610	70	MDA-231	1009
549.787	0	TRUE	1319.58	70	MDA-231	1009
203.8	0	TRUE	181.231	70	MDA-231	1009
585.058	387.722	TRUE	2111.99	70	MDA-231	1009
206349	109195	TRUE	19155.3	70	MDA-231	1009
30987	154327	TRUE	90701.3	70	MDA-231	1009
457.117	0	TRUE	1347.69	71	MDA-231	1009
2473.8	909.436	TRUE	4967.06	71	MDA-231	1009
667.013	0	TRUE	1605.06	71	MDA-231	1009
6314.13	591.649	TRUE	26779.4	71	MDA-231	1009
423.744	0	TRUE	1444.81	71	MDA-231	1009
1776.81	0	TRUE	9826.74	71	MDA-231	1009
139.198	0	TRUE	157.737	71	MDA-231	1009
868684	642693	TRUE	567943	71	MDA-231	1009
4546.97	451.179	TRUE	133.765	71	MDA-231	1009
2427.99	0	TRUE	141.84	71	MDA-231	1009
90503.7	351008	TRUE	257745	71	MDA-231	1009
20973.2	3139.51	TRUE	8689.99	71	MDA-231	1009
337.237	0	TRUE	10.0096	71	MDA-231	1009
275.028	0	TRUE	85309	71	MDA-231	1009
88.5799	0	FALSE	1975.75	72	MDA-231	1009
306.212	884.774	TRUE	150.233	72	MDA-231	1009
743038	833389	TRUE	524511	72	MDA-231	1009
318.878	5419.27	TRUE	11236.4	72	MDA-231	1009
158.982	896.185	TRUE	23.8013	72	MDA-231	1009
166.276	0	TRUE	359.038	72	MDA-231	1009
127.199	0	TRUE	15.8644	72	MDA-231	1009
420.652	214.9	TRUE	1237.67	72	MDA-231	1009
39811.2	5805.35	TRUE	7658.06	72	MDA-231	1009
5468.65	684.161	TRUE	472.69	72	MDA-231	1009
934.868	1223.46	TRUE	1663.86	72	MDA-231	1009
944.449	0	TRUE	4139.49	72	MDA-231	1009
10448.5	323.613	TRUE	5682.54	72	MDA-231	1009
303.902	703.238	TRUE	392.541	72	MDA-231	1009
23722.2	28375.7	TRUE	69391.7	72	MDA-231	1009
312.041	0	TRUE	150.994	72	MDA-231	1009
85.4016	0	FALSE	156.226	72	MDA-231	1009
146.726	227.095	TRUE	645.689	72	MDA-231	1009
384.753	459.33	TRUE	777.889	72	MDA-231	1009
144.005	0	FALSE	242.773	72	MDA-231	1009
555.58	0	TRUE	137.619	72	MDA-231	1009
1356.87	2571.04	TRUE	2749.24	72	MDA-231	1009
290.731	344.606	TRUE	170.326	72	MDA-231	1009
1527.69	7737.59	TRUE	71835.1	72	MDA-231	1009
151.277	0	FALSE	61.582	72	MDA-231	1009
389.303	352.273	TRUE	612.185	72	MDA-231	1009
101.75	0	TRUE	1870.61	72	MDA-231	1009
63535.8	44414.3	TRUE	85501.1	72	MDA-231	1009
28336.5	8398.6	TRUE	18187.6	72	MDA-231	1009
60388.8	45275.2	TRUE	132512	72	MDA-231	1009
156.284	0	TRUE	7058.51	72	MDA-231	1009
201.26	348.962	TRUE	46.9595	72	MDA-231	1009
1645.31	437.727	TRUE	573.711	72	MDA-231	1009
261.213	0	TRUE	313.686	72	MDA-231	1009
159.439	287.201	TRUE	3875.45	72	MDA-231	1009
468.783	382.238	TRUE	110.099	72	MDA-231	1009
2583.36	1657.26	TRUE	7986.48	72	MDA-231	1009
130.378	171.345	TRUE	395.275	72	MDA-231	1009
5121.21	4015.15	TRUE	12390.9	72	MDA-231	1009
455.636	0	TRUE	114.702	72	MDA-231	1009
2651.13	1384.7	TRUE	6419.55	72	MDA-231	1009
313.002	1682.87	TRUE	3472.53	72	MDA-231	1009
165.819	412.291	TRUE	1210.8	72	MDA-231	1009
794.064	0	TRUE	235.432	72	MDA-231	1009
927.55	898.973	TRUE	2460.59	72	MDA-231	1009
194.144	1616.89	FALSE	18.5378	73	PDX-434	64
651.298	13347.5	TRUE	1448.42	73	PDX-434	64
44559.8	78398.7	TRUE	71383	73	PDX-434	64
3259.21	10192.6	FALSE	533.724	73	PDX-434	64
191.81	1447.83	TRUE	1671.63	73	PDX-434	64
108.939	1314.72	FALSE	511.99	73	PDX-434	64
4153.28	25576.3	TRUE	7046.57	73	PDX-434	64
1007.3	7198.24	TRUE	664.35	73	PDX-434	64
646.629	0	TRUE	15965.2	73	PDX-434	64
185.196	1339.75	FALSE	485.645	73	PDX-434	64
101.546	0	TRUE	25.7722	73	PDX-434	64
415.522	3856.39	FALSE	723.77	73	PDX-434	64
185.973	1766.51	TRUE	104.257	73	PDX-434	64
225.658	3060.9	FALSE	44.1292	73	PDX-434	64
3954.86	64392.2	TRUE	104032	73	PDX-434	64
13911.5	472.108	TRUE	1501.96	73	PDX-434	64
1339.94	1795.37	TRUE	8726.13	73	PDX-434	64
439.645	0	TRUE	104332	73	PDX-434	64
222.546	1231.08	FALSE	419.226	73	PDX-434	64
82.093	662.953	FALSE	285.495	73	PDX-434	64
785171	493609	TRUE	241245	73	PDX-434	64
138799	216590	TRUE	34665.2	73	PDX-434	64
192.977	119.278	TRUE	285.288	73	PDX-434	64
277.541	0	TRUE	423.65	74	PDX-434	64
18454.7	932.194	TRUE	42668	74	PDX-434	64
690.001	0	TRUE	9156.99	74	PDX-434	64
214.513	69.2391	TRUE	2165.27	74	PDX-434	64
214.425	0	TRUE	91.4932	74	PDX-434	64
311.109	437.92	FALSE	894.957	74	PDX-434	64
74.4878	0	TRUE	1036.88	74	PDX-434	64
169.298	0	TRUE	2653.28	74	PDX-434	64
598.411	0	TRUE	70.7673	74	PDX-434	64
1734	373.764	TRUE	5010.11	74	PDX-434	64
97.8563	0	TRUE	816.726	74	PDX-434	64
284.793	0	FALSE	270.792	74	PDX-434	64
245.758	493.004	TRUE	2115.25	74	PDX-434	64
92.2142	0	FALSE	13.3918	74	PDX-434	64
456.415	128.206	TRUE	221.401	74	PDX-434	64
159123	12451.6	TRUE	8955.36	74	PDX-434	64
159.811	0	TRUE	205.692	74	PDX-434	64
453.829	80.2875	TRUE	1629.85	74	PDX-434	64
397.692	94.5309	TRUE	101.56	74	PDX-434	64
201.892	0	TRUE	8695.98	74	PDX-434	64
163414	249573	TRUE	123587	74	PDX-434	64
1609.83	131.595	TRUE	2982.83	74	PDX-434	64
648.643	66.3799	TRUE	483.601	74	PDX-434	64
86.4843	0	TRUE	38.2379	74	PDX-434	64
106.719	0	TRUE	1936.14	74	PDX-434	64
510.229	72.0982	TRUE	964.515	74	PDX-434	64
2267.06	81.7879	TRUE	205.175	74	PDX-434	64
5332.43	511.854	TRUE	990.414	74	PDX-434	64
647.471	0	TRUE	204.673	74	PDX-434	64
759.394	0	TRUE	226.77	74	PDX-434	64
290.972	122.876	TRUE	1614.98	74	PDX-434	64
2125.24	772.521	TRUE	25602.8	74	PDX-434	64
945.608	417.129	TRUE	13589.6	74	PDX-434	64
244.685	80.0934	TRUE	1796.01	74	PDX-434	64
1076.77	182.425	FALSE	30.522	74	PDX-434	64
613.903	74.9574	TRUE	1554.79	74	PDX-434	64
108.867	0	TRUE	2733.93	74	PDX-434	64
31593.3	982.426	TRUE	12720.2	74	PDX-434	64
7350.89	1288.12	TRUE	248.231	74	PDX-434	64
7316.58	0	FALSE	32215.7	74	PDX-434	64
137.965	0	TRUE	260.202	74	PDX-434	64
1443.13	521.544	TRUE	1033.7	74	PDX-434	64
2717.93	1418.02	TRUE	1995.27	74	PDX-434	64
361.429	0	TRUE	301.44	74	PDX-434	64
538.703	156.357	TRUE	521.009	74	PDX-434	64
1282.15	634.2	TRUE	1312.66	74	PDX-434	64
4704.86	270428	TRUE	48349.1	74	PDX-434	64
46378.7	2452.19	TRUE	80504.8	74	PDX-434	64
1553.16	67.1563	TRUE	109.479	74	PDX-434	64
227.046	2315.41	TRUE	2434.37	74	PDX-434	64
248917	344042	TRUE	175755	74	PDX-434	64
65721	6497.48	TRUE	36376.8	74	PDX-434	64
755.538	126.318	TRUE	151.452	74	PDX-434	64
760.545	198.557	TRUE	5642.27	74	PDX-434	64
270.737	58.9671	TRUE	118.122	74	PDX-434	64
370.741	69.045	TRUE	1056.4	74	PDX-434	64
911.054	0	TRUE	301.83	74	PDX-434	64
122.298	0	TRUE	1650.24	74	PDX-434	64
6609.41	381.177	TRUE	4912.88	74	PDX-434	64
144.769	0	TRUE	566.303	74	PDX-434	64
501.99	27269.7	TRUE	48682.6	74	PDX-434	64
113.074	5179.47	TRUE	4708.98	74	PDX-434	64
168.137	0	TRUE	3364.2	74	PDX-434	64
7363.78	594.56	TRUE	17414.1	74	PDX-434	64
1328.07	653.385	TRUE	1115.54	74	PDX-434	64
195.888	41514.5	TRUE	76403.3	74	PDX-434	64
317.113	0	FALSE	22.9876	74	PDX-434	64
194569	16485.3	TRUE	9392.64	74	PDX-434	64
214.063	0	TRUE	8850.37	74	PDX-434	64
726.111	140.281	TRUE	2537.66	76	PDX-434	64
5371.52	1087.79	TRUE	6080.38	76	PDX-434	64
230.255	89.5362	TRUE	1070.56	76	PDX-434	64
581.445	0	TRUE	1813.84	76	PDX-434	64
3301.64	93728.9	TRUE	3710.22	76	PDX-434	64
335.779	0	FALSE	314.664	76	PDX-434	64
842.59	0	TRUE	273.399	76	PDX-434	64
5973.6	7746.4	TRUE	785.039	76	PDX-434	64
2368.28	4428.63	FALSE	1770.33	76	PDX-434	64
4290.36	1113.75	TRUE	5091.33	76	PDX-434	64
393.911	0	FALSE	67.2082	76	PDX-434	64
12305.1	530.653	TRUE	1747.15	76	PDX-434	64
393.508	0	FALSE	4657.97	76	PDX-434	64
141.125	3563.27	TRUE	969.792	76	PDX-434	64
1720.78	171.806	TRUE	4867.24	76	PDX-434	64
1437.73	183.935	TRUE	1257.04	76	PDX-434	64
3846.75	966.381	TRUE	1729.55	76	PDX-434	64
4120.5	5894.26	TRUE	377.788	76	PDX-434	64
22010	256958	TRUE	17863	76	PDX-434	64
4949.76	203.682	TRUE	926.694	76	PDX-434	64
172.418	0	FALSE	5558.64	76	PDX-434	64
1051.59	0	FALSE	1707.35	76	PDX-434	64
10734	5813.17	TRUE	41155.4	76	PDX-434	64
130.828	0	FALSE	2621.54	76	PDX-434	64
128.419	461.161	FALSE	266.342	76	PDX-434	64
1142.51	0	FALSE	11028.9	76	PDX-434	64
473.984	532.355	TRUE	25.1396	76	PDX-434	64
242.342	0	TRUE	240.418	76	PDX-434	64
130.573	0	FALSE	2727.53	76	PDX-434	64
411.436	0	FALSE	1366.32	76	PDX-434	64
237735	5505.77	TRUE	7477.38	76	PDX-434	64
10673	188785	TRUE	16748.4	76	PDX-434	64
4493.67	512.838	FALSE	259.153	76	PDX-434	64
345.968	0	FALSE	75.7441	76	PDX-434	64
448.935	1037.93	TRUE	90.7237	76	PDX-434	64
579.911	0	FALSE	83.5728	76	PDX-434	64
585.497	0	TRUE	545.766	76	PDX-434	64
257.349	0	TRUE	1132.48	76	PDX-434	64
503.123	0	TRUE	143.846	76	PDX-434	64
4798.26	890.554	TRUE	3657.49	76	PDX-434	64
348.377	7221.44	TRUE	818.919	76	PDX-434	64
13426.1	2947.66	TRUE	226.488	76	PDX-434	64
634.315	674.743	FALSE	35.2794	76	PDX-434	64
11622.9	5570.93	TRUE	2289.25	76	PDX-434	64
255864	207647	TRUE	237504	76	PDX-434	64
110.491	0	FALSE	1926.58	76	PDX-434	64
813.962	258.236	TRUE	3200.23	76	PDX-434	64
125.242	0	FALSE	3525.3	76	PDX-434	64
1582.98	265.678	TRUE	112.462	76	PDX-434	64
7641.29	4285.19	TRUE	6241.68	76	PDX-434	64
29934.3	3351.23	TRUE	232.793	76	PDX-434	64
23507.4	174.912	TRUE	1667.1	76	PDX-434	64
128.419	0	FALSE	2477.26	76	PDX-434	64
771.752	12118.4	TRUE	8941.38	76	PDX-434	64
162.486	0	FALSE	4968.96	76	PDX-434	64
248641	142749	TRUE	83586.9	76	PDX-434	64
1796.14	2237.06	TRUE	378.744	76	PDX-434	64
452.514	0	FALSE	289.705	76	PDX-434	64
120.787	8543.09	TRUE	150.456	76	PDX-434	64
2808.12	2564.85	TRUE	2481.44	76	PDX-434	64
868.514	0	TRUE	2336.01	76	PDX-434	64
47635	9397.25	TRUE	9024.92	76	PDX-434	64
623.36	250.091	TRUE	18734.9	76	PDX-434	64
131.567	945.446	TRUE	22.0948	77	PDX-T412	68
6908.6	34792.6	TRUE	53822.2	77	PDX-T412	68
129420	239006	TRUE	114527	77	PDX-T412	68
177.955	0	TRUE	35040.1	77	PDX-T412	68
437968	315201	TRUE	103330	77	PDX-T412	68
12919.9	31778.6	TRUE	9677.53	77	PDX-T412	68
51324.2	23359.8	TRUE	39661	77	PDX-T412	68
295.928	2188	TRUE	179.025	77	PDX-T412	68
892.981	0	FALSE	14512.3	77	PDX-T412	68
2155.06	43155.4	TRUE	14258.1	77	PDX-T412	68
349.497	2619.5	TRUE	5387.87	77	PDX-T412	68
356185	288982	TRUE	420326	77	PDX-T412	68
179.947	3636.67	TRUE	17242.5	77	PDX-T412	68
1091.72	6590.81	TRUE	4073.78	77	PDX-T412	68
39757.8	17944.6	TRUE	111481	78	PDX-T412	68
127064	35984.8	TRUE	16021.6	78	PDX-T412	68
713.953	1353.81	TRUE	229.236	78	PDX-T412	68
20291.3	28249.6	TRUE	61514.4	78	PDX-T412	68
31941.7	15509.2	TRUE	76917.4	78	PDX-T412	68
75521.3	95212.5	TRUE	85283.6	78	PDX-T412	68
100460	24899.1	TRUE	6834.27	78	PDX-T412	68
216.047	0	TRUE	74.1571	78	PDX-T412	68
1040.08	205.612	TRUE	37230.6	78	PDX-T412	68
188325	25927.6	TRUE	53291.5	78	PDX-T412	68
5926	880.009	TRUE	15956.7	78	PDX-T412	68
294370	664721	TRUE	197912	78	PDX-T412	68
976.382	210.887	TRUE	1748	78	PDX-T412	68
32792.5	16206.6	TRUE	78778.6	78	PDX-T412	68
557.283	0	TRUE	186.151	78	PDX-T412	68
53131.2	67067.8	TRUE	66823.6	78	PDX-T412	68
26915.1	4457.19	TRUE	14709.6	78	PDX-T412	68
322.68	370.424	FALSE	55.4646	79	PDX-T412	68
456.606	417.315	TRUE	514.942	79	PDX-T412	68
516.9	2397.32	TRUE	2695.69	79	PDX-T412	68
119.771	41085.4	TRUE	17208.9	79	PDX-T412	68
340.033	31525	TRUE	47613.6	79	PDX-T412	68
2037.45	9052.83	TRUE	72773.5	79	PDX-T412	68
450.844	1615.19	TRUE	816.968	79	PDX-T412	68
1043.03	5665.61	TRUE	2389.72	79	PDX-T412	68
339.761	928.412	TRUE	3389.75	79	PDX-T412	68
180.156	4499.82	TRUE	12276	79	PDX-T412	68
146.448	1158.61	TRUE	6043.18	79	PDX-T412	68
447.464	6045.01	TRUE	1532.33	79	PDX-T412	68
393.386	344.845	FALSE	481.055	79	PDX-T412	68
103.598	588.953	TRUE	1311.61	79	PDX-T412	68
293.259	26984.1	TRUE	4193.64	79	PDX-T412	68
630.728	1111.49	TRUE	1275.41	79	PDX-T412	68
507.033	384.333	TRUE	568.301	79	PDX-T412	68
566.329	0	TRUE	43612.5	79	PDX-T412	68
133.2	42971.1	TRUE	3251.17	79	PDX-T412	68
694.947	1169.61	TRUE	33834.2	79	PDX-T412	68
80.0291	1684.97	TRUE	3412.81	79	PDX-T412	68
99.8549	2483.48	TRUE	379.382	79	PDX-T412	68
182.992	19937.4	TRUE	286.423	79	PDX-T412	68
327.602	8527.37	TRUE	746.546	79	PDX-T412	68
340.759	1470.47	TRUE	255.854	79	PDX-T412	68
78770.1	16186.2	TRUE	106624	79	PDX-T412	68
7973.2	7032.22	TRUE	14211.8	79	PDX-T412	68
463.729	49904.4	TRUE	7061.77	79	PDX-T412	68
9126.9	5973.44	TRUE	81164.5	79	PDX-T412	68
410.557	501.901	FALSE	459.068	79	PDX-T412	68
11305.8	47553.8	TRUE	24029.3	79	PDX-T412	68
113.284	377.154	TRUE	833.953	79	PDX-T412	68
95347.5	0	TRUE	4181.95	79	PDX-T412	68
717.789	5010.92	FALSE	322.836	79	PDX-T412	68
163.71	780.559	TRUE	59199.5	79	PDX-T412	68
157.223	0	TRUE	276.557	79	PDX-T412	68
570.616	8918.21	TRUE	13305.8	79	PDX-T412	68
487.479	1020.18	TRUE	2147.45	79	PDX-T412	68
429.93	2221.87	TRUE	3716.1	79	PDX-T412	68
103.416	363.917	TRUE	192.411	79	PDX-T412	68
226.749	69648.8	TRUE	13204.5	79	PDX-T412	68
5534.78	1747.11	TRUE	2490.58	79	PDX-T412	68
913.098	2395.08	TRUE	233.172	79	PDX-T412	68
396.493	342.604	TRUE	1546.34	79	PDX-T412	68
730.402	2058.31	TRUE	2078.1	79	PDX-T412	68
637.125	2103.4	TRUE	2313.44	79	PDX-T412	68
6815.2	13097	TRUE	9414.75	79	PDX-T412	68
503.108	351.576	FALSE	441.031	79	PDX-T412	68
686.917	1124.06	TRUE	1939.44	79	PDX-T412	68
17779.3	105661	TRUE	16590.9	79	PDX-T412	68
166.909	708.09	TRUE	4103.98	79	PDX-T412	68
110.539	283.596	TRUE	20271.3	79	PDX-T412	68
110.358	0	TRUE	1288.09	79	PDX-T412	68
14738.5	69080	TRUE	7949.54	79	PDX-T412	68
795.8	1000.43	TRUE	8801.56	79	PDX-T412	68
328.986	32202.4	TRUE	3851.64	79	PDX-T412	68
732469	177032	TRUE	109598	79	PDX-T412	68
160.421	2855.7	TRUE	11439.8	79	PDX-T412	68
611.577	741.931	TRUE	489.69	80	PDX-T412	68
806.345	948.457	TRUE	555.469	80	PDX-T412	68
968421	975802	TRUE	631010	80	PDX-T412	68
29648.6	17063.4	TRUE	7204.85	80	PDX-T412	68
512.615	0	TRUE	6477.05	80	PDX-T412	68
7712.31	203.955	TRUE	31.893	81	PDX-T412	69
1340.65	0	FALSE	135.477	81	PDX-T412	69
21779.7	44116.3	TRUE	21093.9	81	PDX-T412	69
39111.5	754.055	TRUE	8652.5	81	PDX-T412	69
20290.7	0	TRUE	19682	81	PDX-T412	69
26184.4	6078.78	TRUE	18424.7	81	PDX-T412	69
488202	719681	TRUE	265317	81	PDX-T412	69
346719	82630.4	TRUE	382472	81	PDX-T412	69
48659.7	110.248	TRUE	1612.74	81	PDX-T412	69
133.744	760.585	TRUE	11033.7	82	PDX-T412	69
115482	114323	TRUE	29154.6	82	PDX-T412	69
34297.5	117220	TRUE	11127.8	82	PDX-T412	69
3652.98	8965.65	TRUE	157.857	82	PDX-T412	69
1487.16	3404.2	TRUE	8929.59	82	PDX-T412	69
4241.54	12885.7	TRUE	46848.6	82	PDX-T412	69
5420.92	93047.6	TRUE	44721.6	82	PDX-T412	69
114465	198829	TRUE	30804.5	82	PDX-T412	69
601.393	3355.65	TRUE	8427.39	82	PDX-T412	69
343.52	576.519	TRUE	337.863	82	PDX-T412	69
412.919	14787.1	TRUE	123629	82	PDX-T412	69
149.61	21565.4	TRUE	49973.1	82	PDX-T412	69
32955.1	3154.11	TRUE	4296.15	82	PDX-T412	69
224794	243851	TRUE	149253	82	PDX-T412	69
461428	136289	TRUE	294139	82	PDX-T412	69
136.081	1198.19	TRUE	136.352	82	PDX-T412	69
1387.18	24937.5	TRUE	19749	83	PDX-T412	71
8141.5	4668.42	TRUE	11855.6	83	PDX-T412	71
8857.2	7997.02	TRUE	10773	83	PDX-T412	71
89092	33317.8	TRUE	16416.7	83	PDX-T412	71
79080.4	46362	TRUE	51566.1	83	PDX-T412	71
25175.1	11115.1	TRUE	6588.71	83	PDX-T412	71
380915	276955	TRUE	231996	83	PDX-T412	71
80871.3	69696.8	TRUE	77568.3	83	PDX-T412	71
51335.2	191744	TRUE	276183	83	PDX-T412	71
40639.9	4134.72	TRUE	25384.7	83	PDX-T412	71
137718	264261	TRUE	124546	83	PDX-T412	71
933.361	3646.86	TRUE	3169.98	83	PDX-T412	71
95853.5	60715	TRUE	70924.4	83	PDX-T412	71
877.964	31276.4	TRUE	5981.37	84	PDX-T412	71
472424	264418	TRUE	154724	84	PDX-T412	71
7464.22	3263.01	TRUE	45960.8	84	PDX-T412	71
2963.09	530.823	TRUE	156633	84	PDX-T412	71
297535	12636.8	FALSE	4566.35	84	PDX-T412	71
3077.76	0	FALSE	42.2427	84	PDX-T412	71
40869.8	4287.67	TRUE	65611.1	84	PDX-T412	71
1282.42	227881	TRUE	22906	84	PDX-T412	71
83846.4	64252.5	TRUE	3371.61	84	PDX-T412	71
26285.4	377501	TRUE	96454.7	84	PDX-T412	71
63374.1	8535.24	TRUE	27318.1	84	PDX-T412	71
3266.69	5150.72	TRUE	12680.8	85	PDX-T412	71
29927.4	62798.7	TRUE	119821	85	PDX-T412	71
1230.84	85.4138	TRUE	1636.49	85	PDX-T412	71
602122	525296	TRUE	474256	85	PDX-T412	71
2965.31	307.356	TRUE	2887.1	85	PDX-T412	71
1548.64	2038.94	TRUE	2130	85	PDX-T412	71
49794.5	17623.3	TRUE	42970.5	85	PDX-T412	71
1134.12	140.003	TRUE	7554.47	85	PDX-T412	71
291150	382088	TRUE	278512	85	PDX-T412	71
4399.86	334.78	TRUE	3936.65	85	PDX-T412	71
251.918	0	TRUE	310.292	85	PDX-T412	71
131.604	611.431	TRUE	687.831	85	PDX-T412	71
1902.41	0	TRUE	851.551	85	PDX-T412	71
10174.3	1523.4	TRUE	6441.75	85	PDX-T412	71
121232	180133	TRUE	69627.4	86	PDX-T412	71
235782	289250	TRUE	252651	86	PDX-T412	71
3065.78	2725.85	TRUE	90442.9	86	PDX-T412	71
242.384	3088.14	TRUE	821.585	86	PDX-T412	71
292.953	97835.2	TRUE	178728	86	PDX-T412	71
52716	123592	TRUE	137558	86	PDX-T412	71
2643.69	0	TRUE	8692.9	86	PDX-T412	71
233.04	260.488	TRUE	90919.6	86	PDX-T412	71
569982	287721	TRUE	130598	86	PDX-T412	71
8576.4	439.886	TRUE	10411.8	86	PDX-T412	71
1863.1	7202.65	TRUE	60.9502	86	PDX-T412	71
147.614	833.453	TRUE	43.6798	86	PDX-T412	71
3109.14	5965.17	TRUE	8758.41	86	PDX-T412	71
113.107	0	TRUE	1695.61	86	PDX-T412	71
116.158	0	FALSE	16.8267	87	PDX-T412	71
272480	483335	TRUE	455506	87	PDX-T412	71
165.352	156279	TRUE	141740	87	PDX-T412	71
45713.2	89969.3	TRUE	10552.2	87	PDX-T412	71
681355	143330	TRUE	93084.2	87	PDX-T412	71
169.949	0	TRUE	121378	87	PDX-T412	71
542115	275533	TRUE	217264	88	PDX-T412	72
6593.58	10084.9	TRUE	45363.6	88	PDX-T412	72
6698.41	11610.5	TRUE	47638.1	88	PDX-T412	72
43457.9	99146.5	TRUE	23623.9	88	PDX-T412	72
5409.24	38871.2	TRUE	83644.1	88	PDX-T412	72
5193.6	14617.6	TRUE	60841.4	88	PDX-T412	72
156.326	135.365	TRUE	67945.9	88	PDX-T412	72
5418.13	42245.5	TRUE	91057	88	PDX-T412	72
384957	499927	TRUE	261433	88	PDX-T412	72
924.632	496.654	TRUE	114.008	89	PDX-T412	72
5099.31	0	TRUE	75718.6	89	PDX-T412	72
23628.1	0	TRUE	25634.7	89	PDX-T412	72
1587.19	9508.66	TRUE	13682.2	89	PDX-T412	72
217504	170079	TRUE	129345	89	PDX-T412	72
234216	338946	TRUE	122701	89	PDX-T412	72
773.956	3875.52	TRUE	6118.45	89	PDX-T412	72
147.784	933.654	TRUE	48069.1	89	PDX-T412	72
4009.66	53141.6	TRUE	35965.7	89	PDX-T412	72
199867	199501	TRUE	100974	89	PDX-T412	72
3500.32	0	TRUE	17425.5	89	PDX-T412	72
238425	167732	TRUE	127937	89	PDX-T412	72
10227	24799.8	TRUE	41125.1	89	PDX-T412	72
615.466	579.235	TRUE	19208.9	89	PDX-T412	72
501.175	1878.93	TRUE	38821.7	89	PDX-T412	72
564.917	843.007	TRUE	28431.5	89	PDX-T412	72
119.265	204.437	TRUE	17364.1	89	PDX-T412	72
56298.9	357.444	TRUE	42021	89	PDX-T412	72
1989.91	18561.6	TRUE	16403.3	89	PDX-T412	72
21219.2	153663	TRUE	47109.3	90	PDX-T412	72
273.569	560.713	TRUE	16844.9	90	PDX-T412	72
15759.7	23201.1	TRUE	9552.62	90	PDX-T412	72
114778	65444.4	TRUE	151516	90	PDX-T412	72
670278	18936.4	TRUE	164361	90	PDX-T412	72
2462.61	10001.1	TRUE	3053.71	90	PDX-T412	72
176.76	0	FALSE	182.561	90	PDX-T412	72
410.847	411.545	TRUE	9841.14	90	PDX-T412	72
84635.7	498078	TRUE	62271.7	90	PDX-T412	72
172.532	0	FALSE	304.86	90	PDX-T412	72
1391.95	26819.3	TRUE	16455.7	90	PDX-T412	72
2395.84	0	FALSE	3218.9	90	PDX-T412	72
293.172	1840.75	FALSE	683.228	90	PDX-T412	72
842.562	19155.4	TRUE	9014.52	90	PDX-T412	72
84909.6	167987	TRUE	426538	90	PDX-T412	72
2964.18	11104.8	TRUE	13111	91	PDX-T412	72
560769	16721.9	TRUE	122630	91	PDX-T412	72
210081	5676.03	TRUE	52811.2	91	PDX-T412	72
2005.78	7332.57	TRUE	1660.62	91	PDX-T412	72
32475.3	62942.8	TRUE	28244.5	91	PDX-T412	72
2356.11	39529.7	TRUE	10348	91	PDX-T412	72
2331.21	25246.6	TRUE	9554.71	91	PDX-T412	72
24810	93338.8	TRUE	53744.2	91	PDX-T412	72
14907.3	183119	TRUE	163372	91	PDX-T412	72
1320.78	1088.15	TRUE	35102.5	91	PDX-T412	72
1832.05	7124.45	TRUE	66944.1	91	PDX-T412	72
6059.28	578.46	TRUE	7643.95	91	PDX-T412	72
37046.3	50579.2	TRUE	3102.19	91	PDX-T412	72
276.704	0	TRUE	473.122	91	PDX-T412	72
1169.29	323.468	TRUE	292.018	91	PDX-T412	72
161.34	2414.39	TRUE	63363	91	PDX-T412	72
81785.8	293772	TRUE	10820.8	91	PDX-T412	72
1526.92	1364.99	TRUE	40875	91	PDX-T412	72
508.927	198.75	TRUE	145.574	91	PDX-T412	72
10219.1	125449	TRUE	108119	91	PDX-T412	72
2210.55	1780.51	TRUE	14006.8	91	PDX-T412	72
3182.7	45364.8	TRUE	9906.41	91	PDX-T412	72
36448.4	28246.8	TRUE	9852.86	92	PDX-T412	72
3099.14	157.199	TRUE	19579.2	92	PDX-T412	72
18591.6	2930.97	TRUE	5564.35	92	PDX-T412	72
37024.2	24785.1	TRUE	18209.9	92	PDX-T412	72
750872	863275	TRUE	654008	92	PDX-T412	72
38229.6	26538.8	TRUE	19447.2	92	PDX-T412	72
3797.53	0	TRUE	24025.1	92	PDX-T412	72
1278.95	1593.58	TRUE	243.219	92	PDX-T412	72
15838.7	3355.63	TRUE	6627.55	92	PDX-T412	72
3124.19	0	TRUE	20645.2	92	PDX-T412	72
1609.74	0	TRUE	14916.3	92	PDX-T412	72
7697.98	1061.95	TRUE	292.549	92	PDX-T412	72
940.986	0	TRUE	2846.82	92	PDX-T412	72
1148.78	0	TRUE	3322.61	92	PDX-T412	72
21009.7	305.691	TRUE	51579.9	92	PDX-T412	72
23404.2	17294.7	TRUE	12488.4	92	PDX-T412	72
35884.4	27190.4	TRUE	17222.7	92	PDX-T412	72
1000000	1000000	TRUE	999769	93	PDX-434	74
1140.24	0	TRUE	5854.35	95	PDX-434	74
610.447	0	TRUE	265.347	95	PDX-434	74
242977	459167	TRUE	480234	95	PDX-434	74
755272	540833	TRUE	322778	95	PDX-434	74
651311	575561	TRUE	817765	97	PDX-434	74
348689	424439	TRUE	181007	97	PDX-434	74
965084	984042	TRUE	808224	98	PDX-434	74
3691.18	688.217	TRUE	34026.7	98	PDX-434	74
4322.43	1533.28	TRUE	19696.9	98	PDX-434	74
26902.2	13736.9	TRUE	131017	98	PDX-434	74
