# Supplementary material for: Genetic barcoding uncovers the clonal makeup of solid and liquid biopsies and their ability to capture intra-tumoral heterogeneity
Source: Mol Syst Biol. 2026 Feb 11;22(5):659–84. doi: 10.1038/s44320-026-00194-w (PMC13144504; doi:10.1038/s44320-026-00194-w)
Supplement: Supplementary file 6 — Source data Fig. 3 [file 44320_2026_194_MOESM6_ESM.zip]

Archive with 18 entries (12 files):
- Figure3/
- Figure3/3E/
- Figure3/3B/
- Figure3/3C/
- Figure3/3D/
- Figure3/.DS_Store
- __MACOSX/Figure3/._.DS_Store
- Figure3/3A/
- Figure3/3E/Fig3E.xlsx
- __MACOSX/Figure3/3E/._Fig3E.xlsx
- Figure3/3B/Fig3B.xlsx
- __MACOSX/Figure3/3B/._Fig3B.xlsx
- Figure3/3C/Fig3C.xlsx
- __MACOSX/Figure3/3C/._Fig3C.xlsx
- Figure3/3D/Fig3D.xlsx
- __MACOSX/Figure3/3D/._Fig3D.xlsx
- Figure3/3A/Fig3A.xlsx
- __MACOSX/Figure3/3A/._Fig3A.xlsx
