# Supplementary material for: Genetic barcoding uncovers the clonal makeup of solid and liquid biopsies and their ability to capture intra-tumoral heterogeneity
Source: Mol Syst Biol. 2026 Feb 11;22(5):659–84. doi: 10.1038/s44320-026-00194-w (PMC13144504; doi:10.1038/s44320-026-00194-w)
Supplement: Supplementary file 6 — Source data Fig. 3 [file 44320_2026_194_MOESM6_ESM.zip › Figure3/3E/Fig3E.xlsx]

## Sheet: SD3E
Model	Names	Biom_Tum	Exp	Mouse
PDX-1432C	cfDNA3	937763	17	30
PDX-434	cfDNA3	80603.4	45	43
PDX-434	cfDNA3	325883	45	44
PDX-434	cfDNA3	18223.3	45	46
PDX-434	cfDNA3	93954.9	47	47
PDX-434	cfDNA3	31459.5	47	49
MDA-468	cfDNA3	374909	51	53
PDX-1432C	cfDNA3	344115	54	60
PDX-1432C	cfDNA3	223265	54	61
PDX-4295	cfDNA3	375722	58	63
PDX-4295	cfDNA3	997708	57	64
PDX-4295	cfDNA3	623863	57	65
MDA-231	cfDNA3	357887	1009	70
MDA-231	cfDNA3	664895	1009	71
PDX-434	cfDNA3	335719	64	74
PDX-434	cfDNA3	237504	64	76
PDX-T412	cfDNA3	991366	68	77
PDX-T412	cfDNA3	999485	68	78
PDX-T412	cfDNA3	857492	68	79
PDX-T412	cfDNA3	949756	68	80
PDX-T412	cfDNA3	988000	69	81
PDX-T412	cfDNA3	305172	69	82
PDX-T412	cfDNA3	951777	71	83
PDX-T412	cfDNA3	537413	71	84
PDX-T412	cfDNA3	985848	71	86
PDX-T412	cfDNA3	804783	71	87
PDX-T412	cfDNA3	991659	72	88
PDX-T412	cfDNA3	751451	72	89
PDX-T412	cfDNA3	906345	72	90
PDX-T412	cfDNA3	939982	72	91
