# Supplementary material for: Genetic barcoding uncovers the clonal makeup of solid and liquid biopsies and their ability to capture intra-tumoral heterogeneity
Source: Mol Syst Biol. 2026 Feb 11;22(5):659–84. doi: 10.1038/s44320-026-00194-w (PMC13144504; doi:10.1038/s44320-026-00194-w)
Supplement: Supplementary file 6 — Source data Fig. 3 [file 44320_2026_194_MOESM6_ESM.zip › Figure3/3C/Fig3C.xlsx]

## Sheet: SD3C
Tum	Core	cfDNA3	Mets	is.Lung	mouse	Model	Exp	count	Model2
206.655	687.158	0	FALSE	0	30	PDX-1432C	17	3	PDX-1432C (n=3)
20034.9	5705.87	73317.2	FALSE	0	30	PDX-1432C	17	3	PDX-1432C (n=3)
42.7232	0	0	FALSE	0	30	PDX-1432C	17	3	PDX-1432C (n=3)
84733.2	8600.99	183707	FALSE	0	30	PDX-1432C	17	3	PDX-1432C (n=3)
1020.43	0	0	FALSE	0	30	PDX-1432C	17	3	PDX-1432C (n=3)
293.505	0	0	FALSE	0	30	PDX-1432C	17	3	PDX-1432C (n=3)
24758	6096.12	62663.9	FALSE	0	30	PDX-1432C	17	3	PDX-1432C (n=3)
2629.84	15130.7	0	FALSE	0	30	PDX-1432C	17	3	PDX-1432C (n=3)
269979	851648	27709.3	FALSE	0	30	PDX-1432C	17	3	PDX-1432C (n=3)
61138.7	10087.3	41845.2	FALSE	0	30	PDX-1432C	17	3	PDX-1432C (n=3)
17231.5	0	0	FALSE	0	30	PDX-1432C	17	3	PDX-1432C (n=3)
489.339	958.389	0	FALSE	0	30	PDX-1432C	17	3	PDX-1432C (n=3)
54.0859	0	0	FALSE	0	30	PDX-1432C	17	3	PDX-1432C (n=3)
50.9768	0	0	FALSE	0	30	PDX-1432C	17	3	PDX-1432C (n=3)
61027.2	11603	234835	FALSE	0	30	PDX-1432C	17	3	PDX-1432C (n=3)
1773.43	693.568	0	FALSE	0	30	PDX-1432C	17	3	PDX-1432C (n=3)
1841.32	0	0	FALSE	0	30	PDX-1432C	17	3	PDX-1432C (n=3)
50643.3	8624.63	32083.6	FALSE	0	30	PDX-1432C	17	3	PDX-1432C (n=3)
49842.5	7195.19	34085.4	FALSE	0	30	PDX-1432C	17	3	PDX-1432C (n=3)
1099.78	288.288	0	FALSE	0	30	PDX-1432C	17	3	PDX-1432C (n=3)
5995.22	13164.9	636.602	FALSE	0	30	PDX-1432C	17	3	PDX-1432C (n=3)
408.384	1379.47	0	FALSE	0	30	PDX-1432C	17	3	PDX-1432C (n=3)
343.951	0	0	FALSE	0	30	PDX-1432C	17	3	PDX-1432C (n=3)
46718.6	6891.01	170376	FALSE	0	30	PDX-1432C	17	3	PDX-1432C (n=3)
153.559	220.733	0	FALSE	0	30	PDX-1432C	17	3	PDX-1432C (n=3)
1724.25	0	0	FALSE	0	30	PDX-1432C	17	3	PDX-1432C (n=3)
490.583	1474.3	0	FALSE	0	30	PDX-1432C	17	3	PDX-1432C (n=3)
45.5763	0	0	FALSE	0	30	PDX-1432C	17	3	PDX-1432C (n=3)
540.98	2112.31	0	FALSE	0	30	PDX-1432C	17	3	PDX-1432C (n=3)
72318.4	14965.7	46364.8	FALSE	0	30	PDX-1432C	17	3	PDX-1432C (n=3)
943.952	0	0	FALSE	0	30	PDX-1432C	17	3	PDX-1432C (n=3)
27.0054	0	0	FALSE	0	30	PDX-1432C	17	3	PDX-1432C (n=3)
50493.5	9877.1	22671.8	FALSE	0	30	PDX-1432C	17	3	PDX-1432C (n=3)
1262.39	3141.53	0	FALSE	0	30	PDX-1432C	17	3	PDX-1432C (n=3)
89944.6	7771.1	38052.6	FALSE	0	30	PDX-1432C	17	3	PDX-1432C (n=3)
69.3294	415.976	0	FALSE	0	30	PDX-1432C	17	3	PDX-1432C (n=3)
41.8972	0	0	FALSE	0	30	PDX-1432C	17	3	PDX-1432C (n=3)
43.4489	0	0	FALSE	0	30	PDX-1432C	17	3	PDX-1432C (n=3)
50135.8	7305.34	31651.4	FALSE	0	30	PDX-1432C	17	3	PDX-1432C (n=3)
1119.21	0	0	FALSE	0	30	PDX-1432C	17	3	PDX-1432C (n=3)
293.021	975.496	0	FALSE	0	30	PDX-1432C	17	3	PDX-1432C (n=3)
829.201	2233.11	0	FALSE	0	30	PDX-1432C	17	3	PDX-1432C (n=3)
860.938	0	0	FALSE	0	30	PDX-1432C	17	3	PDX-1432C (n=3)
24979.7	0	0	FALSE	0	30	PDX-1432C	17	3	PDX-1432C (n=3)
261.513	752.45	0	FALSE	0	30	PDX-1432C	17	3	PDX-1432C (n=3)
884.26	0	0	FALSE	0	30	PDX-1432C	17	3	PDX-1432C (n=3)
180.306	0	0	FALSE	0	30	PDX-1432C	17	3	PDX-1432C (n=3)
255.926	0	0	FALSE	0	43	PDX-434	45	7	PDX-434 (n=7)
3084.54	433.997	0	FALSE	0	43	PDX-434	45	7	PDX-434 (n=7)
10088.9	5399.28	0	FALSE	0	43	PDX-434	45	7	PDX-434 (n=7)
80603.4	112642	1000000	FALSE	0	43	PDX-434	45	7	PDX-434 (n=7)
63.5903	0	0	FALSE	0	43	PDX-434	45	7	PDX-434 (n=7)
23022	66444.8	0	FALSE	0	43	PDX-434	45	7	PDX-434 (n=7)
4967.75	1025.36	0	FALSE	0	43	PDX-434	45	7	PDX-434 (n=7)
36.5359	0	0	FALSE	0	43	PDX-434	45	7	PDX-434 (n=7)
1014.7	446.486	0	FALSE	0	43	PDX-434	45	7	PDX-434 (n=7)
1115.8	0	0	FALSE	0	43	PDX-434	45	7	PDX-434 (n=7)
22.7769	0	0	FALSE	0	43	PDX-434	45	7	PDX-434 (n=7)
22556.4	2565.21	0	FALSE	0	43	PDX-434	45	7	PDX-434 (n=7)
454.044	484.163	0	FALSE	0	43	PDX-434	45	7	PDX-434 (n=7)
10.6982	0	0	FALSE	0	43	PDX-434	45	7	PDX-434 (n=7)
39.558	0	0	FALSE	0	43	PDX-434	45	7	PDX-434 (n=7)
32.1609	0	0	FALSE	0	43	PDX-434	45	7	PDX-434 (n=7)
40.4293	0	0	FALSE	0	43	PDX-434	45	7	PDX-434 (n=7)
40969.8	41092	0	FALSE	0	43	PDX-434	45	7	PDX-434 (n=7)
21888	0	0	FALSE	0	43	PDX-434	45	7	PDX-434 (n=7)
135198	511533	0	FALSE	0	43	PDX-434	45	7	PDX-434 (n=7)
137.952	0	0	FALSE	0	43	PDX-434	45	7	PDX-434 (n=7)
25.9532	0	0	FALSE	0	43	PDX-434	45	7	PDX-434 (n=7)
85227.6	459241	0	FALSE	0	43	PDX-434	45	7	PDX-434 (n=7)
231549	207605	0	FALSE	0	43	PDX-434	45	7	PDX-434 (n=7)
5490.44	2998.28	0	FALSE	0	43	PDX-434	45	7	PDX-434 (n=7)
35.2013	0	0	FALSE	0	43	PDX-434	45	7	PDX-434 (n=7)
2881.81	426.295	0	FALSE	0	43	PDX-434	45	7	PDX-434 (n=7)
23592.7	0	0	FALSE	0	43	PDX-434	45	7	PDX-434 (n=7)
68.8741	0	0	FALSE	0	43	PDX-434	45	7	PDX-434 (n=7)
12.7864	0	0	FALSE	0	43	PDX-434	45	7	PDX-434 (n=7)
5.43124	0	0	FALSE	0	43	PDX-434	45	7	PDX-434 (n=7)
1051.5	670.95	0	FALSE	0	43	PDX-434	45	7	PDX-434 (n=7)
15.1811	0	0	FALSE	0	43	PDX-434	45	7	PDX-434 (n=7)
14242.8	2210.97	0	FALSE	0	43	PDX-434	45	7	PDX-434 (n=7)
180878	433922	0	FALSE	0	43	PDX-434	45	7	PDX-434 (n=7)
8981.15	1767.59	0	FALSE	0	43	PDX-434	45	7	PDX-434 (n=7)
23.933	0	0	FALSE	0	43	PDX-434	45	7	PDX-434 (n=7)
100314	149092	0	FALSE	0	43	PDX-434	45	7	PDX-434 (n=7)
646.124	0	0	FALSE	0	44	PDX-434	45	7	PDX-434 (n=7)
1812.65	0	0	FALSE	0	44	PDX-434	45	7	PDX-434 (n=7)
91.3139	848.175	0	FALSE	0	44	PDX-434	45	7	PDX-434 (n=7)
16.2667	0	0	FALSE	0	44	PDX-434	45	7	PDX-434 (n=7)
1508.99	0	0	FALSE	0	44	PDX-434	45	7	PDX-434 (n=7)
6052.27	2582.56	0	FALSE	0	44	PDX-434	45	7	PDX-434 (n=7)
69.7514	1026.82	0	FALSE	0	44	PDX-434	45	7	PDX-434 (n=7)
687.349	339.427	0	FALSE	0	44	PDX-434	45	7	PDX-434 (n=7)
459.447	0	0	FALSE	0	44	PDX-434	45	7	PDX-434 (n=7)
4211.65	0	0	FALSE	0	44	PDX-434	45	7	PDX-434 (n=7)
8992.32	37915.1	0	FALSE	0	44	PDX-434	45	7	PDX-434 (n=7)
87.9059	0	0	FALSE	0	44	PDX-434	45	7	PDX-434 (n=7)
10468.9	4521.26	0	FALSE	0	44	PDX-434	45	7	PDX-434 (n=7)
22.0121	0	0	FALSE	0	44	PDX-434	45	7	PDX-434 (n=7)
8679.4	4576.15	0	FALSE	0	44	PDX-434	45	7	PDX-434 (n=7)
33.9758	0	0	FALSE	0	44	PDX-434	45	7	PDX-434 (n=7)
176.251	0	0	FALSE	0	44	PDX-434	45	7	PDX-434 (n=7)
2094.15	8524.74	0	FALSE	0	44	PDX-434	45	7	PDX-434 (n=7)
37.5509	0	0	FALSE	0	44	PDX-434	45	7	PDX-434 (n=7)
81191.2	0	0	FALSE	0	44	PDX-434	45	7	PDX-434 (n=7)
4486.18	0	0	FALSE	0	44	PDX-434	45	7	PDX-434 (n=7)
17.8657	173.14	0	FALSE	0	44	PDX-434	45	7	PDX-434 (n=7)
26.8086	0	0	FALSE	0	44	PDX-434	45	7	PDX-434 (n=7)
4674.21	24674	0	FALSE	0	44	PDX-434	45	7	PDX-434 (n=7)
34.504	0	0	FALSE	0	44	PDX-434	45	7	PDX-434 (n=7)
31.4827	0	0	FALSE	0	44	PDX-434	45	7	PDX-434 (n=7)
225.102	0	0	FALSE	0	44	PDX-434	45	7	PDX-434 (n=7)
32367.2	0	0	FALSE	0	44	PDX-434	45	7	PDX-434 (n=7)
1918.77	0	0	FALSE	0	44	PDX-434	45	7	PDX-434 (n=7)
8656.05	0	0	FALSE	0	44	PDX-434	45	7	PDX-434 (n=7)
920.897	953.769	0	FALSE	0	44	PDX-434	45	7	PDX-434 (n=7)
11268.4	46405.4	0	FALSE	0	44	PDX-434	45	7	PDX-434 (n=7)
95240.7	116068	0	FALSE	0	44	PDX-434	45	7	PDX-434 (n=7)
2068.72	26120.5	0	FALSE	0	44	PDX-434	45	7	PDX-434 (n=7)
40905	0	0	FALSE	0	44	PDX-434	45	7	PDX-434 (n=7)
26.515	0	0	FALSE	0	44	PDX-434	45	7	PDX-434 (n=7)
1309.31	0	0	FALSE	0	44	PDX-434	45	7	PDX-434 (n=7)
46381.7	180609	165693	FALSE	0	44	PDX-434	45	7	PDX-434 (n=7)
446.63	6641.87	0	FALSE	0	44	PDX-434	45	7	PDX-434 (n=7)
204.06	0	0	FALSE	0	44	PDX-434	45	7	PDX-434 (n=7)
873.703	0	0	FALSE	0	44	PDX-434	45	7	PDX-434 (n=7)
53.3258	0	0	FALSE	0	44	PDX-434	45	7	PDX-434 (n=7)
8.80812	0	0	FALSE	0	44	PDX-434	45	7	PDX-434 (n=7)
14.6798	0	0	FALSE	0	44	PDX-434	45	7	PDX-434 (n=7)
130.077	1838.63	0	FALSE	0	44	PDX-434	45	7	PDX-434 (n=7)
70.7816	0	0	FALSE	0	44	PDX-434	45	7	PDX-434 (n=7)
8.81645	0	0	FALSE	0	44	PDX-434	45	7	PDX-434 (n=7)
375.963	3906.43	0	FALSE	0	44	PDX-434	45	7	PDX-434 (n=7)
222.115	630.821	0	FALSE	0	44	PDX-434	45	7	PDX-434 (n=7)
3278.66	2800.47	0	FALSE	0	44	PDX-434	45	7	PDX-434 (n=7)
31420	2029.21	0	FALSE	0	44	PDX-434	45	7	PDX-434 (n=7)
4478.91	0	0	FALSE	0	44	PDX-434	45	7	PDX-434 (n=7)
26.4017	0	0	FALSE	0	44	PDX-434	45	7	PDX-434 (n=7)
36.5027	0	0	FALSE	0	44	PDX-434	45	7	PDX-434 (n=7)
17.6855	0	0	FALSE	0	44	PDX-434	45	7	PDX-434 (n=7)
20.6282	0	0	FALSE	0	44	PDX-434	45	7	PDX-434 (n=7)
365.172	131.245	0	FALSE	0	44	PDX-434	45	7	PDX-434 (n=7)
53339.8	2494.37	0	FALSE	0	44	PDX-434	45	7	PDX-434 (n=7)
99798.4	515437	128147	FALSE	0	44	PDX-434	45	7	PDX-434 (n=7)
45796.4	1818.87	0	FALSE	0	44	PDX-434	45	7	PDX-434 (n=7)
30.6806	0	0	FALSE	0	44	PDX-434	45	7	PDX-434 (n=7)
160.582	0	0	FALSE	0	44	PDX-434	45	7	PDX-434 (n=7)
108.654	0	0	FALSE	0	44	PDX-434	45	7	PDX-434 (n=7)
12.9012	0	0	FALSE	0	44	PDX-434	45	7	PDX-434 (n=7)
145.105	2418.56	0	FALSE	0	44	PDX-434	45	7	PDX-434 (n=7)
102.937	265.924	0	FALSE	0	44	PDX-434	45	7	PDX-434 (n=7)
7814.39	1204.41	0	FALSE	0	44	PDX-434	45	7	PDX-434 (n=7)
62084.1	4733.37	0	FALSE	0	44	PDX-434	45	7	PDX-434 (n=7)
17.063	0	0	FALSE	0	44	PDX-434	45	7	PDX-434 (n=7)
62.9267	0	0	FALSE	0	44	PDX-434	45	7	PDX-434 (n=7)
35443	1436.4	0	FALSE	0	44	PDX-434	45	7	PDX-434 (n=7)
47917.2	2933.8	0	FALSE	0	44	PDX-434	45	7	PDX-434 (n=7)
5707.81	1224.82	0	FALSE	0	44	PDX-434	45	7	PDX-434 (n=7)
13844	78719.1	131709	FALSE	0	44	PDX-434	45	7	PDX-434 (n=7)
91.24	0	0	FALSE	0	44	PDX-434	45	7	PDX-434 (n=7)
148453	826762	381001	FALSE	0	44	PDX-434	45	7	PDX-434 (n=7)
16605.4	19535.6	0	FALSE	0	44	PDX-434	45	7	PDX-434 (n=7)
251.399	1515.94	0	FALSE	0	44	PDX-434	45	7	PDX-434 (n=7)
17406	0	193450	FALSE	0	44	PDX-434	45	7	PDX-434 (n=7)
83.3166	603.213	0	FALSE	0	44	PDX-434	45	7	PDX-434 (n=7)
12.3828	97.8992	0	FALSE	0	44	PDX-434	45	7	PDX-434 (n=7)
8.77411	0	0	FALSE	0	44	PDX-434	45	7	PDX-434 (n=7)
121.859	0	0	FALSE	0	44	PDX-434	45	7	PDX-434 (n=7)
9756.12	46660.9	0	FALSE	0	44	PDX-434	45	7	PDX-434 (n=7)
5121.41	571.383	0	FALSE	0	44	PDX-434	45	7	PDX-434 (n=7)
9445.98	18078.2	0	FALSE	0	44	PDX-434	45	7	PDX-434 (n=7)
54.0433	0	0	FALSE	0	44	PDX-434	45	7	PDX-434 (n=7)
4.28322	0	0	FALSE	0	44	PDX-434	45	7	PDX-434 (n=7)
119.812	171.43	0	FALSE	0	44	PDX-434	45	7	PDX-434 (n=7)
101.571	0	0	FALSE	0	44	PDX-434	45	7	PDX-434 (n=7)
25.9341	0	0	FALSE	0	44	PDX-434	45	7	PDX-434 (n=7)
20431.6	0	0	FALSE	0	46	PDX-434	45	7	PDX-434 (n=7)
156.718	467.083	0	FALSE	0	46	PDX-434	45	7	PDX-434 (n=7)
43831.6	3759.91	0	FALSE	0	46	PDX-434	45	7	PDX-434 (n=7)
18339.2	171.46	0	FALSE	0	46	PDX-434	45	7	PDX-434 (n=7)
506.305	0	0	FALSE	0	46	PDX-434	45	7	PDX-434 (n=7)
241.311	0	0	FALSE	0	46	PDX-434	45	7	PDX-434 (n=7)
298417	484188	0	FALSE	0	46	PDX-434	45	7	PDX-434 (n=7)
592.799	0	0	FALSE	0	46	PDX-434	45	7	PDX-434 (n=7)
550.213	7270.74	0	FALSE	0	46	PDX-434	45	7	PDX-434 (n=7)
423.178	1984.74	0	FALSE	0	46	PDX-434	45	7	PDX-434 (n=7)
695.246	0	0	FALSE	0	46	PDX-434	45	7	PDX-434 (n=7)
1515.63	216.135	0	FALSE	0	46	PDX-434	45	7	PDX-434 (n=7)
1052.1	5266.26	0	FALSE	0	46	PDX-434	45	7	PDX-434 (n=7)
379.886	3641.11	0	FALSE	0	46	PDX-434	45	7	PDX-434 (n=7)
322.997	408.377	0	FALSE	0	46	PDX-434	45	7	PDX-434 (n=7)
20440.2	99845.5	0	FALSE	0	46	PDX-434	45	7	PDX-434 (n=7)
716.165	3134.5	0	FALSE	0	46	PDX-434	45	7	PDX-434 (n=7)
28861.6	64226.5	0	FALSE	0	46	PDX-434	45	7	PDX-434 (n=7)
2668.67	3068.49	0	FALSE	0	46	PDX-434	45	7	PDX-434 (n=7)
18223.3	34570.3	1000000	FALSE	0	46	PDX-434	45	7	PDX-434 (n=7)
414.227	548.645	0	FALSE	0	46	PDX-434	45	7	PDX-434 (n=7)
314.856	4205.23	0	FALSE	0	46	PDX-434	45	7	PDX-434 (n=7)
1608.14	903.521	0	FALSE	0	46	PDX-434	45	7	PDX-434 (n=7)
50697.9	311303	0	FALSE	0	46	PDX-434	45	7	PDX-434 (n=7)
3133.65	1527.31	0	FALSE	0	46	PDX-434	45	7	PDX-434 (n=7)
4277.87	0	0	FALSE	0	46	PDX-434	45	7	PDX-434 (n=7)
18837	78259.1	0	FALSE	0	46	PDX-434	45	7	PDX-434 (n=7)
17369.1	189112	0	FALSE	0	46	PDX-434	45	7	PDX-434 (n=7)
269.643	2510.06	0	FALSE	0	46	PDX-434	45	7	PDX-434 (n=7)
1138.28	13557.8	0	FALSE	0	46	PDX-434	45	7	PDX-434 (n=7)
80.6972	0	0	FALSE	0	46	PDX-434	45	7	PDX-434 (n=7)
1596.48	340.317	0	FALSE	0	46	PDX-434	45	7	PDX-434 (n=7)
10771.4	871.839	0	FALSE	0	46	PDX-434	45	7	PDX-434 (n=7)
103972	81323.7	0	FALSE	0	46	PDX-434	45	7	PDX-434 (n=7)
25966.7	1899.49	0	FALSE	0	46	PDX-434	45	7	PDX-434 (n=7)
723.415	9134.95	0	FALSE	0	46	PDX-434	45	7	PDX-434 (n=7)
140.457	0	0	FALSE	0	46	PDX-434	45	7	PDX-434 (n=7)
9900.54	2125.01	0	FALSE	0	46	PDX-434	45	7	PDX-434 (n=7)
39420.6	1425.35	0	FALSE	0	46	PDX-434	45	7	PDX-434 (n=7)
60498	316.943	0	FALSE	0	46	PDX-434	45	7	PDX-434 (n=7)
1496.17	3631.17	0	FALSE	0	46	PDX-434	45	7	PDX-434 (n=7)
398.811	4134.08	0	FALSE	0	46	PDX-434	45	7	PDX-434 (n=7)
14968.9	194359	0	FALSE	0	46	PDX-434	45	7	PDX-434 (n=7)
270.453	0	0	FALSE	0	46	PDX-434	45	7	PDX-434 (n=7)
15715.9	42846.6	0	FALSE	0	46	PDX-434	45	7	PDX-434 (n=7)
19131.6	5011.07	0	FALSE	0	46	PDX-434	45	7	PDX-434 (n=7)
581.731	0	0	FALSE	0	46	PDX-434	45	7	PDX-434 (n=7)
134.163	0	0	FALSE	0	46	PDX-434	45	7	PDX-434 (n=7)
2213.59	31980.9	0	FALSE	0	46	PDX-434	45	7	PDX-434 (n=7)
682.92	0	0	FALSE	0	46	PDX-434	45	7	PDX-434 (n=7)
110.171	0	0	FALSE	0	46	PDX-434	45	7	PDX-434 (n=7)
8488.61	0	0	FALSE	0	46	PDX-434	45	7	PDX-434 (n=7)
76.5521	886.217	0	FALSE	0	46	PDX-434	45	7	PDX-434 (n=7)
11.9198	0	0	FALSE	0	46	PDX-434	45	7	PDX-434 (n=7)
5744.61	0	0	FALSE	0	46	PDX-434	45	7	PDX-434 (n=7)
185.661	0	0	FALSE	0	46	PDX-434	45	7	PDX-434 (n=7)
7.65162	0	0	FALSE	0	46	PDX-434	45	7	PDX-434 (n=7)
881.153	12729.2	0	FALSE	0	46	PDX-434	45	7	PDX-434 (n=7)
30213.5	1238.5	0	FALSE	0	46	PDX-434	45	7	PDX-434 (n=7)
7658.69	8097.29	0	FALSE	0	46	PDX-434	45	7	PDX-434 (n=7)
26169.8	14396.4	0	FALSE	0	46	PDX-434	45	7	PDX-434 (n=7)
29255.4	260989	0	FALSE	0	46	PDX-434	45	7	PDX-434 (n=7)
245.412	258.736	0	FALSE	0	46	PDX-434	45	7	PDX-434 (n=7)
1581.07	726.366	0	FALSE	0	46	PDX-434	45	7	PDX-434 (n=7)
54.1255	646.312	0	FALSE	0	46	PDX-434	45	7	PDX-434 (n=7)
1081.09	4140.8	0	FALSE	0	46	PDX-434	45	7	PDX-434 (n=7)
20075.6	1470.47	0	FALSE	0	46	PDX-434	45	7	PDX-434 (n=7)
686.014	0	0	FALSE	0	46	PDX-434	45	7	PDX-434 (n=7)
177.926	171.997	0	FALSE	0	46	PDX-434	45	7	PDX-434 (n=7)
1601.05	0	0	FALSE	0	46	PDX-434	45	7	PDX-434 (n=7)
33.5118	502.677	0	FALSE	0	46	PDX-434	45	7	PDX-434 (n=7)
271.361	0	0	FALSE	0	46	PDX-434	45	7	PDX-434 (n=7)
15.864	0	0	FALSE	0	46	PDX-434	45	7	PDX-434 (n=7)
282.275	200.03	0	FALSE	0	46	PDX-434	45	7	PDX-434 (n=7)
88.606	0	0	FALSE	0	47	PDX-434	47	7	PDX-434 (n=7)
3589.37	269.286	0	FALSE	0	47	PDX-434	47	7	PDX-434 (n=7)
180.741	0	0	FALSE	0	47	PDX-434	47	7	PDX-434 (n=7)
57.3308	0	0	FALSE	0	47	PDX-434	47	7	PDX-434 (n=7)
2726.63	799.984	0	FALSE	0	47	PDX-434	47	7	PDX-434 (n=7)
332.985	729.453	0	FALSE	0	47	PDX-434	47	7	PDX-434 (n=7)
128.387	246.736	0	FALSE	0	47	PDX-434	47	7	PDX-434 (n=7)
82657.5	437.587	0	FALSE	0	47	PDX-434	47	7	PDX-434 (n=7)
89748.2	5680.9	0	FALSE	0	47	PDX-434	47	7	PDX-434 (n=7)
174.027	0	0	FALSE	0	47	PDX-434	47	7	PDX-434 (n=7)
36.809	0	0	FALSE	0	47	PDX-434	47	7	PDX-434 (n=7)
12630.4	19615.4	0	FALSE	0	47	PDX-434	47	7	PDX-434 (n=7)
11898.8	0	0	FALSE	0	47	PDX-434	47	7	PDX-434 (n=7)
69.5899	0	0	FALSE	0	47	PDX-434	47	7	PDX-434 (n=7)
133416	127252	0	FALSE	0	47	PDX-434	47	7	PDX-434 (n=7)
18.1435	0	0	FALSE	0	47	PDX-434	47	7	PDX-434 (n=7)
342.221	718.21	0	FALSE	0	47	PDX-434	47	7	PDX-434 (n=7)
9060.48	0	0	FALSE	0	47	PDX-434	47	7	PDX-434 (n=7)
33.5603	112.164	0	FALSE	0	47	PDX-434	47	7	PDX-434 (n=7)
177.812	0	0	FALSE	0	47	PDX-434	47	7	PDX-434 (n=7)
179.948	0	0	FALSE	0	47	PDX-434	47	7	PDX-434 (n=7)
2317.41	0	0	FALSE	0	47	PDX-434	47	7	PDX-434 (n=7)
9563.05	0	0	FALSE	0	47	PDX-434	47	7	PDX-434 (n=7)
28.1763	0	0	FALSE	0	47	PDX-434	47	7	PDX-434 (n=7)
111.895	0	0	FALSE	0	47	PDX-434	47	7	PDX-434 (n=7)
46911.5	137645	0	FALSE	0	47	PDX-434	47	7	PDX-434 (n=7)
75.6343	0	0	FALSE	0	47	PDX-434	47	7	PDX-434 (n=7)
35558.5	109904	0	FALSE	0	47	PDX-434	47	7	PDX-434 (n=7)
15.1033	0	0	FALSE	0	47	PDX-434	47	7	PDX-434 (n=7)
52859.7	165706	0	FALSE	0	47	PDX-434	47	7	PDX-434 (n=7)
2664.01	2139.18	0	FALSE	0	47	PDX-434	47	7	PDX-434 (n=7)
8021.47	0	0	FALSE	0	47	PDX-434	47	7	PDX-434 (n=7)
597.935	557.341	0	FALSE	0	47	PDX-434	47	7	PDX-434 (n=7)
10470.7	9325.76	0	FALSE	0	47	PDX-434	47	7	PDX-434 (n=7)
10432.8	5601.84	0	FALSE	0	47	PDX-434	47	7	PDX-434 (n=7)
9466.15	0	0	FALSE	0	47	PDX-434	47	7	PDX-434 (n=7)
3868.18	414.881	0	FALSE	0	47	PDX-434	47	7	PDX-434 (n=7)
3469.99	250.594	0	FALSE	0	47	PDX-434	47	7	PDX-434 (n=7)
223.867	0	0	FALSE	0	47	PDX-434	47	7	PDX-434 (n=7)
7570.31	11306.1	0	FALSE	0	47	PDX-434	47	7	PDX-434 (n=7)
40276.6	104.669	0	FALSE	0	47	PDX-434	47	7	PDX-434 (n=7)
21.1003	119.675	0	FALSE	0	47	PDX-434	47	7	PDX-434 (n=7)
215.264	153.342	0	FALSE	0	47	PDX-434	47	7	PDX-434 (n=7)
99.791	0	0	FALSE	0	47	PDX-434	47	7	PDX-434 (n=7)
26.7076	201.968	0	FALSE	0	47	PDX-434	47	7	PDX-434 (n=7)
56.182	138.383	0	FALSE	0	47	PDX-434	47	7	PDX-434 (n=7)
13047.3	0	0	FALSE	0	47	PDX-434	47	7	PDX-434 (n=7)
1932.51	1226.77	0	FALSE	0	47	PDX-434	47	7	PDX-434 (n=7)
262.414	938.932	0	FALSE	0	47	PDX-434	47	7	PDX-434 (n=7)
47.248	0	0	FALSE	0	47	PDX-434	47	7	PDX-434 (n=7)
843.303	0	0	FALSE	0	47	PDX-434	47	7	PDX-434 (n=7)
366.02	0	0	FALSE	0	47	PDX-434	47	7	PDX-434 (n=7)
27391.1	30481.5	0	FALSE	0	47	PDX-434	47	7	PDX-434 (n=7)
279.165	0	0	FALSE	0	47	PDX-434	47	7	PDX-434 (n=7)
4383	0	0	FALSE	0	47	PDX-434	47	7	PDX-434 (n=7)
23558.1	1947.97	0	FALSE	0	47	PDX-434	47	7	PDX-434 (n=7)
471.226	0	0	FALSE	0	47	PDX-434	47	7	PDX-434 (n=7)
268.304	130.934	0	FALSE	0	47	PDX-434	47	7	PDX-434 (n=7)
484.472	0	0	FALSE	0	47	PDX-434	47	7	PDX-434 (n=7)
64216.5	194264	0	FALSE	0	47	PDX-434	47	7	PDX-434 (n=7)
48.1953	0	0	FALSE	0	47	PDX-434	47	7	PDX-434 (n=7)
172.05	130.856	0	FALSE	0	47	PDX-434	47	7	PDX-434 (n=7)
89.0321	310.4	0	FALSE	0	47	PDX-434	47	7	PDX-434 (n=7)
17.9512	0	0	FALSE	0	47	PDX-434	47	7	PDX-434 (n=7)
3323.91	6697.8	0	FALSE	0	47	PDX-434	47	7	PDX-434 (n=7)
99639.4	17780.3	0	FALSE	0	47	PDX-434	47	7	PDX-434 (n=7)
671.543	89.7566	0	FALSE	0	47	PDX-434	47	7	PDX-434 (n=7)
93954.9	13207.7	1000000	FALSE	0	47	PDX-434	47	7	PDX-434 (n=7)
618.048	0	0	FALSE	0	47	PDX-434	47	7	PDX-434 (n=7)
16.9709	0	0	FALSE	0	47	PDX-434	47	7	PDX-434 (n=7)
201.933	0	0	FALSE	0	47	PDX-434	47	7	PDX-434 (n=7)
586.843	97.2363	0	FALSE	0	47	PDX-434	47	7	PDX-434 (n=7)
1733.43	2771.23	0	FALSE	0	47	PDX-434	47	7	PDX-434 (n=7)
38166.8	110449	0	FALSE	0	47	PDX-434	47	7	PDX-434 (n=7)
186.342	1727.86	0	FALSE	0	47	PDX-434	47	7	PDX-434 (n=7)
8753.82	14627.6	0	FALSE	0	47	PDX-434	47	7	PDX-434 (n=7)
330.804	172.018	0	FALSE	0	47	PDX-434	47	7	PDX-434 (n=7)
186.89	886.071	0	FALSE	0	47	PDX-434	47	7	PDX-434 (n=7)
18002.6	2340.73	0	FALSE	0	47	PDX-434	47	7	PDX-434 (n=7)
3278.41	291.662	0	FALSE	0	47	PDX-434	47	7	PDX-434 (n=7)
71.974	0	0	FALSE	0	49	PDX-434	47	7	PDX-434 (n=7)
134.575	1205.38	0	FALSE	0	49	PDX-434	47	7	PDX-434 (n=7)
79269.8	123302	0	FALSE	0	49	PDX-434	47	7	PDX-434 (n=7)
70.6963	989.749	0	FALSE	0	49	PDX-434	47	7	PDX-434 (n=7)
383.507	2347.84	0	FALSE	0	49	PDX-434	47	7	PDX-434 (n=7)
109.907	1538.69	0	FALSE	0	49	PDX-434	47	7	PDX-434 (n=7)
23.5176	0	0	FALSE	0	49	PDX-434	47	7	PDX-434 (n=7)
13.5894	190.252	0	FALSE	0	49	PDX-434	47	7	PDX-434 (n=7)
42.7288	143.7	0	FALSE	0	49	PDX-434	47	7	PDX-434 (n=7)
47.3425	662.796	0	FALSE	0	49	PDX-434	47	7	PDX-434 (n=7)
854.123	1270.82	0	FALSE	0	49	PDX-434	47	7	PDX-434 (n=7)
513.959	6892.91	0	FALSE	0	49	PDX-434	47	7	PDX-434 (n=7)
16.6032	232.445	0	FALSE	0	49	PDX-434	47	7	PDX-434 (n=7)
48518.1	251365	0	FALSE	0	49	PDX-434	47	7	PDX-434 (n=7)
213.127	314.303	0	FALSE	0	49	PDX-434	47	7	PDX-434 (n=7)
15.1264	0	0	FALSE	0	49	PDX-434	47	7	PDX-434 (n=7)
77445.7	447259	0	FALSE	0	49	PDX-434	47	7	PDX-434 (n=7)
6.88563	96.3988	0	FALSE	0	49	PDX-434	47	7	PDX-434 (n=7)
522.17	2682.39	0	FALSE	0	49	PDX-434	47	7	PDX-434 (n=7)
7282.49	70528.8	0	FALSE	0	49	PDX-434	47	7	PDX-434 (n=7)
3656.33	3778.41	0	FALSE	0	49	PDX-434	47	7	PDX-434 (n=7)
61.2199	733.16	0	FALSE	0	49	PDX-434	47	7	PDX-434 (n=7)
4425.49	24244.2	0	FALSE	0	49	PDX-434	47	7	PDX-434 (n=7)
7193.62	39329.9	0	FALSE	0	49	PDX-434	47	7	PDX-434 (n=7)
156208	402157	0	FALSE	0	49	PDX-434	47	7	PDX-434 (n=7)
112.011	0	0	FALSE	0	49	PDX-434	47	7	PDX-434 (n=7)
27.9228	390.919	0	FALSE	0	49	PDX-434	47	7	PDX-434 (n=7)
37662.6	149757	0	FALSE	0	49	PDX-434	47	7	PDX-434 (n=7)
297.153	4160.14	0	FALSE	0	49	PDX-434	47	7	PDX-434 (n=7)
16.5123	231.172	0	FALSE	0	49	PDX-434	47	7	PDX-434 (n=7)
1477.96	2480.76	0	FALSE	0	49	PDX-434	47	7	PDX-434 (n=7)
666.092	838.699	0	FALSE	0	49	PDX-434	47	7	PDX-434 (n=7)
37.0708	518.991	0	FALSE	0	49	PDX-434	47	7	PDX-434 (n=7)
309.798	1085.67	0	FALSE	0	49	PDX-434	47	7	PDX-434 (n=7)
102.188	439.938	0	FALSE	0	49	PDX-434	47	7	PDX-434 (n=7)
17243	13095.7	0	FALSE	0	49	PDX-434	47	7	PDX-434 (n=7)
7.4891	0	0	FALSE	0	49	PDX-434	47	7	PDX-434 (n=7)
5263.64	22964.5	0	FALSE	0	49	PDX-434	47	7	PDX-434 (n=7)
510.105	2943.29	0	FALSE	0	49	PDX-434	47	7	PDX-434 (n=7)
8847.64	40977.1	0	FALSE	0	49	PDX-434	47	7	PDX-434 (n=7)
438.9	3326.8	0	FALSE	0	49	PDX-434	47	7	PDX-434 (n=7)
738.254	1011.59	0	FALSE	0	49	PDX-434	47	7	PDX-434 (n=7)
1322.2	3027.1	0	FALSE	0	49	PDX-434	47	7	PDX-434 (n=7)
15122.8	25200.2	0	FALSE	0	49	PDX-434	47	7	PDX-434 (n=7)
9.10602	127.484	0	FALSE	0	49	PDX-434	47	7	PDX-434 (n=7)
16268.4	102537	0	FALSE	0	49	PDX-434	47	7	PDX-434 (n=7)
1444.6	11153.9	0	FALSE	0	49	PDX-434	47	7	PDX-434 (n=7)
643.186	8653.7	0	FALSE	0	49	PDX-434	47	7	PDX-434 (n=7)
203.042	1837.31	0	FALSE	0	49	PDX-434	47	7	PDX-434 (n=7)
1220.15	5314.12	0	FALSE	0	49	PDX-434	47	7	PDX-434 (n=7)
97.4177	1145.42	0	FALSE	0	49	PDX-434	47	7	PDX-434 (n=7)
20.7813	290.939	0	FALSE	0	49	PDX-434	47	7	PDX-434 (n=7)
972.155	5157.34	0	FALSE	0	49	PDX-434	47	7	PDX-434 (n=7)
419.549	3431.79	0	FALSE	0	49	PDX-434	47	7	PDX-434 (n=7)
12.28	171.92	0	FALSE	0	49	PDX-434	47	7	PDX-434 (n=7)
11.371	159.195	0	FALSE	0	49	PDX-434	47	7	PDX-434 (n=7)
36.7152	399.002	0	FALSE	0	49	PDX-434	47	7	PDX-434 (n=7)
157.099	836.976	0	FALSE	0	49	PDX-434	47	7	PDX-434 (n=7)
31459.5	201226	1000000	FALSE	0	49	PDX-434	47	7	PDX-434 (n=7)
143.896	2014.54	0	FALSE	0	49	PDX-434	47	7	PDX-434 (n=7)
18.7803	0	0	FALSE	0	49	PDX-434	47	7	PDX-434 (n=7)
8.51312	0	0	FALSE	0	49	PDX-434	47	7	PDX-434 (n=7)
7.9851	111.791	0	FALSE	0	49	PDX-434	47	7	PDX-434 (n=7)
12363.5	60568.3	0	FALSE	0	49	PDX-434	47	7	PDX-434 (n=7)
24.1463	242.838	0	FALSE	0	49	PDX-434	47	7	PDX-434 (n=7)
6697.15	5977.1	0	FALSE	0	49	PDX-434	47	7	PDX-434 (n=7)
151.596	1393.94	0	FALSE	0	49	PDX-434	47	7	PDX-434 (n=7)
9.76088	136.652	0	FALSE	0	49	PDX-434	47	7	PDX-434 (n=7)
1215.92	2977.54	0	FALSE	0	49	PDX-434	47	7	PDX-434 (n=7)
34.4518	482.325	0	FALSE	0	49	PDX-434	47	7	PDX-434 (n=7)
168.216	145.118	0	FALSE	0	49	PDX-434	47	7	PDX-434 (n=7)
65.9157	762.997	0	FALSE	0	49	PDX-434	47	7	PDX-434 (n=7)
15.7201	0	0	FALSE	0	49	PDX-434	47	7	PDX-434 (n=7)
362.476	4968.65	0	FALSE	0	49	PDX-434	47	7	PDX-434 (n=7)
1351.06	1776.84	0	FALSE	0	49	PDX-434	47	7	PDX-434 (n=7)
168.645	1151.66	0	FALSE	0	49	PDX-434	47	7	PDX-434 (n=7)
474.242	5920.49	0	FALSE	0	49	PDX-434	47	7	PDX-434 (n=7)
262.491	1531.73	0	FALSE	0	49	PDX-434	47	7	PDX-434 (n=7)
63.931	895.033	0	FALSE	0	49	PDX-434	47	7	PDX-434 (n=7)
53300	92941.4	0	FALSE	0	49	PDX-434	47	7	PDX-434 (n=7)
32.79	459.06	0	FALSE	0	49	PDX-434	47	7	PDX-434 (n=7)
12314.6	71108.6	0	FALSE	0	49	PDX-434	47	7	PDX-434 (n=7)
119.573	966.655	0	FALSE	0	49	PDX-434	47	7	PDX-434 (n=7)
10842.8	54958.7	0	FALSE	0	49	PDX-434	47	7	PDX-434 (n=7)
132.925	0	0	FALSE	0	49	PDX-434	47	7	PDX-434 (n=7)
50832.2	260494	0	FALSE	0	49	PDX-434	47	7	PDX-434 (n=7)
603.572	1252.38	0	FALSE	0	49	PDX-434	47	7	PDX-434 (n=7)
603.487	8027.85	0	FALSE	0	49	PDX-434	47	7	PDX-434 (n=7)
11.1089	155.525	0	FALSE	0	49	PDX-434	47	7	PDX-434 (n=7)
170.154	2382.16	0	FALSE	0	49	PDX-434	47	7	PDX-434 (n=7)
335.986	2308.38	0	FALSE	0	49	PDX-434	47	7	PDX-434 (n=7)
25.7955	275.948	0	FALSE	0	49	PDX-434	47	7	PDX-434 (n=7)
454.126	2324.33	0	FALSE	0	49	PDX-434	47	7	PDX-434 (n=7)
22.6396	316.955	0	FALSE	0	49	PDX-434	47	7	PDX-434 (n=7)
360.95	2056.43	0	FALSE	0	49	PDX-434	47	7	PDX-434 (n=7)
6.90182	0	0	FALSE	0	49	PDX-434	47	7	PDX-434 (n=7)
54.0279	238.181	0	FALSE	0	49	PDX-434	47	7	PDX-434 (n=7)
24454.3	206774	0	FALSE	0	49	PDX-434	47	7	PDX-434 (n=7)
82.9748	1161.65	0	FALSE	0	49	PDX-434	47	7	PDX-434 (n=7)
1384.96	1931.6	0	FALSE	0	49	PDX-434	47	7	PDX-434 (n=7)
27175.6	246410	0	FALSE	0	49	PDX-434	47	7	PDX-434 (n=7)
71.9907	380.284	0	FALSE	0	49	PDX-434	47	7	PDX-434 (n=7)
31.7897	445.056	0	FALSE	0	49	PDX-434	47	7	PDX-434 (n=7)
2712.54	8233.34	0	FALSE	0	49	PDX-434	47	7	PDX-434 (n=7)
14.7254	0	0	FALSE	0	49	PDX-434	47	7	PDX-434 (n=7)
59.861	838.054	0	FALSE	0	49	PDX-434	47	7	PDX-434 (n=7)
969	3584.75	0	FALSE	0	49	PDX-434	47	7	PDX-434 (n=7)
27.5886	386.24	0	FALSE	0	49	PDX-434	47	7	PDX-434 (n=7)
18.2769	255.876	0	FALSE	0	49	PDX-434	47	7	PDX-434 (n=7)
9876.75	65482	0	FALSE	0	49	PDX-434	47	7	PDX-434 (n=7)
18690.9	144270	0	FALSE	0	49	PDX-434	47	7	PDX-434 (n=7)
192.239	1393.3	0	FALSE	0	49	PDX-434	47	7	PDX-434 (n=7)
39.6316	334.838	0	FALSE	0	49	PDX-434	47	7	PDX-434 (n=7)
1895.16	3098.06	0	FALSE	0	49	PDX-434	47	7	PDX-434 (n=7)
1821.82	14813.2	0	FALSE	0	49	PDX-434	47	7	PDX-434 (n=7)
24.2134	139.915	0	FALSE	0	49	PDX-434	47	7	PDX-434 (n=7)
261.279	1117.06	0	FALSE	0	49	PDX-434	47	7	PDX-434 (n=7)
276.734	1192.86	0	FALSE	0	49	PDX-434	47	7	PDX-434 (n=7)
65148.9	148149	0	FALSE	0	49	PDX-434	47	7	PDX-434 (n=7)
22.5623	315.872	0	FALSE	0	49	PDX-434	47	7	PDX-434 (n=7)
197.647	1243.47	0	FALSE	0	49	PDX-434	47	7	PDX-434 (n=7)
5888.52	9362.74	0	FALSE	0	49	PDX-434	47	7	PDX-434 (n=7)
3807.59	53066.5	0	FALSE	0	49	PDX-434	47	7	PDX-434 (n=7)
155.258	1105.82	0	FALSE	0	49	PDX-434	47	7	PDX-434 (n=7)
1868.08	24655.2	0	FALSE	0	49	PDX-434	47	7	PDX-434 (n=7)
49300	24999.9	0	FALSE	0	49	PDX-434	47	7	PDX-434 (n=7)
36.4397	432.234	0	FALSE	0	49	PDX-434	47	7	PDX-434 (n=7)
106.181	1486.53	0	FALSE	0	49	PDX-434	47	7	PDX-434 (n=7)
35.1839	176.501	0	FALSE	0	49	PDX-434	47	7	PDX-434 (n=7)
56.6993	793.791	0	FALSE	0	49	PDX-434	47	7	PDX-434 (n=7)
138.033	1088.37	0	FALSE	0	49	PDX-434	47	7	PDX-434 (n=7)
12.8609	180.052	0	FALSE	0	49	PDX-434	47	7	PDX-434 (n=7)
37.7159	528.022	0	FALSE	0	49	PDX-434	47	7	PDX-434 (n=7)
416.374	3108.16	0	FALSE	0	49	PDX-434	47	7	PDX-434 (n=7)
62.6735	786.277	0	FALSE	0	49	PDX-434	47	7	PDX-434 (n=7)
53.5873	441.306	0	FALSE	0	49	PDX-434	47	7	PDX-434 (n=7)
106.413	1085.74	0	FALSE	0	49	PDX-434	47	7	PDX-434 (n=7)
2605.16	12543.3	0	FALSE	0	49	PDX-434	47	7	PDX-434 (n=7)
48.4934	0	0	FALSE	0	49	PDX-434	47	7	PDX-434 (n=7)
2595.88	6831.76	0	FALSE	0	49	PDX-434	47	7	PDX-434 (n=7)
9.10986	127.538	0	FALSE	0	49	PDX-434	47	7	PDX-434 (n=7)
942.644	5181.18	0	FALSE	0	49	PDX-434	47	7	PDX-434 (n=7)
43.3827	607.357	0	FALSE	0	49	PDX-434	47	7	PDX-434 (n=7)
8634.11	106173	0	FALSE	0	49	PDX-434	47	7	PDX-434 (n=7)
19.0498	266.697	0	FALSE	0	49	PDX-434	47	7	PDX-434 (n=7)
7.65275	107.139	0	FALSE	0	49	PDX-434	47	7	PDX-434 (n=7)
15.7912	221.077	0	FALSE	0	49	PDX-434	47	7	PDX-434 (n=7)
9.21675	129.035	0	FALSE	0	49	PDX-434	47	7	PDX-434 (n=7)
1308.5	5400.66	0	FALSE	0	49	PDX-434	47	7	PDX-434 (n=7)
27.7899	0	0	FALSE	0	49	PDX-434	47	7	PDX-434 (n=7)
19.9122	0	0	FALSE	0	49	PDX-434	47	7	PDX-434 (n=7)
13273.5	101372	0	FALSE	0	49	PDX-434	47	7	PDX-434 (n=7)
112.523	1575.32	0	FALSE	0	49	PDX-434	47	7	PDX-434 (n=7)
1213.39	5617.65	0	FALSE	0	49	PDX-434	47	7	PDX-434 (n=7)
67.4129	784.647	0	FALSE	0	49	PDX-434	47	7	PDX-434 (n=7)
60364.6	164173	0	FALSE	0	49	PDX-434	47	7	PDX-434 (n=7)
13.5992	0	0	FALSE	0	49	PDX-434	47	7	PDX-434 (n=7)
75.7631	838.725	0	FALSE	0	49	PDX-434	47	7	PDX-434 (n=7)
7.88269	0	0	FALSE	0	49	PDX-434	47	7	PDX-434 (n=7)
159.808	1694.69	0	FALSE	0	49	PDX-434	47	7	PDX-434 (n=7)
1600.46	18359.8	0	FALSE	0	49	PDX-434	47	7	PDX-434 (n=7)
5179.83	5266.99	0	FALSE	0	49	PDX-434	47	7	PDX-434 (n=7)
179.471	294.638	0	TRUE	1	53	MDA-468	51	1	MDA-468 (n=1)
2740.22	188.022	0	TRUE	1	53	MDA-468	51	1	MDA-468 (n=1)
131.533	1075.99	0	TRUE	1	53	MDA-468	51	1	MDA-468 (n=1)
12.6859	114.174	0	FALSE	0	53	MDA-468	51	1	MDA-468 (n=1)
37379.5	26222.3	0	TRUE	1	53	MDA-468	51	1	MDA-468 (n=1)
18.2594	164.335	0	FALSE	0	53	MDA-468	51	1	MDA-468 (n=1)
11.4041	0	0	FALSE	0	53	MDA-468	51	1	MDA-468 (n=1)
102.184	0	0	FALSE	0	53	MDA-468	51	1	MDA-468 (n=1)
68.2346	348.38	0	TRUE	1	53	MDA-468	51	1	MDA-468 (n=1)
571.002	2148.83	0	FALSE	0	53	MDA-468	51	1	MDA-468 (n=1)
3180.52	1335.79	0	TRUE	1	53	MDA-468	51	1	MDA-468 (n=1)
746.785	1466.9	0	TRUE	1	53	MDA-468	51	1	MDA-468 (n=1)
367.087	1268.5	0	FALSE	0	53	MDA-468	51	1	MDA-468 (n=1)
32.3802	0	0	FALSE	0	53	MDA-468	51	1	MDA-468 (n=1)
13645.6	3040.84	0	TRUE	1	53	MDA-468	51	1	MDA-468 (n=1)
17.4597	157.137	0	FALSE	0	53	MDA-468	51	1	MDA-468 (n=1)
13889.7	1744	0	TRUE	1	53	MDA-468	51	1	MDA-468 (n=1)
20288.9	1667.83	0	TRUE	1	53	MDA-468	51	1	MDA-468 (n=1)
183.896	0	0	FALSE	0	53	MDA-468	51	1	MDA-468 (n=1)
25.5688	230.119	0	FALSE	0	53	MDA-468	51	1	MDA-468 (n=1)
23201.2	21987.4	0	FALSE	0	53	MDA-468	51	1	MDA-468 (n=1)
47.6403	0	0	FALSE	0	53	MDA-468	51	1	MDA-468 (n=1)
11352.6	1744.75	0	TRUE	1	53	MDA-468	51	1	MDA-468 (n=1)
167.286	403.783	0	TRUE	1	53	MDA-468	51	1	MDA-468 (n=1)
82.198	0	0	FALSE	0	53	MDA-468	51	1	MDA-468 (n=1)
374909	675979	1000000	TRUE	1	53	MDA-468	51	1	MDA-468 (n=1)
21117.7	4399.06	0	TRUE	0	53	MDA-468	51	1	MDA-468 (n=1)
55.6949	0	0	FALSE	0	53	MDA-468	51	1	MDA-468 (n=1)
1372.29	442.336	0	TRUE	1	53	MDA-468	51	1	MDA-468 (n=1)
473572	249711	0	TRUE	1	53	MDA-468	51	1	MDA-468 (n=1)
26.4032	112.835	0	FALSE	0	53	MDA-468	51	1	MDA-468 (n=1)
56.7551	510.796	0	FALSE	0	53	MDA-468	51	1	MDA-468 (n=1)
240.409	1992.02	0	TRUE	1	53	MDA-468	51	1	MDA-468 (n=1)
43.307	0	0	FALSE	0	53	MDA-468	51	1	MDA-468 (n=1)
163.001	1248.39	0	TRUE	1	53	MDA-468	51	1	MDA-468 (n=1)
1265.1	100.05	0	FALSE	0	60	PDX-1432C	54	3	PDX-1432C (n=3)
7424.77	973.831	0	FALSE	0	60	PDX-1432C	54	3	PDX-1432C (n=3)
1070.6	1881.36	0	FALSE	0	60	PDX-1432C	54	3	PDX-1432C (n=3)
344115	722597	1000000	FALSE	0	60	PDX-1432C	54	3	PDX-1432C (n=3)
106.194	402.48	0	FALSE	0	60	PDX-1432C	54	3	PDX-1432C (n=3)
10174.2	10067.9	0	FALSE	0	60	PDX-1432C	54	3	PDX-1432C (n=3)
212.371	353.832	0	FALSE	0	60	PDX-1432C	54	3	PDX-1432C (n=3)
82454.7	13654.5	0	FALSE	0	60	PDX-1432C	54	3	PDX-1432C (n=3)
6398.64	734.085	0	FALSE	0	60	PDX-1432C	54	3	PDX-1432C (n=3)
59279.1	1723.8	0	FALSE	0	60	PDX-1432C	54	3	PDX-1432C (n=3)
8418.59	9238.84	0	FALSE	0	60	PDX-1432C	54	3	PDX-1432C (n=3)
10001.4	834.386	0	FALSE	0	60	PDX-1432C	54	3	PDX-1432C (n=3)
59.0664	0	0	FALSE	0	60	PDX-1432C	54	3	PDX-1432C (n=3)
16.0545	144.491	0	FALSE	0	60	PDX-1432C	54	3	PDX-1432C (n=3)
161.678	0	0	FALSE	0	60	PDX-1432C	54	3	PDX-1432C (n=3)
1197.73	0	0	FALSE	0	60	PDX-1432C	54	3	PDX-1432C (n=3)
11989	12324.4	0	FALSE	0	60	PDX-1432C	54	3	PDX-1432C (n=3)
65230.1	17017.8	0	FALSE	0	60	PDX-1432C	54	3	PDX-1432C (n=3)
6.00012	0	0	FALSE	0	60	PDX-1432C	54	3	PDX-1432C (n=3)
11381	1073.88	0	FALSE	0	60	PDX-1432C	54	3	PDX-1432C (n=3)
92.7886	0	0	FALSE	0	60	PDX-1432C	54	3	PDX-1432C (n=3)
7921.97	1017.91	0	FALSE	0	60	PDX-1432C	54	3	PDX-1432C (n=3)
56.8914	512.022	0	FALSE	0	60	PDX-1432C	54	3	PDX-1432C (n=3)
685.781	495.582	0	FALSE	0	60	PDX-1432C	54	3	PDX-1432C (n=3)
13.4819	0	0	FALSE	0	60	PDX-1432C	54	3	PDX-1432C (n=3)
103.908	437.792	0	FALSE	0	60	PDX-1432C	54	3	PDX-1432C (n=3)
2985.09	1430.59	0	FALSE	0	60	PDX-1432C	54	3	PDX-1432C (n=3)
8949.69	903.682	0	FALSE	0	60	PDX-1432C	54	3	PDX-1432C (n=3)
1086.5	0	0	FALSE	0	60	PDX-1432C	54	3	PDX-1432C (n=3)
1256.36	0	0	FALSE	0	60	PDX-1432C	54	3	PDX-1432C (n=3)
16785.3	1360.81	0	FALSE	0	60	PDX-1432C	54	3	PDX-1432C (n=3)
20857.5	23481	0	FALSE	0	60	PDX-1432C	54	3	PDX-1432C (n=3)
2027.11	1615.46	0	FALSE	0	60	PDX-1432C	54	3	PDX-1432C (n=3)
21038.4	24047.3	0	FALSE	0	60	PDX-1432C	54	3	PDX-1432C (n=3)
906.448	579.403	0	FALSE	0	60	PDX-1432C	54	3	PDX-1432C (n=3)
10246.7	847.736	0	FALSE	0	60	PDX-1432C	54	3	PDX-1432C (n=3)
7682.53	15183	0	FALSE	0	60	PDX-1432C	54	3	PDX-1432C (n=3)
170.477	0	0	FALSE	0	60	PDX-1432C	54	3	PDX-1432C (n=3)
23743.3	9755.19	0	FALSE	0	60	PDX-1432C	54	3	PDX-1432C (n=3)
1410.71	2243.37	0	FALSE	0	60	PDX-1432C	54	3	PDX-1432C (n=3)
86824.9	89997.7	0	FALSE	0	60	PDX-1432C	54	3	PDX-1432C (n=3)
1103.64	105.572	0	FALSE	0	60	PDX-1432C	54	3	PDX-1432C (n=3)
1236.51	802.318	0	FALSE	0	60	PDX-1432C	54	3	PDX-1432C (n=3)
122512	21173.2	0	FALSE	0	60	PDX-1432C	54	3	PDX-1432C (n=3)
193.4	387.466	0	FALSE	0	60	PDX-1432C	54	3	PDX-1432C (n=3)
39147.3	10499.9	0	FALSE	0	60	PDX-1432C	54	3	PDX-1432C (n=3)
403.28	3084.04	0	FALSE	0	61	PDX-1432C	54	3	PDX-1432C (n=3)
34003.4	79776	0	FALSE	0	61	PDX-1432C	54	3	PDX-1432C (n=3)
4.94466	0	0	FALSE	0	61	PDX-1432C	54	3	PDX-1432C (n=3)
1580.54	5014.18	0	FALSE	0	61	PDX-1432C	54	3	PDX-1432C (n=3)
51327.4	162045	0	FALSE	0	61	PDX-1432C	54	3	PDX-1432C (n=3)
33592	79021.4	0	FALSE	0	61	PDX-1432C	54	3	PDX-1432C (n=3)
14.4882	188.347	0	FALSE	0	61	PDX-1432C	54	3	PDX-1432C (n=3)
10.7996	140.395	0	FALSE	0	61	PDX-1432C	54	3	PDX-1432C (n=3)
2073.92	11754.9	0	FALSE	0	61	PDX-1432C	54	3	PDX-1432C (n=3)
11.1387	144.803	0	FALSE	0	61	PDX-1432C	54	3	PDX-1432C (n=3)
1898.12	10938.7	0	FALSE	0	61	PDX-1432C	54	3	PDX-1432C (n=3)
718.682	0	0	FALSE	0	61	PDX-1432C	54	3	PDX-1432C (n=3)
13.0899	170.169	0	FALSE	0	61	PDX-1432C	54	3	PDX-1432C (n=3)
2397.04	12636.8	0	FALSE	0	61	PDX-1432C	54	3	PDX-1432C (n=3)
197042	289421	485407	FALSE	0	61	PDX-1432C	54	3	PDX-1432C (n=3)
60081.8	97277.6	0	FALSE	0	61	PDX-1432C	54	3	PDX-1432C (n=3)
2229.02	13133.1	0	FALSE	0	61	PDX-1432C	54	3	PDX-1432C (n=3)
305.249	2353.78	0	FALSE	0	61	PDX-1432C	54	3	PDX-1432C (n=3)
9121.63	2886.57	0	FALSE	0	61	PDX-1432C	54	3	PDX-1432C (n=3)
2711.38	15857.1	0	FALSE	0	61	PDX-1432C	54	3	PDX-1432C (n=3)
10.7597	0	0	FALSE	0	61	PDX-1432C	54	3	PDX-1432C (n=3)
336.042	121.826	0	FALSE	0	61	PDX-1432C	54	3	PDX-1432C (n=3)
68.3579	788.517	0	FALSE	0	61	PDX-1432C	54	3	PDX-1432C (n=3)
358463	620597	0	FALSE	0	61	PDX-1432C	54	3	PDX-1432C (n=3)
393.781	1798.31	0	FALSE	0	61	PDX-1432C	54	3	PDX-1432C (n=3)
24.0586	312.762	0	FALSE	0	61	PDX-1432C	54	3	PDX-1432C (n=3)
4132.43	23188.6	0	FALSE	0	61	PDX-1432C	54	3	PDX-1432C (n=3)
2933.47	16216.5	0	FALSE	0	61	PDX-1432C	54	3	PDX-1432C (n=3)
79239.7	309440	0	FALSE	0	61	PDX-1432C	54	3	PDX-1432C (n=3)
26486.8	66213.6	0	FALSE	0	61	PDX-1432C	54	3	PDX-1432C (n=3)
141.08	1018.04	0	FALSE	0	61	PDX-1432C	54	3	PDX-1432C (n=3)
2343.23	13715.7	0	FALSE	0	61	PDX-1432C	54	3	PDX-1432C (n=3)
29.2954	259.726	0	FALSE	0	61	PDX-1432C	54	3	PDX-1432C (n=3)
490.087	114.213	0	FALSE	0	61	PDX-1432C	54	3	PDX-1432C (n=3)
2678.06	15551.8	0	FALSE	0	61	PDX-1432C	54	3	PDX-1432C (n=3)
7888.83	2594.2	0	FALSE	0	61	PDX-1432C	54	3	PDX-1432C (n=3)
53144.6	483.064	0	FALSE	0	61	PDX-1432C	54	3	PDX-1432C (n=3)
1053.03	0	0	FALSE	0	61	PDX-1432C	54	3	PDX-1432C (n=3)
26222.9	63088.6	514593	FALSE	0	61	PDX-1432C	54	3	PDX-1432C (n=3)
1791.86	9888.54	0	FALSE	0	61	PDX-1432C	54	3	PDX-1432C (n=3)
2409.27	14451.4	0	FALSE	0	61	PDX-1432C	54	3	PDX-1432C (n=3)
21.7583	282.858	0	FALSE	0	61	PDX-1432C	54	3	PDX-1432C (n=3)
21066.5	47678.2	0	FALSE	0	61	PDX-1432C	54	3	PDX-1432C (n=3)
15.7466	204.706	0	FALSE	0	61	PDX-1432C	54	3	PDX-1432C (n=3)
499.736	3752.42	0	FALSE	0	61	PDX-1432C	54	3	PDX-1432C (n=3)
8576.54	2396.68	0	FALSE	0	61	PDX-1432C	54	3	PDX-1432C (n=3)
365626	757872	618044	TRUE	1	63	PDX-4295	58	3	PDX-4295 (n=3)
10095.9	5821.76	381956	TRUE	1	63	PDX-4295	58	3	PDX-4295 (n=3)
53.1277	226.484	0	FALSE	0	63	PDX-4295	58	3	PDX-4295 (n=3)
33.2127	143.943	0	FALSE	0	63	PDX-4295	58	3	PDX-4295 (n=3)
34.0364	161.184	0	FALSE	0	63	PDX-4295	58	3	PDX-4295 (n=3)
8.23585	65.8868	0	FALSE	0	63	PDX-4295	58	3	PDX-4295 (n=3)
1100.93	6132.47	0	FALSE	0	63	PDX-4295	58	3	PDX-4295 (n=3)
64.9421	302.728	0	FALSE	0	63	PDX-4295	58	3	PDX-4295 (n=3)
40.2883	191.451	0	FALSE	0	63	PDX-4295	58	3	PDX-4295 (n=3)
78196.5	150343	0	TRUE	1	63	PDX-4295	58	3	PDX-4295 (n=3)
383467	801090	0	TRUE	1	63	PDX-4295	58	3	PDX-4295 (n=3)
8.49262	67.9409	0	FALSE	0	63	PDX-4295	58	3	PDX-4295 (n=3)
31806	43723.3	0	TRUE	1	63	PDX-4295	58	3	PDX-4295 (n=3)
55761.9	106828	0	TRUE	1	63	PDX-4295	58	3	PDX-4295 (n=3)
73704.1	127029	0	TRUE	1	63	PDX-4295	58	3	PDX-4295 (n=3)
505.558	0	0	FALSE	0	64	PDX-4295	57	3	PDX-4295 (n=3)
143.306	0	0	FALSE	0	64	PDX-4295	57	3	PDX-4295 (n=3)
407809	441388	496552	FALSE	0	64	PDX-4295	57	3	PDX-4295 (n=3)
121.335	0	0	FALSE	0	64	PDX-4295	57	3	PDX-4295 (n=3)
372064	470089	412583	FALSE	0	64	PDX-4295	57	3	PDX-4295 (n=3)
217835	88523	90864.8	FALSE	0	64	PDX-4295	57	3	PDX-4295 (n=3)
87.8247	0	0	FALSE	0	64	PDX-4295	57	3	PDX-4295 (n=3)
365.825	0	0	FALSE	0	64	PDX-4295	57	3	PDX-4295 (n=3)
658.705	0	0	FALSE	0	64	PDX-4295	57	3	PDX-4295 (n=3)
168.796	0	0	FALSE	0	64	PDX-4295	57	3	PDX-4295 (n=3)
204.595	0	0	FALSE	0	64	PDX-4295	57	3	PDX-4295 (n=3)
36.053	0	0	FALSE	0	64	PDX-4295	57	3	PDX-4295 (n=3)
7178.26	31868.6	0	FALSE	0	65	PDX-4295	57	3	PDX-4295 (n=3)
12.9914	116.923	0	FALSE	0	65	PDX-4295	57	3	PDX-4295 (n=3)
5.69757	51.2782	0	FALSE	0	65	PDX-4295	57	3	PDX-4295 (n=3)
269894	811477	488633	TRUE	1	65	PDX-4295	57	3	PDX-4295 (n=3)
181736	88866.9	0	FALSE	0	65	PDX-4295	57	3	PDX-4295 (n=3)
18.3092	0	0	FALSE	0	65	PDX-4295	57	3	PDX-4295 (n=3)
155863	69768	0	FALSE	0	65	PDX-4295	57	3	PDX-4295 (n=3)
20.2741	0	0	FALSE	0	65	PDX-4295	57	3	PDX-4295 (n=3)
30312.1	238.507	0	FALSE	0	65	PDX-4295	57	3	PDX-4295 (n=3)
11.9555	107.599	0	FALSE	0	65	PDX-4295	57	3	PDX-4295 (n=3)
6.48511	58.366	0	FALSE	0	65	PDX-4295	57	3	PDX-4295 (n=3)
25.771	231.939	0	FALSE	0	65	PDX-4295	57	3	PDX-4295 (n=3)
18.4406	165.965	0	FALSE	0	65	PDX-4295	57	3	PDX-4295 (n=3)
149.377	403.276	0	FALSE	0	65	PDX-4295	57	3	PDX-4295 (n=3)
7.32117	0	0	FALSE	0	65	PDX-4295	57	3	PDX-4295 (n=3)
9.77771	87.9994	0	FALSE	0	65	PDX-4295	57	3	PDX-4295 (n=3)
17.1351	154.216	0	FALSE	0	65	PDX-4295	57	3	PDX-4295 (n=3)
101.805	916.248	0	FALSE	0	65	PDX-4295	57	3	PDX-4295 (n=3)
207.841	1870.57	0	FALSE	0	65	PDX-4295	57	3	PDX-4295 (n=3)
353969	990303	511367	TRUE	1	65	PDX-4295	57	3	PDX-4295 (n=3)
11.374	102.366	0	FALSE	0	65	PDX-4295	57	3	PDX-4295 (n=3)
11.813	106.317	0	FALSE	0	65	PDX-4295	57	3	PDX-4295 (n=3)
13.4882	121.394	0	FALSE	0	65	PDX-4295	57	3	PDX-4295 (n=3)
103.498	931.482	0	FALSE	0	65	PDX-4295	57	3	PDX-4295 (n=3)
123.683	1113.15	0	FALSE	0	65	PDX-4295	57	3	PDX-4295 (n=3)
8.2662	74.3958	0	FALSE	0	65	PDX-4295	57	3	PDX-4295 (n=3)
8.78416	79.0574	0	FALSE	0	65	PDX-4295	57	3	PDX-4295 (n=3)
53.8535	123.958	0	FALSE	0	65	PDX-4295	57	3	PDX-4295 (n=3)
14.1756	127.581	0	FALSE	0	65	PDX-4295	57	3	PDX-4295 (n=3)
52.6973	236.982	0	FALSE	0	65	PDX-4295	57	3	PDX-4295 (n=3)
33.0341	297.307	0	FALSE	0	65	PDX-4295	57	3	PDX-4295 (n=3)
164203	380042	894061	TRUE	1	70	MDA-231	1009	2	MDA-231 (n=2)
12.5767	0	0	FALSE	0	70	MDA-231	1009	2	MDA-231 (n=2)
54.8287	530.15	0	FALSE	0	70	MDA-231	1009	2	MDA-231 (n=2)
9.23283	120.027	0	FALSE	0	70	MDA-231	1009	2	MDA-231 (n=2)
1544.2	10324.8	0	FALSE	0	70	MDA-231	1009	2	MDA-231 (n=2)
175.427	1951.43	0	FALSE	0	70	MDA-231	1009	2	MDA-231 (n=2)
30.2597	0	0	FALSE	0	70	MDA-231	1009	2	MDA-231 (n=2)
2193.51	22803.5	0	FALSE	0	70	MDA-231	1009	2	MDA-231 (n=2)
56.1581	0	0	FALSE	0	70	MDA-231	1009	2	MDA-231 (n=2)
13425.6	10708.9	0	TRUE	1	70	MDA-231	1009	2	MDA-231 (n=2)
7085.26	17323.1	0	FALSE	0	70	MDA-231	1009	2	MDA-231 (n=2)
9.27353	120.556	0	FALSE	0	70	MDA-231	1009	2	MDA-231 (n=2)
13.188	171.445	0	FALSE	0	70	MDA-231	1009	2	MDA-231 (n=2)
14.4845	0	0	FALSE	0	70	MDA-231	1009	2	MDA-231 (n=2)
1201.81	5485.07	0	TRUE	1	70	MDA-231	1009	2	MDA-231 (n=2)
22471.6	22066.4	0	TRUE	1	70	MDA-231	1009	2	MDA-231 (n=2)
532.361	2108.96	0	FALSE	0	70	MDA-231	1009	2	MDA-231 (n=2)
8.90323	115.742	0	FALSE	0	70	MDA-231	1009	2	MDA-231 (n=2)
459.157	360.874	0	FALSE	0	70	MDA-231	1009	2	MDA-231 (n=2)
22.0533	286.693	0	FALSE	0	70	MDA-231	1009	2	MDA-231 (n=2)
1081.59	1537.38	0	TRUE	1	70	MDA-231	1009	2	MDA-231 (n=2)
21282.2	40951.2	0	TRUE	1	70	MDA-231	1009	2	MDA-231 (n=2)
29.6677	0	0	FALSE	0	70	MDA-231	1009	2	MDA-231 (n=2)
566.489	1495.86	0	FALSE	0	70	MDA-231	1009	2	MDA-231 (n=2)
432.831	2616.11	0	FALSE	0	70	MDA-231	1009	2	MDA-231 (n=2)
183.331	0	0	FALSE	0	70	MDA-231	1009	2	MDA-231 (n=2)
1899.24	2680.69	0	FALSE	0	70	MDA-231	1009	2	MDA-231 (n=2)
161.962	0	0	FALSE	0	70	MDA-231	1009	2	MDA-231 (n=2)
65.3163	144.413	0	FALSE	0	70	MDA-231	1009	2	MDA-231 (n=2)
99.1737	646.738	0	FALSE	0	70	MDA-231	1009	2	MDA-231 (n=2)
117.066	1340.38	0	FALSE	0	70	MDA-231	1009	2	MDA-231 (n=2)
1842.64	614.311	0	TRUE	1	70	MDA-231	1009	2	MDA-231 (n=2)
24.2357	315.064	0	FALSE	0	70	MDA-231	1009	2	MDA-231 (n=2)
62741.9	115042	0	FALSE	0	70	MDA-231	1009	2	MDA-231 (n=2)
7.08017	0	0	FALSE	0	70	MDA-231	1009	2	MDA-231 (n=2)
16.6694	0	0	FALSE	0	70	MDA-231	1009	2	MDA-231 (n=2)
9.26197	0	0	FALSE	0	70	MDA-231	1009	2	MDA-231 (n=2)
75.9623	132.617	0	FALSE	0	70	MDA-231	1009	2	MDA-231 (n=2)
44.7727	0	0	FALSE	0	70	MDA-231	1009	2	MDA-231 (n=2)
51.5877	103.946	0	FALSE	0	70	MDA-231	1009	2	MDA-231 (n=2)
24.678	107.437	0	FALSE	0	70	MDA-231	1009	2	MDA-231 (n=2)
255.93	3327.09	0	FALSE	0	70	MDA-231	1009	2	MDA-231 (n=2)
46.721	457.308	0	FALSE	0	70	MDA-231	1009	2	MDA-231 (n=2)
69.2306	273.274	0	FALSE	0	70	MDA-231	1009	2	MDA-231 (n=2)
15.3371	0	0	FALSE	0	70	MDA-231	1009	2	MDA-231 (n=2)
105.259	213.499	0	FALSE	0	70	MDA-231	1009	2	MDA-231 (n=2)
143.209	1251.01	0	FALSE	0	70	MDA-231	1009	2	MDA-231 (n=2)
36.7695	262.271	0	FALSE	0	70	MDA-231	1009	2	MDA-231 (n=2)
15.0749	0	0	FALSE	0	70	MDA-231	1009	2	MDA-231 (n=2)
47.7506	322.239	0	FALSE	0	70	MDA-231	1009	2	MDA-231 (n=2)
30.5144	0	0	FALSE	0	70	MDA-231	1009	2	MDA-231 (n=2)
41.8753	544.38	0	FALSE	0	70	MDA-231	1009	2	MDA-231 (n=2)
86.2553	146.794	0	FALSE	0	70	MDA-231	1009	2	MDA-231 (n=2)
137.186	425.146	0	FALSE	0	70	MDA-231	1009	2	MDA-231 (n=2)
51.8567	210.886	0	FALSE	0	70	MDA-231	1009	2	MDA-231 (n=2)
11.0063	143.082	0	TRUE	1	70	MDA-231	1009	2	MDA-231 (n=2)
15.7484	204.729	0	FALSE	0	70	MDA-231	1009	2	MDA-231 (n=2)
73.8485	355.448	0	TRUE	1	70	MDA-231	1009	2	MDA-231 (n=2)
13.4159	174.407	0	FALSE	0	70	MDA-231	1009	2	MDA-231 (n=2)
13.7547	0	0	FALSE	0	70	MDA-231	1009	2	MDA-231 (n=2)
32130.9	47982.9	0	TRUE	1	70	MDA-231	1009	2	MDA-231 (n=2)
11.0632	0	0	FALSE	0	70	MDA-231	1009	2	MDA-231 (n=2)
122.915	1301.2	0	FALSE	0	70	MDA-231	1009	2	MDA-231 (n=2)
610.071	181.25	0	FALSE	0	70	MDA-231	1009	2	MDA-231 (n=2)
12.5487	0	0	FALSE	0	70	MDA-231	1009	2	MDA-231 (n=2)
48.7244	195.302	0	FALSE	0	70	MDA-231	1009	2	MDA-231 (n=2)
16.9039	0	0	FALSE	0	70	MDA-231	1009	2	MDA-231 (n=2)
11.5736	150.456	0	FALSE	0	70	MDA-231	1009	2	MDA-231 (n=2)
45589.5	153504	0	TRUE	1	70	MDA-231	1009	2	MDA-231 (n=2)
202.427	0	0	TRUE	1	70	MDA-231	1009	2	MDA-231 (n=2)
196253	573418	0	TRUE	1	70	MDA-231	1009	2	MDA-231 (n=2)
8.67373	0	0	FALSE	0	70	MDA-231	1009	2	MDA-231 (n=2)
171.425	911.126	0	FALSE	0	70	MDA-231	1009	2	MDA-231 (n=2)
102983	397365	58352.8	TRUE	1	70	MDA-231	1009	2	MDA-231 (n=2)
48.858	635.154	0	FALSE	0	70	MDA-231	1009	2	MDA-231 (n=2)
20.8184	99.661	0	FALSE	0	70	MDA-231	1009	2	MDA-231 (n=2)
19.8135	145.207	0	FALSE	0	70	MDA-231	1009	2	MDA-231 (n=2)
7.30582	94.9756	0	FALSE	0	70	MDA-231	1009	2	MDA-231 (n=2)
220.271	1200.8	0	FALSE	0	70	MDA-231	1009	2	MDA-231 (n=2)
118610	27079.4	0	TRUE	1	70	MDA-231	1009	2	MDA-231 (n=2)
13.3761	0	0	FALSE	0	70	MDA-231	1009	2	MDA-231 (n=2)
2365.43	2289.4	0	TRUE	1	70	MDA-231	1009	2	MDA-231 (n=2)
259.568	2642.78	0	FALSE	0	70	MDA-231	1009	2	MDA-231 (n=2)
1319.58	1722.18	0	FALSE	0	70	MDA-231	1009	2	MDA-231 (n=2)
181.231	1746.36	0	FALSE	0	70	MDA-231	1009	2	MDA-231 (n=2)
25231.9	34256.5	0	TRUE	1	70	MDA-231	1009	2	MDA-231 (n=2)
193.407	408.172	0	FALSE	0	70	MDA-231	1009	2	MDA-231 (n=2)
7.83055	0	0	FALSE	0	70	MDA-231	1009	2	MDA-231 (n=2)
45.151	0	0	TRUE	1	70	MDA-231	1009	2	MDA-231 (n=2)
225.437	353.944	0	FALSE	0	70	MDA-231	1009	2	MDA-231 (n=2)
8.91927	115.95	0	FALSE	0	70	MDA-231	1009	2	MDA-231 (n=2)
134.499	436.581	0	FALSE	0	70	MDA-231	1009	2	MDA-231 (n=2)
2111.99	7296.64	0	TRUE	1	70	MDA-231	1009	2	MDA-231 (n=2)
176.687	605.158	0	FALSE	0	70	MDA-231	1009	2	MDA-231 (n=2)
213.467	0	0	FALSE	0	70	MDA-231	1009	2	MDA-231 (n=2)
19155.3	83884.8	0	TRUE	1	70	MDA-231	1009	2	MDA-231 (n=2)
1176.16	1964.39	0	FALSE	0	70	MDA-231	1009	2	MDA-231 (n=2)
88.2388	363.735	0	FALSE	0	70	MDA-231	1009	2	MDA-231 (n=2)
105.074	0	0	FALSE	0	70	MDA-231	1009	2	MDA-231 (n=2)
90701.3	6808.95	47586.6	TRUE	1	70	MDA-231	1009	2	MDA-231 (n=2)
6.85665	0	0	FALSE	0	70	MDA-231	1009	2	MDA-231 (n=2)
53481.4	0	0	FALSE	0	70	MDA-231	1009	2	MDA-231 (n=2)
21.5082	0	0	FALSE	0	70	MDA-231	1009	2	MDA-231 (n=2)
18.4821	116.536	0	FALSE	0	70	MDA-231	1009	2	MDA-231 (n=2)
166.942	165.308	0	FALSE	0	70	MDA-231	1009	2	MDA-231 (n=2)
1347.69	17732.8	440.262	TRUE	1	71	MDA-231	1009	2	MDA-231 (n=2)
14.8111	0	0	TRUE	1	71	MDA-231	1009	2	MDA-231 (n=2)
5.97542	0	0	FALSE	0	71	MDA-231	1009	2	MDA-231 (n=2)
7.96598	111.524	0	FALSE	0	71	MDA-231	1009	2	MDA-231 (n=2)
528.394	0	0	FALSE	0	71	MDA-231	1009	2	MDA-231 (n=2)
4967.06	32100.3	0	FALSE	0	71	MDA-231	1009	2	MDA-231 (n=2)
200.86	109.728	0	TRUE	1	71	MDA-231	1009	2	MDA-231 (n=2)
180.004	2520.05	0	FALSE	0	71	MDA-231	1009	2	MDA-231 (n=2)
2305.29	31164.8	0	FALSE	0	71	MDA-231	1009	2	MDA-231 (n=2)
43.0805	0	0	FALSE	0	71	MDA-231	1009	2	MDA-231 (n=2)
6.34243	88.794	0	FALSE	0	71	MDA-231	1009	2	MDA-231 (n=2)
1605.06	16994.7	312987	TRUE	1	71	MDA-231	1009	2	MDA-231 (n=2)
412.644	5777.02	0	FALSE	0	71	MDA-231	1009	2	MDA-231 (n=2)
3131.6	19257	0	FALSE	0	71	MDA-231	1009	2	MDA-231 (n=2)
28.3207	0	0	FALSE	0	71	MDA-231	1009	2	MDA-231 (n=2)
26779.4	266711	0	TRUE	1	71	MDA-231	1009	2	MDA-231 (n=2)
18.212	254.968	0	FALSE	0	71	MDA-231	1009	2	MDA-231 (n=2)
6016.33	2467.82	0	FALSE	0	71	MDA-231	1009	2	MDA-231 (n=2)
33.6272	470.78	0	FALSE	0	71	MDA-231	1009	2	MDA-231 (n=2)
27.7595	388.633	0	FALSE	0	71	MDA-231	1009	2	MDA-231 (n=2)
535.791	0	0	FALSE	0	71	MDA-231	1009	2	MDA-231 (n=2)
11.7379	164.33	0	FALSE	0	71	MDA-231	1009	2	MDA-231 (n=2)
17.917	0	0	FALSE	0	71	MDA-231	1009	2	MDA-231 (n=2)
1444.81	18434.7	0	FALSE	0	71	MDA-231	1009	2	MDA-231 (n=2)
9826.74	65185.8	0	TRUE	1	71	MDA-231	1009	2	MDA-231 (n=2)
16.7526	234.536	0	FALSE	0	71	MDA-231	1009	2	MDA-231 (n=2)
15.0887	211.241	0	FALSE	0	71	MDA-231	1009	2	MDA-231 (n=2)
139.277	1949.88	0	TRUE	1	71	MDA-231	1009	2	MDA-231 (n=2)
157.737	2025.8	0	FALSE	0	71	MDA-231	1009	2	MDA-231 (n=2)
567943	2.27594e+06	673294	TRUE	1	71	MDA-231	1009	2	MDA-231 (n=2)
4875.64	2759.11	0	FALSE	0	71	MDA-231	1009	2	MDA-231 (n=2)
52.4795	734.713	0	FALSE	0	71	MDA-231	1009	2	MDA-231 (n=2)
1530.4	20008.8	0	TRUE	1	71	MDA-231	1009	2	MDA-231 (n=2)
113.237	615.654	0	TRUE	1	71	MDA-231	1009	2	MDA-231 (n=2)
4859.54	2507.61	0	FALSE	0	71	MDA-231	1009	2	MDA-231 (n=2)
133.765	1872.71	0	FALSE	0	71	MDA-231	1009	2	MDA-231 (n=2)
8.71756	122.046	0	FALSE	0	71	MDA-231	1009	2	MDA-231 (n=2)
13.9229	194.92	0	FALSE	0	71	MDA-231	1009	2	MDA-231 (n=2)
16.3596	229.034	0	TRUE	1	71	MDA-231	1009	2	MDA-231 (n=2)
13.6426	190.997	0	FALSE	0	71	MDA-231	1009	2	MDA-231 (n=2)
141.84	1985.76	0	FALSE	0	71	MDA-231	1009	2	MDA-231 (n=2)
206.3	2888.21	0	TRUE	1	71	MDA-231	1009	2	MDA-231 (n=2)
257745	40302.9	0	TRUE	1	71	MDA-231	1009	2	MDA-231 (n=2)
8689.99	95006.5	1101.14	TRUE	1	71	MDA-231	1009	2	MDA-231 (n=2)
208.133	2093.56	0	FALSE	0	71	MDA-231	1009	2	MDA-231 (n=2)
10.0096	140.134	0	FALSE	0	71	MDA-231	1009	2	MDA-231 (n=2)
11.0584	154.817	0	FALSE	0	71	MDA-231	1009	2	MDA-231 (n=2)
5222.12	1910.59	0	FALSE	0	71	MDA-231	1009	2	MDA-231 (n=2)
334.522	4683.31	0	TRUE	1	71	MDA-231	1009	2	MDA-231 (n=2)
2537.87	899.95	0	TRUE	1	71	MDA-231	1009	2	MDA-231 (n=2)
117.48	0	0	FALSE	0	71	MDA-231	1009	2	MDA-231 (n=2)
85309	60010.8	12177.4	TRUE	1	71	MDA-231	1009	2	MDA-231 (n=2)
63.755	170.299	0	FALSE	0	71	MDA-231	1009	2	MDA-231 (n=2)
15.9035	222.649	0	FALSE	0	71	MDA-231	1009	2	MDA-231 (n=2)
423.65	1570.09	0	FALSE	0	74	PDX-434	64	7	PDX-434 (n=7)
7.95004	0	0	FALSE	0	74	PDX-434	64	7	PDX-434 (n=7)
137.556	391.201	0	FALSE	0	74	PDX-434	64	7	PDX-434 (n=7)
273.303	1593.48	0	FALSE	0	74	PDX-434	64	7	PDX-434 (n=7)
52.9451	82.0564	0	FALSE	0	74	PDX-434	64	7	PDX-434 (n=7)
7.57876	83.3664	0	FALSE	0	74	PDX-434	64	7	PDX-434 (n=7)
42668	1096.46	0	FALSE	0	74	PDX-434	64	7	PDX-434 (n=7)
4735.47	40816.5	0	FALSE	0	74	PDX-434	64	7	PDX-434 (n=7)
9156.99	23585.5	0	FALSE	0	74	PDX-434	64	7	PDX-434 (n=7)
144.7	709.727	0	FALSE	0	74	PDX-434	64	7	PDX-434 (n=7)
138.25	0	0	FALSE	0	74	PDX-434	64	7	PDX-434 (n=7)
10.7827	0	0	FALSE	0	74	PDX-434	64	7	PDX-434 (n=7)
2492.1	6744.85	0	FALSE	0	74	PDX-434	64	7	PDX-434 (n=7)
2165.27	204.529	0	FALSE	0	74	PDX-434	64	7	PDX-434 (n=7)
716.312	0	0	FALSE	0	74	PDX-434	64	7	PDX-434 (n=7)
15.8057	0	0	FALSE	0	74	PDX-434	64	7	PDX-434 (n=7)
9.27707	0	0	FALSE	0	74	PDX-434	64	7	PDX-434 (n=7)
27.1286	0	0	FALSE	0	74	PDX-434	64	7	PDX-434 (n=7)
2603.11	0	0	FALSE	0	74	PDX-434	64	7	PDX-434 (n=7)
38.7933	0	0	FALSE	0	74	PDX-434	64	7	PDX-434 (n=7)
52.3367	0	0	FALSE	0	74	PDX-434	64	7	PDX-434 (n=7)
479.359	0	0	FALSE	0	74	PDX-434	64	7	PDX-434 (n=7)
91.4932	469.848	0	FALSE	0	74	PDX-434	64	7	PDX-434 (n=7)
93.9562	0	0	FALSE	0	74	PDX-434	64	7	PDX-434 (n=7)
45.7431	310.566	0	FALSE	0	74	PDX-434	64	7	PDX-434 (n=7)
8972.24	13928	0	FALSE	0	74	PDX-434	64	7	PDX-434 (n=7)
312.312	361.119	0	FALSE	0	74	PDX-434	64	7	PDX-434 (n=7)
37.1253	0	0	FALSE	0	74	PDX-434	64	7	PDX-434 (n=7)
894.957	0	0	FALSE	0	74	PDX-434	64	7	PDX-434 (n=7)
24.9377	0	0	FALSE	0	74	PDX-434	64	7	PDX-434 (n=7)
11531.5	2072.92	0	FALSE	0	74	PDX-434	64	7	PDX-434 (n=7)
1036.88	2657.84	0	FALSE	0	74	PDX-434	64	7	PDX-434 (n=7)
2653.28	23390.4	0	FALSE	0	74	PDX-434	64	7	PDX-434 (n=7)
70.7673	607.231	0	FALSE	0	74	PDX-434	64	7	PDX-434 (n=7)
5010.11	10941.2	0	FALSE	0	74	PDX-434	64	7	PDX-434 (n=7)
60.2918	0	0	FALSE	0	74	PDX-434	64	7	PDX-434 (n=7)
816.726	233.705	0	FALSE	0	74	PDX-434	64	7	PDX-434 (n=7)
270.792	0	0	FALSE	0	74	PDX-434	64	7	PDX-434 (n=7)
2115.25	372.476	0	FALSE	0	74	PDX-434	64	7	PDX-434 (n=7)
90.1861	256.394	0	FALSE	0	74	PDX-434	64	7	PDX-434 (n=7)
318.528	2250.67	0	FALSE	0	74	PDX-434	64	7	PDX-434 (n=7)
1163.13	137.698	0	FALSE	0	74	PDX-434	64	7	PDX-434 (n=7)
110.167	0	0	FALSE	0	74	PDX-434	64	7	PDX-434 (n=7)
96.9025	325.144	0	FALSE	0	74	PDX-434	64	7	PDX-434 (n=7)
13.3918	0	0	FALSE	0	74	PDX-434	64	7	PDX-434 (n=7)
5.96118	0	0	FALSE	0	74	PDX-434	64	7	PDX-434 (n=7)
221.401	1539.97	0	FALSE	0	74	PDX-434	64	7	PDX-434 (n=7)
1011.96	1086.86	0	FALSE	0	74	PDX-434	64	7	PDX-434 (n=7)
10.4441	0	0	FALSE	0	74	PDX-434	64	7	PDX-434 (n=7)
8955.36	72521.9	0	FALSE	0	74	PDX-434	64	7	PDX-434 (n=7)
40.0304	0	0	FALSE	0	74	PDX-434	64	7	PDX-434 (n=7)
76.01	0	0	FALSE	0	74	PDX-434	64	7	PDX-434 (n=7)
27.1806	0	0	FALSE	0	74	PDX-434	64	7	PDX-434 (n=7)
268.144	0	0	FALSE	0	74	PDX-434	64	7	PDX-434 (n=7)
205.692	925.391	0	FALSE	0	74	PDX-434	64	7	PDX-434 (n=7)
18.9843	0	0	FALSE	0	74	PDX-434	64	7	PDX-434 (n=7)
6.32649	0	0	FALSE	0	74	PDX-434	64	7	PDX-434 (n=7)
1629.85	827.933	0	FALSE	0	74	PDX-434	64	7	PDX-434 (n=7)
101.56	591.802	0	FALSE	0	74	PDX-434	64	7	PDX-434 (n=7)
8695.98	518.779	0	FALSE	0	74	PDX-434	64	7	PDX-434 (n=7)
123587	228576	313068	FALSE	0	74	PDX-434	64	7	PDX-434 (n=7)
2982.83	9539	0	FALSE	0	74	PDX-434	64	7	PDX-434 (n=7)
25.474	0	0	FALSE	0	74	PDX-434	64	7	PDX-434 (n=7)
8782.4	10198.5	0	FALSE	0	74	PDX-434	64	7	PDX-434 (n=7)
17.0118	0	0	FALSE	0	74	PDX-434	64	7	PDX-434 (n=7)
483.601	433.375	0	FALSE	0	74	PDX-434	64	7	PDX-434 (n=7)
530.292	0	0	FALSE	0	74	PDX-434	64	7	PDX-434 (n=7)
38.2379	420.617	0	FALSE	0	74	PDX-434	64	7	PDX-434 (n=7)
514.001	432.985	0	FALSE	0	74	PDX-434	64	7	PDX-434 (n=7)
144.172	1263.88	0	FALSE	0	74	PDX-434	64	7	PDX-434 (n=7)
56.3863	0	0	FALSE	0	74	PDX-434	64	7	PDX-434 (n=7)
1936.14	5966.4	0	FALSE	0	74	PDX-434	64	7	PDX-434 (n=7)
4245.01	145.638	0	FALSE	0	74	PDX-434	64	7	PDX-434 (n=7)
936.794	825.283	0	FALSE	0	74	PDX-434	64	7	PDX-434 (n=7)
964.515	1251.96	0	FALSE	0	74	PDX-434	64	7	PDX-434 (n=7)
205.175	526.09	0	FALSE	0	74	PDX-434	64	7	PDX-434 (n=7)
990.414	2402.76	0	FALSE	0	74	PDX-434	64	7	PDX-434 (n=7)
204.673	1476.9	0	FALSE	0	74	PDX-434	64	7	PDX-434 (n=7)
8.01368	0	0	FALSE	0	74	PDX-434	64	7	PDX-434 (n=7)
226.77	1222.46	0	FALSE	0	74	PDX-434	64	7	PDX-434 (n=7)
479.737	4628.41	0	FALSE	0	74	PDX-434	64	7	PDX-434 (n=7)
1614.98	182.279	0	FALSE	0	74	PDX-434	64	7	PDX-434 (n=7)
1693.88	158.212	0	FALSE	0	74	PDX-434	64	7	PDX-434 (n=7)
97.636	226.433	0	FALSE	0	74	PDX-434	64	7	PDX-434 (n=7)
22.9892	0	0	FALSE	0	74	PDX-434	64	7	PDX-434 (n=7)
385.711	2263.95	0	FALSE	0	74	PDX-434	64	7	PDX-434 (n=7)
10.782	0	0	FALSE	0	74	PDX-434	64	7	PDX-434 (n=7)
25602.8	223376	0	FALSE	0	74	PDX-434	64	7	PDX-434 (n=7)
13589.6	120947	0	FALSE	0	74	PDX-434	64	7	PDX-434 (n=7)
138.746	462.402	0	FALSE	0	74	PDX-434	64	7	PDX-434 (n=7)
15.0798	0	0	FALSE	0	74	PDX-434	64	7	PDX-434 (n=7)
16.0612	0	0	FALSE	0	74	PDX-434	64	7	PDX-434 (n=7)
61.3177	0	0	FALSE	0	74	PDX-434	64	7	PDX-434 (n=7)
7.16651	0	0	FALSE	0	74	PDX-434	64	7	PDX-434 (n=7)
9821.58	250.099	0	FALSE	0	74	PDX-434	64	7	PDX-434 (n=7)
1796.01	145.638	0	FALSE	0	74	PDX-434	64	7	PDX-434 (n=7)
172.513	0	0	FALSE	0	74	PDX-434	64	7	PDX-434 (n=7)
30.522	0	0	FALSE	0	74	PDX-434	64	7	PDX-434 (n=7)
1554.79	4957.22	0	FALSE	0	74	PDX-434	64	7	PDX-434 (n=7)
2733.93	2033.56	0	FALSE	0	74	PDX-434	64	7	PDX-434 (n=7)
6.08074	0	0	FALSE	0	74	PDX-434	64	7	PDX-434 (n=7)
415.24	0	0	FALSE	0	74	PDX-434	64	7	PDX-434 (n=7)
12720.2	34410.1	0	FALSE	0	74	PDX-434	64	7	PDX-434 (n=7)
5.86991	0	0	FALSE	0	74	PDX-434	64	7	PDX-434 (n=7)
27.4228	0	0	FALSE	0	74	PDX-434	64	7	PDX-434 (n=7)
12513	859.702	0	FALSE	0	74	PDX-434	64	7	PDX-434 (n=7)
190.796	0	0	FALSE	0	74	PDX-434	64	7	PDX-434 (n=7)
42.0805	0	0	FALSE	0	74	PDX-434	64	7	PDX-434 (n=7)
16.1813	0	0	FALSE	0	74	PDX-434	64	7	PDX-434 (n=7)
13.864	0	0	FALSE	0	74	PDX-434	64	7	PDX-434 (n=7)
906.933	1280.98	0	FALSE	0	74	PDX-434	64	7	PDX-434 (n=7)
9.73628	0	0	FALSE	0	74	PDX-434	64	7	PDX-434 (n=7)
15.3304	0	0	FALSE	0	74	PDX-434	64	7	PDX-434 (n=7)
248.231	1423.31	0	FALSE	0	74	PDX-434	64	7	PDX-434 (n=7)
6.2378	0	0	FALSE	0	74	PDX-434	64	7	PDX-434 (n=7)
41.2352	0	0	FALSE	0	74	PDX-434	64	7	PDX-434 (n=7)
10.5073	0	0	FALSE	0	74	PDX-434	64	7	PDX-434 (n=7)
7715.66	12939.7	0	FALSE	0	74	PDX-434	64	7	PDX-434 (n=7)
32215.7	0	0	FALSE	0	74	PDX-434	64	7	PDX-434 (n=7)
10.1479	111.627	0	FALSE	0	74	PDX-434	64	7	PDX-434 (n=7)
42.0805	0	0	FALSE	0	74	PDX-434	64	7	PDX-434 (n=7)
260.202	1300.31	0	FALSE	0	74	PDX-434	64	7	PDX-434 (n=7)
790.686	0	0	FALSE	0	74	PDX-434	64	7	PDX-434 (n=7)
1033.7	1880.88	0	FALSE	0	74	PDX-434	64	7	PDX-434 (n=7)
36.5482	144.627	0	FALSE	0	74	PDX-434	64	7	PDX-434 (n=7)
42.6216	0	0	FALSE	0	74	PDX-434	64	7	PDX-434 (n=7)
8.51723	0	0	FALSE	0	74	PDX-434	64	7	PDX-434 (n=7)
1200.15	0	0	FALSE	0	74	PDX-434	64	7	PDX-434 (n=7)
75.9135	0	0	FALSE	0	74	PDX-434	64	7	PDX-434 (n=7)
1995.27	5196.49	0	FALSE	0	74	PDX-434	64	7	PDX-434 (n=7)
89.2742	0	0	FALSE	0	74	PDX-434	64	7	PDX-434 (n=7)
301.44	1344.21	0	FALSE	0	74	PDX-434	64	7	PDX-434 (n=7)
16.8499	0	0	FALSE	0	74	PDX-434	64	7	PDX-434 (n=7)
73.7497	0	0	FALSE	0	74	PDX-434	64	7	PDX-434 (n=7)
108.32	0	0	FALSE	0	74	PDX-434	64	7	PDX-434 (n=7)
521.009	2238.26	0	FALSE	0	74	PDX-434	64	7	PDX-434 (n=7)
1312.66	3201.67	0	FALSE	0	74	PDX-434	64	7	PDX-434 (n=7)
48349.1	3922.15	0	FALSE	0	74	PDX-434	64	7	PDX-434 (n=7)
80504.8	210783	0	FALSE	0	74	PDX-434	64	7	PDX-434 (n=7)
109.479	521.565	0	FALSE	0	74	PDX-434	64	7	PDX-434 (n=7)
515.857	0	0	FALSE	0	74	PDX-434	64	7	PDX-434 (n=7)
21615.2	0	0	FALSE	0	74	PDX-434	64	7	PDX-434 (n=7)
2434.37	240.563	0	FALSE	0	74	PDX-434	64	7	PDX-434 (n=7)
10.7776	0	0	FALSE	0	74	PDX-434	64	7	PDX-434 (n=7)
248.345	975.375	0	FALSE	0	74	PDX-434	64	7	PDX-434 (n=7)
175755	340958	342362	FALSE	0	74	PDX-434	64	7	PDX-434 (n=7)
144.345	662.682	0	FALSE	0	74	PDX-434	64	7	PDX-434 (n=7)
36376.8	186634	344570	FALSE	0	74	PDX-434	64	7	PDX-434 (n=7)
151.452	577.083	0	FALSE	0	74	PDX-434	64	7	PDX-434 (n=7)
37801.6	0	0	FALSE	0	74	PDX-434	64	7	PDX-434 (n=7)
16.7726	0	0	FALSE	0	74	PDX-434	64	7	PDX-434 (n=7)
45.3802	0	0	FALSE	0	74	PDX-434	64	7	PDX-434 (n=7)
5642.27	37764.7	0	FALSE	0	74	PDX-434	64	7	PDX-434 (n=7)
228.125	0	0	FALSE	0	74	PDX-434	64	7	PDX-434 (n=7)
12.0894	0	0	FALSE	0	74	PDX-434	64	7	PDX-434 (n=7)
10.4655	0	0	FALSE	0	74	PDX-434	64	7	PDX-434 (n=7)
1715.25	902.09	0	FALSE	0	74	PDX-434	64	7	PDX-434 (n=7)
118.122	550.877	0	FALSE	0	74	PDX-434	64	7	PDX-434 (n=7)
1056.4	3018.64	0	FALSE	0	74	PDX-434	64	7	PDX-434 (n=7)
301.83	1313.77	0	FALSE	0	74	PDX-434	64	7	PDX-434 (n=7)
1650.24	2515.99	0	FALSE	0	74	PDX-434	64	7	PDX-434 (n=7)
4912.88	19525.2	0	FALSE	0	74	PDX-434	64	7	PDX-434 (n=7)
979.781	108.044	0	FALSE	0	74	PDX-434	64	7	PDX-434 (n=7)
39.2835	0	0	FALSE	0	74	PDX-434	64	7	PDX-434 (n=7)
19.4645	0	0	FALSE	0	74	PDX-434	64	7	PDX-434 (n=7)
167.36	493.831	0	FALSE	0	74	PDX-434	64	7	PDX-434 (n=7)
34.7524	193.434	0	FALSE	0	74	PDX-434	64	7	PDX-434 (n=7)
18.3112	0	0	FALSE	0	74	PDX-434	64	7	PDX-434 (n=7)
383.307	0	0	FALSE	0	74	PDX-434	64	7	PDX-434 (n=7)
566.303	846.221	0	FALSE	0	74	PDX-434	64	7	PDX-434 (n=7)
234.558	972.194	0	FALSE	0	74	PDX-434	64	7	PDX-434 (n=7)
56.2789	0	0	FALSE	0	74	PDX-434	64	7	PDX-434 (n=7)
423.846	127.722	0	FALSE	0	74	PDX-434	64	7	PDX-434 (n=7)
10.6564	0	0	FALSE	0	74	PDX-434	64	7	PDX-434 (n=7)
48682.6	69678.1	0	FALSE	0	74	PDX-434	64	7	PDX-434 (n=7)
132.818	0	0	FALSE	0	74	PDX-434	64	7	PDX-434 (n=7)
18.1564	0	0	FALSE	0	74	PDX-434	64	7	PDX-434 (n=7)
4708.98	1056.63	0	FALSE	0	74	PDX-434	64	7	PDX-434 (n=7)
3364.2	976.065	0	FALSE	0	74	PDX-434	64	7	PDX-434 (n=7)
17414.1	60616.9	0	FALSE	0	74	PDX-434	64	7	PDX-434 (n=7)
1115.54	2402.17	0	FALSE	0	74	PDX-434	64	7	PDX-434 (n=7)
76403.3	69495.4	0	FALSE	0	74	PDX-434	64	7	PDX-434 (n=7)
128.727	0	0	FALSE	0	74	PDX-434	64	7	PDX-434 (n=7)
12.8854	0	0	FALSE	0	74	PDX-434	64	7	PDX-434 (n=7)
17.9585	0	0	FALSE	0	74	PDX-434	64	7	PDX-434 (n=7)
22.9876	0	0	FALSE	0	74	PDX-434	64	7	PDX-434 (n=7)
193.658	913.838	0	FALSE	0	74	PDX-434	64	7	PDX-434 (n=7)
27.5837	0	0	FALSE	0	74	PDX-434	64	7	PDX-434 (n=7)
53.2586	0	0	FALSE	0	74	PDX-434	64	7	PDX-434 (n=7)
9392.64	76232.9	0	FALSE	0	74	PDX-434	64	7	PDX-434 (n=7)
89.6403	234.711	0	FALSE	0	74	PDX-434	64	7	PDX-434 (n=7)
9.33042	102.635	0	FALSE	0	74	PDX-434	64	7	PDX-434 (n=7)
220.455	0	0	FALSE	0	74	PDX-434	64	7	PDX-434 (n=7)
15.8254	0	0	FALSE	0	74	PDX-434	64	7	PDX-434 (n=7)
5.59731	0	0	FALSE	0	74	PDX-434	64	7	PDX-434 (n=7)
450.781	0	0	FALSE	0	74	PDX-434	64	7	PDX-434 (n=7)
8850.37	415.579	0	FALSE	0	74	PDX-434	64	7	PDX-434 (n=7)
331.542	0	0	FALSE	0	74	PDX-434	64	7	PDX-434 (n=7)
13.1348	0	0	FALSE	0	74	PDX-434	64	7	PDX-434 (n=7)
8.26703	90.9374	0	FALSE	0	74	PDX-434	64	7	PDX-434 (n=7)
74.0091	0	0	FALSE	0	74	PDX-434	64	7	PDX-434 (n=7)
29.651	0	0	FALSE	0	74	PDX-434	64	7	PDX-434 (n=7)
16.3053	0	0	FALSE	0	74	PDX-434	64	7	PDX-434 (n=7)
113.357	325.085	0	FALSE	0	74	PDX-434	64	7	PDX-434 (n=7)
6.32487	0	0	FALSE	0	74	PDX-434	64	7	PDX-434 (n=7)
188.736	0	0	FALSE	0	74	PDX-434	64	7	PDX-434 (n=7)
2537.66	118.391	0	FALSE	0	76	PDX-434	64	7	PDX-434 (n=7)
6080.38	9102.94	0	FALSE	0	76	PDX-434	64	7	PDX-434 (n=7)
1070.56	159.44	0	FALSE	0	76	PDX-434	64	7	PDX-434 (n=7)
53.7312	0	0	FALSE	0	76	PDX-434	64	7	PDX-434 (n=7)
12.1645	0	0	FALSE	0	76	PDX-434	64	7	PDX-434 (n=7)
48.938	174.48	0	FALSE	0	76	PDX-434	64	7	PDX-434 (n=7)
1813.84	127.318	0	FALSE	0	76	PDX-434	64	7	PDX-434 (n=7)
10.6674	0	0	FALSE	0	76	PDX-434	64	7	PDX-434 (n=7)
2979.31	2875.74	0	FALSE	0	76	PDX-434	64	7	PDX-434 (n=7)
13.8179	0	0	FALSE	0	76	PDX-434	64	7	PDX-434 (n=7)
90.9461	0	0	FALSE	0	76	PDX-434	64	7	PDX-434 (n=7)
20.3052	0	0	FALSE	0	76	PDX-434	64	7	PDX-434 (n=7)
39.136	0	0	FALSE	0	76	PDX-434	64	7	PDX-434 (n=7)
103.455	1138	0	FALSE	0	76	PDX-434	64	7	PDX-434 (n=7)
61.6119	166.201	0	FALSE	0	76	PDX-434	64	7	PDX-434 (n=7)
52.6782	0	0	FALSE	0	76	PDX-434	64	7	PDX-434 (n=7)
100.848	0	0	FALSE	0	76	PDX-434	64	7	PDX-434 (n=7)
11.2518	0	0	FALSE	0	76	PDX-434	64	7	PDX-434 (n=7)
97.2578	0	0	FALSE	0	76	PDX-434	64	7	PDX-434 (n=7)
3710.22	162.092	0	FALSE	0	76	PDX-434	64	7	PDX-434 (n=7)
1789.53	77.6657	0	FALSE	0	76	PDX-434	64	7	PDX-434 (n=7)
314.664	0	0	FALSE	0	76	PDX-434	64	7	PDX-434 (n=7)
278.482	0	0	FALSE	0	76	PDX-434	64	7	PDX-434 (n=7)
27538.7	0	0	FALSE	0	76	PDX-434	64	7	PDX-434 (n=7)
23.6406	0	0	FALSE	0	76	PDX-434	64	7	PDX-434 (n=7)
510.902	0	0	FALSE	0	76	PDX-434	64	7	PDX-434 (n=7)
71.4907	0	0	FALSE	0	76	PDX-434	64	7	PDX-434 (n=7)
37.5016	0	0	FALSE	0	76	PDX-434	64	7	PDX-434 (n=7)
423.788	0	0	FALSE	0	76	PDX-434	64	7	PDX-434 (n=7)
15656.6	298.599	0	FALSE	0	76	PDX-434	64	7	PDX-434 (n=7)
176.387	0	0	FALSE	0	76	PDX-434	64	7	PDX-434 (n=7)
79.8204	0	0	FALSE	0	76	PDX-434	64	7	PDX-434 (n=7)
2184.28	0	0	FALSE	0	76	PDX-434	64	7	PDX-434 (n=7)
9433.5	0	0	FALSE	0	76	PDX-434	64	7	PDX-434 (n=7)
1143.22	157.983	0	FALSE	0	76	PDX-434	64	7	PDX-434 (n=7)
390.606	0	0	FALSE	0	76	PDX-434	64	7	PDX-434 (n=7)
37.5259	0	0	FALSE	0	76	PDX-434	64	7	PDX-434 (n=7)
373.909	506.01	0	FALSE	0	76	PDX-434	64	7	PDX-434 (n=7)
19.4578	0	0	FALSE	0	76	PDX-434	64	7	PDX-434 (n=7)
59.4213	448.85	0	FALSE	0	76	PDX-434	64	7	PDX-434 (n=7)
3863.93	0	0	FALSE	0	76	PDX-434	64	7	PDX-434 (n=7)
43654	3577.54	0	FALSE	0	76	PDX-434	64	7	PDX-434 (n=7)
722.748	0	0	FALSE	0	76	PDX-434	64	7	PDX-434 (n=7)
420.493	0	0	FALSE	0	76	PDX-434	64	7	PDX-434 (n=7)
273.399	211.42	0	FALSE	0	76	PDX-434	64	7	PDX-434 (n=7)
4065.17	177.394	0	FALSE	0	76	PDX-434	64	7	PDX-434 (n=7)
11940.7	281.616	0	FALSE	0	76	PDX-434	64	7	PDX-434 (n=7)
39.4172	0	0	FALSE	0	76	PDX-434	64	7	PDX-434 (n=7)
133.465	0	0	FALSE	0	76	PDX-434	64	7	PDX-434 (n=7)
785.039	2002.33	0	FALSE	0	76	PDX-434	64	7	PDX-434 (n=7)
1851.75	0	0	FALSE	0	76	PDX-434	64	7	PDX-434 (n=7)
1269.23	513.966	0	FALSE	0	76	PDX-434	64	7	PDX-434 (n=7)
107.404	0	0	FALSE	0	76	PDX-434	64	7	PDX-434 (n=7)
1770.33	0	0	FALSE	0	76	PDX-434	64	7	PDX-434 (n=7)
11.9667	0	0	FALSE	0	76	PDX-434	64	7	PDX-434 (n=7)
3732.97	159.602	0	FALSE	0	76	PDX-434	64	7	PDX-434 (n=7)
31.8291	0	0	FALSE	0	76	PDX-434	64	7	PDX-434 (n=7)
69.4255	0	0	FALSE	0	76	PDX-434	64	7	PDX-434 (n=7)
16.8649	0	0	FALSE	0	76	PDX-434	64	7	PDX-434 (n=7)
19.2602	0	0	FALSE	0	76	PDX-434	64	7	PDX-434 (n=7)
5091.33	985.526	0	FALSE	0	76	PDX-434	64	7	PDX-434 (n=7)
154.899	219.152	0	FALSE	0	76	PDX-434	64	7	PDX-434 (n=7)
21.3363	0	0	FALSE	0	76	PDX-434	64	7	PDX-434 (n=7)
9.67784	0	0	FALSE	0	76	PDX-434	64	7	PDX-434 (n=7)
235.963	0	0	FALSE	0	76	PDX-434	64	7	PDX-434 (n=7)
683.766	0	0	FALSE	0	76	PDX-434	64	7	PDX-434 (n=7)
18.802	0	0	FALSE	0	76	PDX-434	64	7	PDX-434 (n=7)
256.466	0	0	FALSE	0	76	PDX-434	64	7	PDX-434 (n=7)
4127.14	0	0	FALSE	0	76	PDX-434	64	7	PDX-434 (n=7)
565.133	0	0	FALSE	0	76	PDX-434	64	7	PDX-434 (n=7)
1006.57	410.453	0	FALSE	0	76	PDX-434	64	7	PDX-434 (n=7)
67.2082	0	0	FALSE	0	76	PDX-434	64	7	PDX-434 (n=7)
89.9611	0	0	FALSE	0	76	PDX-434	64	7	PDX-434 (n=7)
700.908	0	0	FALSE	0	76	PDX-434	64	7	PDX-434 (n=7)
50.3858	0	0	FALSE	0	76	PDX-434	64	7	PDX-434 (n=7)
49.0363	0	0	FALSE	0	76	PDX-434	64	7	PDX-434 (n=7)
60.1061	0	0	FALSE	0	76	PDX-434	64	7	PDX-434 (n=7)
32.737	0	0	FALSE	0	76	PDX-434	64	7	PDX-434 (n=7)
9.55253	0	0	FALSE	0	76	PDX-434	64	7	PDX-434 (n=7)
1747.15	145.757	0	FALSE	0	76	PDX-434	64	7	PDX-434 (n=7)
180.091	0	0	FALSE	0	76	PDX-434	64	7	PDX-434 (n=7)
21.7392	0	0	FALSE	0	76	PDX-434	64	7	PDX-434 (n=7)
61.6663	0	0	FALSE	0	76	PDX-434	64	7	PDX-434 (n=7)
23.6913	0	0	FALSE	0	76	PDX-434	64	7	PDX-434 (n=7)
359.509	189.782	0	FALSE	0	76	PDX-434	64	7	PDX-434 (n=7)
16.4422	0	0	FALSE	0	76	PDX-434	64	7	PDX-434 (n=7)
57.1934	0	0	FALSE	0	76	PDX-434	64	7	PDX-434 (n=7)
145.468	0	0	FALSE	0	76	PDX-434	64	7	PDX-434 (n=7)
31.5077	0	0	FALSE	0	76	PDX-434	64	7	PDX-434 (n=7)
50.2862	174.642	0	FALSE	0	76	PDX-434	64	7	PDX-434 (n=7)
177.371	0	0	FALSE	0	76	PDX-434	64	7	PDX-434 (n=7)
2432.09	322.889	0	FALSE	0	76	PDX-434	64	7	PDX-434 (n=7)
4657.97	0	0	FALSE	0	76	PDX-434	64	7	PDX-434 (n=7)
626.422	0	0	FALSE	0	76	PDX-434	64	7	PDX-434 (n=7)
359.333	0	0	FALSE	0	76	PDX-434	64	7	PDX-434 (n=7)
969.792	133.916	0	FALSE	0	76	PDX-434	64	7	PDX-434 (n=7)
34.526	0	0	FALSE	0	76	PDX-434	64	7	PDX-434 (n=7)
5094.4	1994.01	0	FALSE	0	76	PDX-434	64	7	PDX-434 (n=7)
4867.24	233.807	0	FALSE	0	76	PDX-434	64	7	PDX-434 (n=7)
37.6451	0	0	FALSE	0	76	PDX-434	64	7	PDX-434 (n=7)
651.164	104.546	0	FALSE	0	76	PDX-434	64	7	PDX-434 (n=7)
108.623	0	0	FALSE	0	76	PDX-434	64	7	PDX-434 (n=7)
85.2805	0	0	FALSE	0	76	PDX-434	64	7	PDX-434 (n=7)
1257.04	186.159	0	FALSE	0	76	PDX-434	64	7	PDX-434 (n=7)
1729.55	6927.61	0	FALSE	0	76	PDX-434	64	7	PDX-434 (n=7)
377.788	1508.94	0	FALSE	0	76	PDX-434	64	7	PDX-434 (n=7)
80.1953	0	0	FALSE	0	76	PDX-434	64	7	PDX-434 (n=7)
731.267	0	0	FALSE	0	76	PDX-434	64	7	PDX-434 (n=7)
21.4798	0	0	FALSE	0	76	PDX-434	64	7	PDX-434 (n=7)
365.95	0	0	FALSE	0	76	PDX-434	64	7	PDX-434 (n=7)
31.798	0	0	FALSE	0	76	PDX-434	64	7	PDX-434 (n=7)
36.6645	0	0	FALSE	0	76	PDX-434	64	7	PDX-434 (n=7)
107.152	0	0	FALSE	0	76	PDX-434	64	7	PDX-434 (n=7)
114.456	0	0	FALSE	0	76	PDX-434	64	7	PDX-434 (n=7)
595.801	0	0	FALSE	0	76	PDX-434	64	7	PDX-434 (n=7)
36.8136	0	0	FALSE	0	76	PDX-434	64	7	PDX-434 (n=7)
86.4221	0	0	FALSE	0	76	PDX-434	64	7	PDX-434 (n=7)
146.609	0	0	FALSE	0	76	PDX-434	64	7	PDX-434 (n=7)
17863	32089.2	0	FALSE	0	76	PDX-434	64	7	PDX-434 (n=7)
16.6822	0	0	FALSE	0	76	PDX-434	64	7	PDX-434 (n=7)
926.694	909.217	0	FALSE	0	76	PDX-434	64	7	PDX-434 (n=7)
88.0459	435.329	0	FALSE	0	76	PDX-434	64	7	PDX-434 (n=7)
1224.59	0	0	FALSE	0	76	PDX-434	64	7	PDX-434 (n=7)
57.2315	0	0	FALSE	0	76	PDX-434	64	7	PDX-434 (n=7)
849.857	150.575	0	FALSE	0	76	PDX-434	64	7	PDX-434 (n=7)
29.3163	0	0	FALSE	0	76	PDX-434	64	7	PDX-434 (n=7)
38.7509	0	0	FALSE	0	76	PDX-434	64	7	PDX-434 (n=7)
5558.64	0	0	FALSE	0	76	PDX-434	64	7	PDX-434 (n=7)
35.7399	156.627	0	FALSE	0	76	PDX-434	64	7	PDX-434 (n=7)
394.608	219.638	0	FALSE	0	76	PDX-434	64	7	PDX-434 (n=7)
1078.57	224.232	0	FALSE	0	76	PDX-434	64	7	PDX-434 (n=7)
224.908	0	0	FALSE	0	76	PDX-434	64	7	PDX-434 (n=7)
74.9502	0	0	FALSE	0	76	PDX-434	64	7	PDX-434 (n=7)
22.9206	0	0	FALSE	0	76	PDX-434	64	7	PDX-434 (n=7)
80.069	0	0	FALSE	0	76	PDX-434	64	7	PDX-434 (n=7)
51.6512	0	0	FALSE	0	76	PDX-434	64	7	PDX-434 (n=7)
4265.95	230.022	0	FALSE	0	76	PDX-434	64	7	PDX-434 (n=7)
1707.35	0	0	FALSE	0	76	PDX-434	64	7	PDX-434 (n=7)
35.4842	0	0	FALSE	0	76	PDX-434	64	7	PDX-434 (n=7)
41155.4	72423.2	0	FALSE	0	76	PDX-434	64	7	PDX-434 (n=7)
1825.2	819.001	0	FALSE	0	76	PDX-434	64	7	PDX-434 (n=7)
803.448	0	0	FALSE	0	76	PDX-434	64	7	PDX-434 (n=7)
319.734	0	0	FALSE	0	76	PDX-434	64	7	PDX-434 (n=7)
907.595	138.673	0	FALSE	0	76	PDX-434	64	7	PDX-434 (n=7)
1047.98	0	0	FALSE	0	76	PDX-434	64	7	PDX-434 (n=7)
38.0736	0	0	FALSE	0	76	PDX-434	64	7	PDX-434 (n=7)
31.4195	0	0	FALSE	0	76	PDX-434	64	7	PDX-434 (n=7)
59.5192	0	0	FALSE	0	76	PDX-434	64	7	PDX-434 (n=7)
2621.54	0	0	FALSE	0	76	PDX-434	64	7	PDX-434 (n=7)
112.369	0	0	FALSE	0	76	PDX-434	64	7	PDX-434 (n=7)
102.69	0	0	FALSE	0	76	PDX-434	64	7	PDX-434 (n=7)
49.7922	0	0	FALSE	0	76	PDX-434	64	7	PDX-434 (n=7)
185.53	1301.17	0	FALSE	0	76	PDX-434	64	7	PDX-434 (n=7)
1930.02	0	0	FALSE	0	76	PDX-434	64	7	PDX-434 (n=7)
187.918	0	0	FALSE	0	76	PDX-434	64	7	PDX-434 (n=7)
35.7969	111.63	0	FALSE	0	76	PDX-434	64	7	PDX-434 (n=7)
60.3625	0	0	FALSE	0	76	PDX-434	64	7	PDX-434 (n=7)
266.342	0	0	FALSE	0	76	PDX-434	64	7	PDX-434 (n=7)
1048.94	0	0	FALSE	0	76	PDX-434	64	7	PDX-434 (n=7)
1315.46	520.079	0	FALSE	0	76	PDX-434	64	7	PDX-434 (n=7)
503.618	0	0	FALSE	0	76	PDX-434	64	7	PDX-434 (n=7)
11028.9	0	0	FALSE	0	76	PDX-434	64	7	PDX-434 (n=7)
7447.5	0	0	FALSE	0	76	PDX-434	64	7	PDX-434 (n=7)
102.745	0	0	FALSE	0	76	PDX-434	64	7	PDX-434 (n=7)
469.88	91.1868	0	FALSE	0	76	PDX-434	64	7	PDX-434 (n=7)
25.1396	276.536	0	FALSE	0	76	PDX-434	64	7	PDX-434 (n=7)
31.4657	0	0	FALSE	0	76	PDX-434	64	7	PDX-434 (n=7)
683.576	0	0	FALSE	0	76	PDX-434	64	7	PDX-434 (n=7)
642.706	101.894	0	FALSE	0	76	PDX-434	64	7	PDX-434 (n=7)
100.444	0	0	FALSE	0	76	PDX-434	64	7	PDX-434 (n=7)
448.44	101.732	0	FALSE	0	76	PDX-434	64	7	PDX-434 (n=7)
100.08	0	0	FALSE	0	76	PDX-434	64	7	PDX-434 (n=7)
861.273	0	0	FALSE	0	76	PDX-434	64	7	PDX-434 (n=7)
160.408	0	0	FALSE	0	76	PDX-434	64	7	PDX-434 (n=7)
240.418	1332.97	0	FALSE	0	76	PDX-434	64	7	PDX-434 (n=7)
14138	980.931	0	FALSE	0	76	PDX-434	64	7	PDX-434 (n=7)
16522.5	131.912	0	FALSE	0	76	PDX-434	64	7	PDX-434 (n=7)
2359.34	0	0	FALSE	0	76	PDX-434	64	7	PDX-434 (n=7)
2898.45	0	0	FALSE	0	76	PDX-434	64	7	PDX-434 (n=7)
215.439	0	0	FALSE	0	76	PDX-434	64	7	PDX-434 (n=7)
34.9087	383.996	0	FALSE	0	76	PDX-434	64	7	PDX-434 (n=7)
42.7821	0	0	FALSE	0	76	PDX-434	64	7	PDX-434 (n=7)
93.15	0	0	FALSE	0	76	PDX-434	64	7	PDX-434 (n=7)
28.5631	0	0	FALSE	0	76	PDX-434	64	7	PDX-434 (n=7)
2727.53	0	0	FALSE	0	76	PDX-434	64	7	PDX-434 (n=7)
42.9506	0	0	FALSE	0	76	PDX-434	64	7	PDX-434 (n=7)
6892.78	0	0	FALSE	0	76	PDX-434	64	7	PDX-434 (n=7)
9776.03	0	0	FALSE	0	76	PDX-434	64	7	PDX-434 (n=7)
32.3511	0	0	FALSE	0	76	PDX-434	64	7	PDX-434 (n=7)
75.6423	0	0	FALSE	0	76	PDX-434	64	7	PDX-434 (n=7)
7.36046	80.965	0	FALSE	0	76	PDX-434	64	7	PDX-434 (n=7)
75.5666	239.434	0	FALSE	0	76	PDX-434	64	7	PDX-434 (n=7)
32.8442	361.286	0	FALSE	0	76	PDX-434	64	7	PDX-434 (n=7)
497.386	0	0	FALSE	0	76	PDX-434	64	7	PDX-434 (n=7)
978.339	0	0	FALSE	0	76	PDX-434	64	7	PDX-434 (n=7)
231.348	0	0	FALSE	0	76	PDX-434	64	7	PDX-434 (n=7)
23.3611	0	0	FALSE	0	76	PDX-434	64	7	PDX-434 (n=7)
31.8525	0	0	FALSE	0	76	PDX-434	64	7	PDX-434 (n=7)
299.305	0	0	FALSE	0	76	PDX-434	64	7	PDX-434 (n=7)
1366.32	0	0	FALSE	0	76	PDX-434	64	7	PDX-434 (n=7)
154.936	0	0	FALSE	0	76	PDX-434	64	7	PDX-434 (n=7)
1628.35	0	0	FALSE	0	76	PDX-434	64	7	PDX-434 (n=7)
4900.54	0	0	FALSE	0	76	PDX-434	64	7	PDX-434 (n=7)
32.7805	0	0	FALSE	0	76	PDX-434	64	7	PDX-434 (n=7)
436.196	0	0	FALSE	0	76	PDX-434	64	7	PDX-434 (n=7)
162.26	0	0	FALSE	0	76	PDX-434	64	7	PDX-434 (n=7)
7477.38	3755.48	0	FALSE	0	76	PDX-434	64	7	PDX-434 (n=7)
585.751	0	0	FALSE	0	76	PDX-434	64	7	PDX-434 (n=7)
9.64427	0	0	FALSE	0	76	PDX-434	64	7	PDX-434 (n=7)
114.246	0	0	FALSE	0	76	PDX-434	64	7	PDX-434 (n=7)
489.909	0	0	FALSE	0	76	PDX-434	64	7	PDX-434 (n=7)
62.4934	0	0	FALSE	0	76	PDX-434	64	7	PDX-434 (n=7)
94.998	0	0	FALSE	0	76	PDX-434	64	7	PDX-434 (n=7)
553.967	0	0	FALSE	0	76	PDX-434	64	7	PDX-434 (n=7)
15.9282	0	0	FALSE	0	76	PDX-434	64	7	PDX-434 (n=7)
274.106	0	0	FALSE	0	76	PDX-434	64	7	PDX-434 (n=7)
396.325	0	0	FALSE	0	76	PDX-434	64	7	PDX-434 (n=7)
2971.06	260.849	0	FALSE	0	76	PDX-434	64	7	PDX-434 (n=7)
222.362	0	0	FALSE	0	76	PDX-434	64	7	PDX-434 (n=7)
16748.4	1730.97	0	FALSE	0	76	PDX-434	64	7	PDX-434 (n=7)
45.5885	0	0	FALSE	0	76	PDX-434	64	7	PDX-434 (n=7)
51.8346	0	0	FALSE	0	76	PDX-434	64	7	PDX-434 (n=7)
235.065	0	0	FALSE	0	76	PDX-434	64	7	PDX-434 (n=7)
10510.4	0	0	FALSE	0	76	PDX-434	64	7	PDX-434 (n=7)
1451.28	508.886	0	FALSE	0	76	PDX-434	64	7	PDX-434 (n=7)
188.017	323.86	0	FALSE	0	76	PDX-434	64	7	PDX-434 (n=7)
75.0927	0	0	FALSE	0	76	PDX-434	64	7	PDX-434 (n=7)
75.166	0	0	FALSE	0	76	PDX-434	64	7	PDX-434 (n=7)
1650.05	0	0	FALSE	0	76	PDX-434	64	7	PDX-434 (n=7)
1824.85	588.818	0	FALSE	0	76	PDX-434	64	7	PDX-434 (n=7)
4582.28	0	0	FALSE	0	76	PDX-434	64	7	PDX-434 (n=7)
3684.24	91.025	0	FALSE	0	76	PDX-434	64	7	PDX-434 (n=7)
21.0359	0	0	FALSE	0	76	PDX-434	64	7	PDX-434 (n=7)
24.7576	0	0	FALSE	0	76	PDX-434	64	7	PDX-434 (n=7)
9.24101	0	0	FALSE	0	76	PDX-434	64	7	PDX-434 (n=7)
259.153	0	0	FALSE	0	76	PDX-434	64	7	PDX-434 (n=7)
75.7441	0	0	FALSE	0	76	PDX-434	64	7	PDX-434 (n=7)
1694.32	108.169	0	FALSE	0	76	PDX-434	64	7	PDX-434 (n=7)
31.9513	0	0	FALSE	0	76	PDX-434	64	7	PDX-434 (n=7)
622.167	0	0	FALSE	0	76	PDX-434	64	7	PDX-434 (n=7)
94.8134	0	0	FALSE	0	76	PDX-434	64	7	PDX-434 (n=7)
65.0317	0	0	FALSE	0	76	PDX-434	64	7	PDX-434 (n=7)
10.2889	0	0	FALSE	0	76	PDX-434	64	7	PDX-434 (n=7)
116.706	0	0	FALSE	0	76	PDX-434	64	7	PDX-434 (n=7)
297.189	0	0	FALSE	0	76	PDX-434	64	7	PDX-434 (n=7)
144.038	0	0	FALSE	0	76	PDX-434	64	7	PDX-434 (n=7)
36.2266	0	0	FALSE	0	76	PDX-434	64	7	PDX-434 (n=7)
90.7237	369.666	0	FALSE	0	76	PDX-434	64	7	PDX-434 (n=7)
3646.55	481.843	0	FALSE	0	76	PDX-434	64	7	PDX-434 (n=7)
88.916	0	0	FALSE	0	76	PDX-434	64	7	PDX-434 (n=7)
83.5728	0	0	FALSE	0	76	PDX-434	64	7	PDX-434 (n=7)
1055.61	659.723	0	FALSE	0	76	PDX-434	64	7	PDX-434 (n=7)
139.351	0	0	FALSE	0	76	PDX-434	64	7	PDX-434 (n=7)
351.149	120.719	0	FALSE	0	76	PDX-434	64	7	PDX-434 (n=7)
545.766	569.022	0	FALSE	0	76	PDX-434	64	7	PDX-434 (n=7)
239.127	0	0	FALSE	0	76	PDX-434	64	7	PDX-434 (n=7)
217.466	0	0	FALSE	0	76	PDX-434	64	7	PDX-434 (n=7)
28.2716	0	0	FALSE	0	76	PDX-434	64	7	PDX-434 (n=7)
1132.48	121.528	0	FALSE	0	76	PDX-434	64	7	PDX-434 (n=7)
1133.69	1946.24	0	FALSE	0	76	PDX-434	64	7	PDX-434 (n=7)
92.4695	0	0	FALSE	0	76	PDX-434	64	7	PDX-434 (n=7)
143.846	133.045	0	FALSE	0	76	PDX-434	64	7	PDX-434 (n=7)
20.4808	0	0	FALSE	0	76	PDX-434	64	7	PDX-434 (n=7)
3657.49	2830.48	0	FALSE	0	76	PDX-434	64	7	PDX-434 (n=7)
56.9311	0	0	FALSE	0	76	PDX-434	64	7	PDX-434 (n=7)
13.7372	0	0	FALSE	0	76	PDX-434	64	7	PDX-434 (n=7)
11.567	0	0	FALSE	0	76	PDX-434	64	7	PDX-434 (n=7)
16.1134	0	0	FALSE	0	76	PDX-434	64	7	PDX-434 (n=7)
67.3278	0	0	FALSE	0	76	PDX-434	64	7	PDX-434 (n=7)
818.919	775.524	0	FALSE	0	76	PDX-434	64	7	PDX-434 (n=7)
11.5636	0	0	FALSE	0	76	PDX-434	64	7	PDX-434 (n=7)
5020.43	248.522	0	FALSE	0	76	PDX-434	64	7	PDX-434 (n=7)
441.473	216.177	0	FALSE	0	76	PDX-434	64	7	PDX-434 (n=7)
306.421	0	0	FALSE	0	76	PDX-434	64	7	PDX-434 (n=7)
178.353	0	0	FALSE	0	76	PDX-434	64	7	PDX-434 (n=7)
32.3753	0	0	FALSE	0	76	PDX-434	64	7	PDX-434 (n=7)
296.288	0	0	FALSE	0	76	PDX-434	64	7	PDX-434 (n=7)
6255.34	0	0	FALSE	0	76	PDX-434	64	7	PDX-434 (n=7)
229.347	0	0	FALSE	0	76	PDX-434	64	7	PDX-434 (n=7)
226.488	892.62	0	FALSE	0	76	PDX-434	64	7	PDX-434 (n=7)
12.7198	0	0	FALSE	0	76	PDX-434	64	7	PDX-434 (n=7)
30.8584	0	0	FALSE	0	76	PDX-434	64	7	PDX-434 (n=7)
2423.33	1127.66	0	FALSE	0	76	PDX-434	64	7	PDX-434 (n=7)
45.2768	212.715	0	FALSE	0	76	PDX-434	64	7	PDX-434 (n=7)
241.905	0	0	FALSE	0	76	PDX-434	64	7	PDX-434 (n=7)
242.198	111.307	0	FALSE	0	76	PDX-434	64	7	PDX-434 (n=7)
422.847	425.916	0	FALSE	0	76	PDX-434	64	7	PDX-434 (n=7)
90.5457	0	0	FALSE	0	76	PDX-434	64	7	PDX-434 (n=7)
764.97	0	0	FALSE	0	76	PDX-434	64	7	PDX-434 (n=7)
40.3007	171.99	0	FALSE	0	76	PDX-434	64	7	PDX-434 (n=7)
41.3686	0	0	FALSE	0	76	PDX-434	64	7	PDX-434 (n=7)
1318.77	0	0	FALSE	0	76	PDX-434	64	7	PDX-434 (n=7)
215.714	0	0	FALSE	0	76	PDX-434	64	7	PDX-434 (n=7)
580.398	0	0	FALSE	0	76	PDX-434	64	7	PDX-434 (n=7)
35.2794	0	0	FALSE	0	76	PDX-434	64	7	PDX-434 (n=7)
141.202	0	0	FALSE	0	76	PDX-434	64	7	PDX-434 (n=7)
2289.25	4756.47	0	FALSE	0	76	PDX-434	64	7	PDX-434 (n=7)
290.197	137.701	0	FALSE	0	76	PDX-434	64	7	PDX-434 (n=7)
191.812	0	0	FALSE	0	76	PDX-434	64	7	PDX-434 (n=7)
18.1541	0	0	FALSE	0	76	PDX-434	64	7	PDX-434 (n=7)
18.0927	0	0	FALSE	0	76	PDX-434	64	7	PDX-434 (n=7)
14.1065	0	0	FALSE	0	76	PDX-434	64	7	PDX-434 (n=7)
563.972	0	0	FALSE	0	76	PDX-434	64	7	PDX-434 (n=7)
237504	645229	1000000	FALSE	0	76	PDX-434	64	7	PDX-434 (n=7)
75.0577	264.958	0	FALSE	0	76	PDX-434	64	7	PDX-434 (n=7)
1926.58	0	0	FALSE	0	76	PDX-434	64	7	PDX-434 (n=7)
199.987	0	0	FALSE	0	76	PDX-434	64	7	PDX-434 (n=7)
772.859	640.636	0	FALSE	0	76	PDX-434	64	7	PDX-434 (n=7)
93.2947	0	0	FALSE	0	76	PDX-434	64	7	PDX-434 (n=7)
296.358	451.34	0	FALSE	0	76	PDX-434	64	7	PDX-434 (n=7)
27.2705	0	0	FALSE	0	76	PDX-434	64	7	PDX-434 (n=7)
3200.23	135.212	0	FALSE	0	76	PDX-434	64	7	PDX-434 (n=7)
405.223	0	0	FALSE	0	76	PDX-434	64	7	PDX-434 (n=7)
3525.3	0	0	FALSE	0	76	PDX-434	64	7	PDX-434 (n=7)
96.4	0	0	FALSE	0	76	PDX-434	64	7	PDX-434 (n=7)
112.462	91.1868	0	FALSE	0	76	PDX-434	64	7	PDX-434 (n=7)
538.938	0	0	FALSE	0	76	PDX-434	64	7	PDX-434 (n=7)
20.1622	0	0	FALSE	0	76	PDX-434	64	7	PDX-434 (n=7)
869.542	0	0	FALSE	0	76	PDX-434	64	7	PDX-434 (n=7)
56.8844	0	0	FALSE	0	76	PDX-434	64	7	PDX-434 (n=7)
5199.22	0	0	FALSE	0	76	PDX-434	64	7	PDX-434 (n=7)
632.687	2324.06	0	FALSE	0	76	PDX-434	64	7	PDX-434 (n=7)
992.67	0	0	FALSE	0	76	PDX-434	64	7	PDX-434 (n=7)
3710.86	100.923	0	FALSE	0	76	PDX-434	64	7	PDX-434 (n=7)
6241.68	4982.57	0	FALSE	0	76	PDX-434	64	7	PDX-434 (n=7)
5771.39	0	0	FALSE	0	76	PDX-434	64	7	PDX-434 (n=7)
79.8268	0	0	FALSE	0	76	PDX-434	64	7	PDX-434 (n=7)
232.793	662.86	0	FALSE	0	76	PDX-434	64	7	PDX-434 (n=7)
58.9742	0	0	FALSE	0	76	PDX-434	64	7	PDX-434 (n=7)
13.5064	148.571	0	FALSE	0	76	PDX-434	64	7	PDX-434 (n=7)
355.839	108.169	0	FALSE	0	76	PDX-434	64	7	PDX-434 (n=7)
329.458	0	0	FALSE	0	76	PDX-434	64	7	PDX-434 (n=7)
908.076	0	0	FALSE	0	76	PDX-434	64	7	PDX-434 (n=7)
170.438	0	0	FALSE	0	76	PDX-434	64	7	PDX-434 (n=7)
179.493	0	0	FALSE	0	76	PDX-434	64	7	PDX-434 (n=7)
6818.17	0	0	FALSE	0	76	PDX-434	64	7	PDX-434 (n=7)
444.517	2082.16	0	FALSE	0	76	PDX-434	64	7	PDX-434 (n=7)
29.7194	0	0	FALSE	0	76	PDX-434	64	7	PDX-434 (n=7)
414.208	0	0	FALSE	0	76	PDX-434	64	7	PDX-434 (n=7)
1667.1	3075.64	0	FALSE	0	76	PDX-434	64	7	PDX-434 (n=7)
44.6598	0	0	FALSE	0	76	PDX-434	64	7	PDX-434 (n=7)
140.1	0	0	FALSE	0	76	PDX-434	64	7	PDX-434 (n=7)
2477.26	0	0	FALSE	0	76	PDX-434	64	7	PDX-434 (n=7)
275.139	0	0	FALSE	0	76	PDX-434	64	7	PDX-434 (n=7)
20.7457	0	0	FALSE	0	76	PDX-434	64	7	PDX-434 (n=7)
209.284	0	0	FALSE	0	76	PDX-434	64	7	PDX-434 (n=7)
3156.27	0	0	FALSE	0	76	PDX-434	64	7	PDX-434 (n=7)
167.306	0	0	FALSE	0	76	PDX-434	64	7	PDX-434 (n=7)
1484.43	91.025	0	FALSE	0	76	PDX-434	64	7	PDX-434 (n=7)
118.769	0	0	FALSE	0	76	PDX-434	64	7	PDX-434 (n=7)
135.267	0	0	FALSE	0	76	PDX-434	64	7	PDX-434 (n=7)
17.078	0	0	FALSE	0	76	PDX-434	64	7	PDX-434 (n=7)
444.802	568.86	0	FALSE	0	76	PDX-434	64	7	PDX-434 (n=7)
118.458	0	0	FALSE	0	76	PDX-434	64	7	PDX-434 (n=7)
27.067	0	0	FALSE	0	76	PDX-434	64	7	PDX-434 (n=7)
48.0871	0	0	FALSE	0	76	PDX-434	64	7	PDX-434 (n=7)
437.174	453.93	0	FALSE	0	76	PDX-434	64	7	PDX-434 (n=7)
8941.38	39913.4	0	FALSE	0	76	PDX-434	64	7	PDX-434 (n=7)
4968.96	0	0	FALSE	0	76	PDX-434	64	7	PDX-434 (n=7)
35.5196	0	0	FALSE	0	76	PDX-434	64	7	PDX-434 (n=7)
2057.53	575.196	0	FALSE	0	76	PDX-434	64	7	PDX-434 (n=7)
15.7604	0	0	FALSE	0	76	PDX-434	64	7	PDX-434 (n=7)
11159.3	0	0	FALSE	0	76	PDX-434	64	7	PDX-434 (n=7)
180.372	0	0	FALSE	0	76	PDX-434	64	7	PDX-434 (n=7)
32.126	0	0	FALSE	0	76	PDX-434	64	7	PDX-434 (n=7)
108.897	0	0	FALSE	0	76	PDX-434	64	7	PDX-434 (n=7)
1975.45	115.092	0	FALSE	0	76	PDX-434	64	7	PDX-434 (n=7)
356.558	252.955	0	FALSE	0	76	PDX-434	64	7	PDX-434 (n=7)
174.034	0	0	FALSE	0	76	PDX-434	64	7	PDX-434 (n=7)
2552.77	0	0	FALSE	0	76	PDX-434	64	7	PDX-434 (n=7)
435.796	582.442	0	FALSE	0	76	PDX-434	64	7	PDX-434 (n=7)
567.717	0	0	FALSE	0	76	PDX-434	64	7	PDX-434 (n=7)
83586.9	33266.2	0	FALSE	0	76	PDX-434	64	7	PDX-434 (n=7)
10294.2	707.27	0	FALSE	0	76	PDX-434	64	7	PDX-434 (n=7)
107.978	0	0	FALSE	0	76	PDX-434	64	7	PDX-434 (n=7)
257.94	0	0	FALSE	0	76	PDX-434	64	7	PDX-434 (n=7)
68.4843	0	0	FALSE	0	76	PDX-434	64	7	PDX-434 (n=7)
3276.6	0	0	FALSE	0	76	PDX-434	64	7	PDX-434 (n=7)
19.3264	0	0	FALSE	0	76	PDX-434	64	7	PDX-434 (n=7)
494.77	0	0	FALSE	0	76	PDX-434	64	7	PDX-434 (n=7)
49.5016	0	0	FALSE	0	76	PDX-434	64	7	PDX-434 (n=7)
17.6101	0	0	FALSE	0	76	PDX-434	64	7	PDX-434 (n=7)
613.888	0	0	FALSE	0	76	PDX-434	64	7	PDX-434 (n=7)
2395.38	0	0	FALSE	0	76	PDX-434	64	7	PDX-434 (n=7)
6200.95	0	0	FALSE	0	76	PDX-434	64	7	PDX-434 (n=7)
221.469	0	0	FALSE	0	76	PDX-434	64	7	PDX-434 (n=7)
378.744	2861.89	0	FALSE	0	76	PDX-434	64	7	PDX-434 (n=7)
289.705	0	0	FALSE	0	76	PDX-434	64	7	PDX-434 (n=7)
5428.28	0	0	FALSE	0	76	PDX-434	64	7	PDX-434 (n=7)
492.064	0	0	FALSE	0	76	PDX-434	64	7	PDX-434 (n=7)
150.456	1311.33	0	FALSE	0	76	PDX-434	64	7	PDX-434 (n=7)
28.3392	0	0	FALSE	0	76	PDX-434	64	7	PDX-434 (n=7)
26056.6	0	0	FALSE	0	76	PDX-434	64	7	PDX-434 (n=7)
9.87982	0	0	FALSE	0	76	PDX-434	64	7	PDX-434 (n=7)
85.2702	0	0	FALSE	0	76	PDX-434	64	7	PDX-434 (n=7)
2289.06	0	0	FALSE	0	76	PDX-434	64	7	PDX-434 (n=7)
3483.55	0	0	FALSE	0	76	PDX-434	64	7	PDX-434 (n=7)
1317.14	0	0	FALSE	0	76	PDX-434	64	7	PDX-434 (n=7)
1586.26	1183.75	0	FALSE	0	76	PDX-434	64	7	PDX-434 (n=7)
28.6996	0	0	FALSE	0	76	PDX-434	64	7	PDX-434 (n=7)
38.7454	0	0	FALSE	0	76	PDX-434	64	7	PDX-434 (n=7)
1835.76	0	0	FALSE	0	76	PDX-434	64	7	PDX-434 (n=7)
381.061	358.958	0	FALSE	0	76	PDX-434	64	7	PDX-434 (n=7)
18.7457	0	0	FALSE	0	76	PDX-434	64	7	PDX-434 (n=7)
1258.58	0	0	FALSE	0	76	PDX-434	64	7	PDX-434 (n=7)
72.5627	0	0	FALSE	0	76	PDX-434	64	7	PDX-434 (n=7)
314.368	0	0	FALSE	0	76	PDX-434	64	7	PDX-434 (n=7)
20.3428	0	0	FALSE	0	76	PDX-434	64	7	PDX-434 (n=7)
50.3038	0	0	FALSE	0	76	PDX-434	64	7	PDX-434 (n=7)
2845.56	563.78	0	FALSE	0	76	PDX-434	64	7	PDX-434 (n=7)
2481.44	9791.84	0	FALSE	0	76	PDX-434	64	7	PDX-434 (n=7)
495.627	0	0	FALSE	0	76	PDX-434	64	7	PDX-434 (n=7)
47.8701	0	0	FALSE	0	76	PDX-434	64	7	PDX-434 (n=7)
2336.01	149.218	0	FALSE	0	76	PDX-434	64	7	PDX-434 (n=7)
9024.92	20233.9	0	FALSE	0	76	PDX-434	64	7	PDX-434 (n=7)
253.482	0	0	FALSE	0	76	PDX-434	64	7	PDX-434 (n=7)
117.778	0	0	FALSE	0	76	PDX-434	64	7	PDX-434 (n=7)
14.8614	0	0	FALSE	0	76	PDX-434	64	7	PDX-434 (n=7)
40.0675	0	0	FALSE	0	76	PDX-434	64	7	PDX-434 (n=7)
54.3199	0	0	FALSE	0	76	PDX-434	64	7	PDX-434 (n=7)
45.5835	94.6481	0	FALSE	0	76	PDX-434	64	7	PDX-434 (n=7)
14562.6	124.18	0	FALSE	0	76	PDX-434	64	7	PDX-434 (n=7)
18734.9	53039.4	0	FALSE	0	76	PDX-434	64	7	PDX-434 (n=7)
22.0948	220.948	0	FALSE	0	77	PDX-T412	68	14	PDX-T412 (n=14)
101.182	0	0	FALSE	0	77	PDX-T412	68	14	PDX-T412 (n=14)
53822.2	33188.6	36765.6	FALSE	0	77	PDX-T412	68	14	PDX-T412 (n=14)
93.0923	0	0	FALSE	0	77	PDX-T412	68	14	PDX-T412 (n=14)
63.1522	0	0	FALSE	0	77	PDX-T412	68	14	PDX-T412 (n=14)
149.173	0	0	FALSE	0	77	PDX-T412	68	14	PDX-T412 (n=14)
62.5899	0	0	FALSE	0	77	PDX-T412	68	14	PDX-T412 (n=14)
19463	2964.47	15087.1	FALSE	0	77	PDX-T412	68	14	PDX-T412 (n=14)
975.766	790.893	0	FALSE	0	77	PDX-T412	68	14	PDX-T412 (n=14)
5496.48	1711.76	5020.98	FALSE	0	77	PDX-T412	68	14	PDX-T412 (n=14)
114527	118984	35510.5	FALSE	0	77	PDX-T412	68	14	PDX-T412 (n=14)
50.3744	0	0	FALSE	0	77	PDX-T412	68	14	PDX-T412 (n=14)
63.0621	630.621	0	FALSE	0	77	PDX-T412	68	14	PDX-T412 (n=14)
12.3424	0	0	FALSE	0	77	PDX-T412	68	14	PDX-T412 (n=14)
125.771	0	0	FALSE	0	77	PDX-T412	68	14	PDX-T412 (n=14)
146.52	121.976	0	FALSE	0	77	PDX-T412	68	14	PDX-T412 (n=14)
14530.9	14605	19413.1	TRUE	0	77	PDX-T412	68	14	PDX-T412 (n=14)
35040.1	7503.08	14955.6	FALSE	0	77	PDX-T412	68	14	PDX-T412 (n=14)
3067.04	8797.81	2794.19	FALSE	0	77	PDX-T412	68	14	PDX-T412 (n=14)
4002.26	401.018	5342.66	FALSE	0	77	PDX-T412	68	14	PDX-T412 (n=14)
103330	248391	158436	FALSE	0	77	PDX-T412	68	14	PDX-T412 (n=14)
1666.66	0	0	FALSE	0	77	PDX-T412	68	14	PDX-T412 (n=14)
9677.53	18056.4	2759.39	FALSE	0	77	PDX-T412	68	14	PDX-T412 (n=14)
39661	22951.9	16561.5	TRUE	0	77	PDX-T412	68	14	PDX-T412 (n=14)
72.4412	0	0	FALSE	0	77	PDX-T412	68	14	PDX-T412 (n=14)
18.4184	0	0	FALSE	0	77	PDX-T412	68	14	PDX-T412 (n=14)
22688.2	14951.1	14614.2	FALSE	0	77	PDX-T412	68	14	PDX-T412 (n=14)
34078.1	21990.8	11530.5	FALSE	0	77	PDX-T412	68	14	PDX-T412 (n=14)
65.6266	0	0	FALSE	0	77	PDX-T412	68	14	PDX-T412 (n=14)
179.025	1157.35	0	FALSE	0	77	PDX-T412	68	14	PDX-T412 (n=14)
6109.42	416.216	7597.61	FALSE	0	77	PDX-T412	68	14	PDX-T412 (n=14)
3249.17	2147.13	3750.13	FALSE	0	77	PDX-T412	68	14	PDX-T412 (n=14)
14512.3	0	14653.6	FALSE	0	77	PDX-T412	68	14	PDX-T412 (n=14)
26.4106	0	0	FALSE	0	77	PDX-T412	68	14	PDX-T412 (n=14)
575.973	0	0	FALSE	0	77	PDX-T412	68	14	PDX-T412 (n=14)
14258.1	15032	16367.9	FALSE	0	77	PDX-T412	68	14	PDX-T412 (n=14)
5387.87	6914.6	2473.62	FALSE	0	77	PDX-T412	68	14	PDX-T412 (n=14)
420326	412641	591693	FALSE	0	77	PDX-T412	68	14	PDX-T412 (n=14)
170.985	0	0	FALSE	0	77	PDX-T412	68	14	PDX-T412 (n=14)
17242.5	22683.8	7058.56	FALSE	0	77	PDX-T412	68	14	PDX-T412 (n=14)
5300.89	3494.71	3881.32	FALSE	0	77	PDX-T412	68	14	PDX-T412 (n=14)
20507.6	7777.05	8994.41	FALSE	0	77	PDX-T412	68	14	PDX-T412 (n=14)
200.692	0	0	FALSE	0	77	PDX-T412	68	14	PDX-T412 (n=14)
2277.76	302.14	0	FALSE	0	77	PDX-T412	68	14	PDX-T412 (n=14)
21014.9	5974.09	3301.09	FALSE	0	77	PDX-T412	68	14	PDX-T412 (n=14)
488.588	374.96	0	TRUE	0	77	PDX-T412	68	14	PDX-T412 (n=14)
40.2801	0	0	FALSE	0	77	PDX-T412	68	14	PDX-T412 (n=14)
377.453	0	0	FALSE	0	77	PDX-T412	68	14	PDX-T412 (n=14)
608.943	279.419	0	FALSE	0	77	PDX-T412	68	14	PDX-T412 (n=14)
4073.78	4544.28	1436.47	FALSE	0	77	PDX-T412	68	14	PDX-T412 (n=14)
19.1011	0	0	FALSE	0	78	PDX-T412	68	14	PDX-T412 (n=14)
111481	101902	119706	TRUE	1	78	PDX-T412	68	14	PDX-T412 (n=14)
6.40683	0	0	FALSE	0	78	PDX-T412	68	14	PDX-T412 (n=14)
16021.6	84928.3	41999	TRUE	1	78	PDX-T412	68	14	PDX-T412 (n=14)
24010.4	14974.6	90942.8	TRUE	1	78	PDX-T412	68	14	PDX-T412 (n=14)
14229.4	3254.08	14166.6	TRUE	1	78	PDX-T412	68	14	PDX-T412 (n=14)
229.236	358.787	0	FALSE	0	78	PDX-T412	68	14	PDX-T412 (n=14)
61514.4	252064	48542.4	TRUE	1	78	PDX-T412	68	14	PDX-T412 (n=14)
24372.3	47309.4	11844.7	FALSE	0	78	PDX-T412	68	14	PDX-T412 (n=14)
76917.4	73044.5	98502.7	TRUE	1	78	PDX-T412	68	14	PDX-T412 (n=14)
85283.6	350136	65171.2	TRUE	1	78	PDX-T412	68	14	PDX-T412 (n=14)
6834.27	41843.1	17345.5	TRUE	1	78	PDX-T412	68	14	PDX-T412 (n=14)
74.1571	93.5757	0	FALSE	0	78	PDX-T412	68	14	PDX-T412 (n=14)
37230.6	71668.5	37371.6	TRUE	1	78	PDX-T412	68	14	PDX-T412 (n=14)
53291.5	3227.61	40343.8	TRUE	1	78	PDX-T412	68	14	PDX-T412 (n=14)
15956.7	3001.01	3182.65	TRUE	1	78	PDX-T412	68	14	PDX-T412 (n=14)
197912	554880	146987	TRUE	1	78	PDX-T412	68	14	PDX-T412 (n=14)
1748	1795.52	4437.1	TRUE	1	78	PDX-T412	68	14	PDX-T412 (n=14)
79474.1	4582.87	52224.4	TRUE	1	78	PDX-T412	68	14	PDX-T412 (n=14)
5982.9	894.978	7749.66	TRUE	1	78	PDX-T412	68	14	PDX-T412 (n=14)
78778.6	70227.9	116050	TRUE	1	78	PDX-T412	68	14	PDX-T412 (n=14)
186.151	789.459	0	FALSE	0	78	PDX-T412	68	14	PDX-T412 (n=14)
13039.3	1676.06	4119.06	TRUE	1	78	PDX-T412	68	14	PDX-T412 (n=14)
66823.6	274730	28502.3	TRUE	1	78	PDX-T412	68	14	PDX-T412 (n=14)
14709.6	37345.6	34306.5	TRUE	1	78	PDX-T412	68	14	PDX-T412 (n=14)
13873.9	5271.68	16504.9	TRUE	1	78	PDX-T412	68	14	PDX-T412 (n=14)
55.4646	0	0	FALSE	0	79	PDX-T412	68	14	PDX-T412 (n=14)
51960	10293.7	23389.2	FALSE	0	79	PDX-T412	68	14	PDX-T412 (n=14)
514.942	120.974	0	FALSE	0	79	PDX-T412	68	14	PDX-T412 (n=14)
2695.69	4133.98	10644.7	FALSE	0	79	PDX-T412	68	14	PDX-T412 (n=14)
334.983	870.93	0	FALSE	0	79	PDX-T412	68	14	PDX-T412 (n=14)
27.1526	87.0004	0	FALSE	0	79	PDX-T412	68	14	PDX-T412 (n=14)
26632.6	10060.9	16037.9	FALSE	0	79	PDX-T412	68	14	PDX-T412 (n=14)
26.2033	0	0	FALSE	0	79	PDX-T412	68	14	PDX-T412 (n=14)
17.3109	0	0	FALSE	0	79	PDX-T412	68	14	PDX-T412 (n=14)
17208.9	6701.44	57357.5	FALSE	0	79	PDX-T412	68	14	PDX-T412 (n=14)
47613.6	11300.2	18565.9	FALSE	0	79	PDX-T412	68	14	PDX-T412 (n=14)
2154.45	211.187	0	FALSE	0	79	PDX-T412	68	14	PDX-T412 (n=14)
39.0064	0	0	FALSE	0	79	PDX-T412	68	14	PDX-T412 (n=14)
72773.5	262335	13788.9	FALSE	0	79	PDX-T412	68	14	PDX-T412 (n=14)
816.968	155.867	0	FALSE	0	79	PDX-T412	68	14	PDX-T412 (n=14)
3379.68	213.782	1600.21	FALSE	0	79	PDX-T412	68	14	PDX-T412 (n=14)
56.9736	0	0	FALSE	0	79	PDX-T412	68	14	PDX-T412 (n=14)
2389.72	7930.02	0	FALSE	0	79	PDX-T412	68	14	PDX-T412 (n=14)
140.17	260.771	0	FALSE	0	79	PDX-T412	68	14	PDX-T412 (n=14)
3389.75	4199.81	0	FALSE	0	79	PDX-T412	68	14	PDX-T412 (n=14)
12276	1589.57	0	FALSE	0	79	PDX-T412	68	14	PDX-T412 (n=14)
4628.15	265.472	0	FALSE	0	79	PDX-T412	68	14	PDX-T412 (n=14)
6043.18	2550.42	0	FALSE	0	79	PDX-T412	68	14	PDX-T412 (n=14)
26.6052	0	0	FALSE	0	79	PDX-T412	68	14	PDX-T412 (n=14)
1532.33	262.151	4089.61	FALSE	0	79	PDX-T412	68	14	PDX-T412 (n=14)
2624.84	7568.82	14550.6	FALSE	0	79	PDX-T412	68	14	PDX-T412 (n=14)
12.3912	0	0	FALSE	0	79	PDX-T412	68	14	PDX-T412 (n=14)
33.6647	0	0	FALSE	0	79	PDX-T412	68	14	PDX-T412 (n=14)
409.418	98.7082	0	FALSE	0	79	PDX-T412	68	14	PDX-T412 (n=14)
107.6	0	0	FALSE	0	79	PDX-T412	68	14	PDX-T412 (n=14)
2815.06	1660.55	2954.56	FALSE	0	79	PDX-T412	68	14	PDX-T412 (n=14)
75.9821	0	0	FALSE	0	79	PDX-T412	68	14	PDX-T412 (n=14)
33.7904	0	0	FALSE	0	79	PDX-T412	68	14	PDX-T412 (n=14)
80.974	0	0	FALSE	0	79	PDX-T412	68	14	PDX-T412 (n=14)
8277.98	7736.49	0	FALSE	0	79	PDX-T412	68	14	PDX-T412 (n=14)
78.7477	0	0	FALSE	0	79	PDX-T412	68	14	PDX-T412 (n=14)
404.216	528.204	0	FALSE	0	79	PDX-T412	68	14	PDX-T412 (n=14)
481.055	0	0	FALSE	0	79	PDX-T412	68	14	PDX-T412 (n=14)
2142.72	21454.4	0	FALSE	0	79	PDX-T412	68	14	PDX-T412 (n=14)
995.231	3412.11	0	FALSE	0	79	PDX-T412	68	14	PDX-T412 (n=14)
121.489	0	0	FALSE	0	79	PDX-T412	68	14	PDX-T412 (n=14)
1311.61	1305.67	0	FALSE	0	79	PDX-T412	68	14	PDX-T412 (n=14)
181.9	0	0	FALSE	0	79	PDX-T412	68	14	PDX-T412 (n=14)
29.0705	0	0	FALSE	0	79	PDX-T412	68	14	PDX-T412 (n=14)
25.5821	0	0	FALSE	0	79	PDX-T412	68	14	PDX-T412 (n=14)
9.94056	0	0	FALSE	0	79	PDX-T412	68	14	PDX-T412 (n=14)
4193.64	1595.69	15490.7	FALSE	0	79	PDX-T412	68	14	PDX-T412 (n=14)
1275.41	345.518	9320.8	FALSE	0	79	PDX-T412	68	14	PDX-T412 (n=14)
88.1956	143.01	0	FALSE	0	79	PDX-T412	68	14	PDX-T412 (n=14)
70.4984	0	0	FALSE	0	79	PDX-T412	68	14	PDX-T412 (n=14)
568.301	155.408	0	FALSE	0	79	PDX-T412	68	14	PDX-T412 (n=14)
14.8307	0	0	FALSE	0	79	PDX-T412	68	14	PDX-T412 (n=14)
43612.5	42085.1	15058	FALSE	0	79	PDX-T412	68	14	PDX-T412 (n=14)
3251.17	2315.41	0	FALSE	0	79	PDX-T412	68	14	PDX-T412 (n=14)
1262.99	234.143	0	FALSE	0	79	PDX-T412	68	14	PDX-T412 (n=14)
9.76849	0	0	FALSE	0	79	PDX-T412	68	14	PDX-T412 (n=14)
33834.2	113791	27233.7	FALSE	0	79	PDX-T412	68	14	PDX-T412 (n=14)
3412.81	2277.27	5389.25	FALSE	0	79	PDX-T412	68	14	PDX-T412 (n=14)
2491.51	11135	0	FALSE	0	79	PDX-T412	68	14	PDX-T412 (n=14)
379.382	857.329	0	FALSE	0	79	PDX-T412	68	14	PDX-T412 (n=14)
286.423	1201.87	0	FALSE	0	79	PDX-T412	68	14	PDX-T412 (n=14)
272.914	0	0	FALSE	0	79	PDX-T412	68	14	PDX-T412 (n=14)
123.54	0	0	FALSE	0	79	PDX-T412	68	14	PDX-T412 (n=14)
746.546	660.656	0	FALSE	0	79	PDX-T412	68	14	PDX-T412 (n=14)
260.221	1421.85	0	FALSE	0	79	PDX-T412	68	14	PDX-T412 (n=14)
255.854	463.01	0	FALSE	0	79	PDX-T412	68	14	PDX-T412 (n=14)
106624	179435	57661.1	FALSE	0	79	PDX-T412	68	14	PDX-T412 (n=14)
5704.25	444.952	36291.5	FALSE	0	79	PDX-T412	68	14	PDX-T412 (n=14)
1140.35	113.218	0	FALSE	0	79	PDX-T412	68	14	PDX-T412 (n=14)
8393	15944.2	5778.11	FALSE	0	79	PDX-T412	68	14	PDX-T412 (n=14)
766.672	1282.75	0	FALSE	0	79	PDX-T412	68	14	PDX-T412 (n=14)
121.815	156.279	0	FALSE	0	79	PDX-T412	68	14	PDX-T412 (n=14)
6.57158	0	0	FALSE	0	79	PDX-T412	68	14	PDX-T412 (n=14)
14211.8	50518	19152.6	FALSE	0	79	PDX-T412	68	14	PDX-T412 (n=14)
56.4619	0	0	FALSE	0	79	PDX-T412	68	14	PDX-T412 (n=14)
19027.2	6305.83	30998.6	FALSE	0	79	PDX-T412	68	14	PDX-T412 (n=14)
72.2212	147.142	0	FALSE	0	79	PDX-T412	68	14	PDX-T412 (n=14)
486.43	0	0	FALSE	0	79	PDX-T412	68	14	PDX-T412 (n=14)
7061.77	9651.86	17567.3	FALSE	0	79	PDX-T412	68	14	PDX-T412 (n=14)
52.9791	0	0	FALSE	0	79	PDX-T412	68	14	PDX-T412 (n=14)
30.4682	0	0	FALSE	0	79	PDX-T412	68	14	PDX-T412 (n=14)
81164.5	106044	15214.2	FALSE	0	79	PDX-T412	68	14	PDX-T412 (n=14)
2829.04	4087.4	0	FALSE	0	79	PDX-T412	68	14	PDX-T412 (n=14)
191.868	165.311	0	FALSE	0	79	PDX-T412	68	14	PDX-T412 (n=14)
459.068	0	4348.52	FALSE	0	79	PDX-T412	68	14	PDX-T412 (n=14)
8.93844	0	0	FALSE	0	79	PDX-T412	68	14	PDX-T412 (n=14)
2481.63	2556.49	6975.6	FALSE	0	79	PDX-T412	68	14	PDX-T412 (n=14)
7667.48	2991.05	6856.4	FALSE	0	79	PDX-T412	68	14	PDX-T412 (n=14)
986.671	2074.93	0	FALSE	0	79	PDX-T412	68	14	PDX-T412 (n=14)
24029.3	17525.4	0	FALSE	0	79	PDX-T412	68	14	PDX-T412 (n=14)
7.8813	94.5756	0	FALSE	0	79	PDX-T412	68	14	PDX-T412 (n=14)
833.953	911.347	0	FALSE	0	79	PDX-T412	68	14	PDX-T412 (n=14)
17.5821	0	0	FALSE	0	79	PDX-T412	68	14	PDX-T412 (n=14)
169.112	0	0	FALSE	0	79	PDX-T412	68	14	PDX-T412 (n=14)
32.0265	0	0	FALSE	0	79	PDX-T412	68	14	PDX-T412 (n=14)
4872.5	886.504	0	FALSE	0	79	PDX-T412	68	14	PDX-T412 (n=14)
9.53995	0	0	FALSE	0	79	PDX-T412	68	14	PDX-T412 (n=14)
465.409	159.185	0	FALSE	0	79	PDX-T412	68	14	PDX-T412 (n=14)
164.189	0	0	FALSE	0	79	PDX-T412	68	14	PDX-T412 (n=14)
903.349	227.717	0	FALSE	0	79	PDX-T412	68	14	PDX-T412 (n=14)
491.323	128.549	0	FALSE	0	79	PDX-T412	68	14	PDX-T412 (n=14)
165.753	0	0	FALSE	0	79	PDX-T412	68	14	PDX-T412 (n=14)
10.4365	0	0	FALSE	0	79	PDX-T412	68	14	PDX-T412 (n=14)
65.1756	137.274	0	FALSE	0	79	PDX-T412	68	14	PDX-T412 (n=14)
4181.95	26352	5585.28	FALSE	0	79	PDX-T412	68	14	PDX-T412 (n=14)
322.836	0	0	FALSE	0	79	PDX-T412	68	14	PDX-T412 (n=14)
7.88133	0	0	FALSE	0	79	PDX-T412	68	14	PDX-T412 (n=14)
59199.5	206371	45579.5	FALSE	0	79	PDX-T412	68	14	PDX-T412 (n=14)
386.166	0	0	FALSE	0	79	PDX-T412	68	14	PDX-T412 (n=14)
1889.05	3366.07	0	FALSE	0	79	PDX-T412	68	14	PDX-T412 (n=14)
149.347	1096.81	0	FALSE	0	79	PDX-T412	68	14	PDX-T412 (n=14)
503.985	809.402	20545.6	FALSE	0	79	PDX-T412	68	14	PDX-T412 (n=14)
276.557	730.598	0	FALSE	0	79	PDX-T412	68	14	PDX-T412 (n=14)
49.9133	227.257	0	FALSE	0	79	PDX-T412	68	14	PDX-T412 (n=14)
13305.8	13684.3	31515.2	FALSE	0	79	PDX-T412	68	14	PDX-T412 (n=14)
72.1602	0	0	FALSE	0	79	PDX-T412	68	14	PDX-T412 (n=14)
2147.45	5745.49	7909.96	FALSE	0	79	PDX-T412	68	14	PDX-T412 (n=14)
3716.1	2957.6	8692.9	FALSE	0	79	PDX-T412	68	14	PDX-T412 (n=14)
192.411	498.84	0	FALSE	0	79	PDX-T412	68	14	PDX-T412 (n=14)
13204.5	17913.7	42751.7	FALSE	0	79	PDX-T412	68	14	PDX-T412 (n=14)
2490.58	301.86	0	FALSE	0	79	PDX-T412	68	14	PDX-T412 (n=14)
233.172	563.483	1876.06	FALSE	0	79	PDX-T412	68	14	PDX-T412 (n=14)
110.444	144.16	0	FALSE	0	79	PDX-T412	68	14	PDX-T412 (n=14)
17.0581	0	0	FALSE	0	79	PDX-T412	68	14	PDX-T412 (n=14)
36.4142	0	0	FALSE	0	79	PDX-T412	68	14	PDX-T412 (n=14)
9.71762	116.611	0	FALSE	0	79	PDX-T412	68	14	PDX-T412 (n=14)
43.4126	0	0	FALSE	0	79	PDX-T412	68	14	PDX-T412 (n=14)
1546.34	8173.27	0	FALSE	0	79	PDX-T412	68	14	PDX-T412 (n=14)
2078.1	2545.36	0	FALSE	0	79	PDX-T412	68	14	PDX-T412 (n=14)
80.8968	0	0	FALSE	0	79	PDX-T412	68	14	PDX-T412 (n=14)
2313.44	2812.01	9664.46	FALSE	0	79	PDX-T412	68	14	PDX-T412 (n=14)
1433.94	336.754	0	FALSE	0	79	PDX-T412	68	14	PDX-T412 (n=14)
217.498	952.878	0	FALSE	0	79	PDX-T412	68	14	PDX-T412 (n=14)
9414.75	22853.3	16116.5	FALSE	0	79	PDX-T412	68	14	PDX-T412 (n=14)
37.0009	0	0	FALSE	0	79	PDX-T412	68	14	PDX-T412 (n=14)
69.9124	308.292	0	FALSE	0	79	PDX-T412	68	14	PDX-T412 (n=14)
75.6032	0	0	FALSE	0	79	PDX-T412	68	14	PDX-T412 (n=14)
441.031	0	0	FALSE	0	79	PDX-T412	68	14	PDX-T412 (n=14)
43.6429	0	0	FALSE	0	79	PDX-T412	68	14	PDX-T412 (n=14)
1369.83	2785.07	0	FALSE	0	79	PDX-T412	68	14	PDX-T412 (n=14)
7505.67	2615.48	0	FALSE	0	79	PDX-T412	68	14	PDX-T412 (n=14)
30.8297	128.377	0	FALSE	0	79	PDX-T412	68	14	PDX-T412 (n=14)
1939.44	5446.8	0	FALSE	0	79	PDX-T412	68	14	PDX-T412 (n=14)
711.157	0	0	FALSE	0	79	PDX-T412	68	14	PDX-T412 (n=14)
16590.9	44354.9	19409.2	FALSE	0	79	PDX-T412	68	14	PDX-T412 (n=14)
12.2602	0	0	FALSE	0	79	PDX-T412	68	14	PDX-T412 (n=14)
1461.22	658.545	0	FALSE	0	79	PDX-T412	68	14	PDX-T412 (n=14)
298.756	0	0	FALSE	0	79	PDX-T412	68	14	PDX-T412 (n=14)
2929.23	2805.88	9448.66	FALSE	0	79	PDX-T412	68	14	PDX-T412 (n=14)
976.304	3808.74	0	FALSE	0	79	PDX-T412	68	14	PDX-T412 (n=14)
1235.15	996.875	0	FALSE	0	79	PDX-T412	68	14	PDX-T412 (n=14)
11.6707	0	0	FALSE	0	79	PDX-T412	68	14	PDX-T412 (n=14)
146.95	294.285	0	FALSE	0	79	PDX-T412	68	14	PDX-T412 (n=14)
18.9246	0	0	FALSE	0	79	PDX-T412	68	14	PDX-T412 (n=14)
4103.98	14596.4	21674.5	FALSE	0	79	PDX-T412	68	14	PDX-T412 (n=14)
1331.03	1597.43	0	FALSE	0	79	PDX-T412	68	14	PDX-T412 (n=14)
219.225	244.904	0	FALSE	0	79	PDX-T412	68	14	PDX-T412 (n=14)
20.2418	0	0	FALSE	0	79	PDX-T412	68	14	PDX-T412 (n=14)
20271.3	66596	4078.9	FALSE	0	79	PDX-T412	68	14	PDX-T412 (n=14)
547.094	218.992	8800.54	FALSE	0	79	PDX-T412	68	14	PDX-T412 (n=14)
1288.09	3561.68	0	FALSE	0	79	PDX-T412	68	14	PDX-T412 (n=14)
49.8615	0	0	FALSE	0	79	PDX-T412	68	14	PDX-T412 (n=14)
3777.54	1656.49	4393.3	FALSE	0	79	PDX-T412	68	14	PDX-T412 (n=14)
33.5514	0	0	FALSE	0	79	PDX-T412	68	14	PDX-T412 (n=14)
1329.51	3707.62	8033.02	FALSE	0	79	PDX-T412	68	14	PDX-T412 (n=14)
9.73172	0	0	FALSE	0	79	PDX-T412	68	14	PDX-T412 (n=14)
43.5716	290.382	0	FALSE	0	79	PDX-T412	68	14	PDX-T412 (n=14)
7949.54	5355.79	12808.9	FALSE	0	79	PDX-T412	68	14	PDX-T412 (n=14)
18.2549	0	0	FALSE	0	79	PDX-T412	68	14	PDX-T412 (n=14)
14.9504	0	0	FALSE	0	79	PDX-T412	68	14	PDX-T412 (n=14)
138.581	170.098	0	FALSE	0	79	PDX-T412	68	14	PDX-T412 (n=14)
8801.56	626.176	14045.4	FALSE	0	79	PDX-T412	68	14	PDX-T412 (n=14)
159.637	0	0	FALSE	0	79	PDX-T412	68	14	PDX-T412 (n=14)
3851.64	2104.82	4986.04	FALSE	0	79	PDX-T412	68	14	PDX-T412 (n=14)
109598	551148	254532	FALSE	0	79	PDX-T412	68	14	PDX-T412 (n=14)
11439.8	10804.7	0	FALSE	0	79	PDX-T412	68	14	PDX-T412 (n=14)
165.761	0	0	FALSE	0	79	PDX-T412	68	14	PDX-T412 (n=14)
686.325	160.795	0	FALSE	0	79	PDX-T412	68	14	PDX-T412 (n=14)
1161.88	4139.67	11237.1	FALSE	0	79	PDX-T412	68	14	PDX-T412 (n=14)
186.04	1070.4	0	FALSE	0	79	PDX-T412	68	14	PDX-T412 (n=14)
1079.77	974.391	0	FALSE	0	79	PDX-T412	68	14	PDX-T412 (n=14)
670.255	239.195	0	FALSE	0	79	PDX-T412	68	14	PDX-T412 (n=14)
336.203	0	0	FALSE	0	79	PDX-T412	68	14	PDX-T412 (n=14)
9.44199	0	0	FALSE	0	80	PDX-T412	68	14	PDX-T412 (n=14)
32.5288	0	0	FALSE	0	80	PDX-T412	68	14	PDX-T412 (n=14)
70.6947	0	0	FALSE	0	80	PDX-T412	68	14	PDX-T412 (n=14)
489.69	730.402	600.102	TRUE	1	80	PDX-T412	68	14	PDX-T412 (n=14)
555.469	943.882	872.833	TRUE	1	80	PDX-T412	68	14	PDX-T412 (n=14)
631010	829667	791757	TRUE	1	80	PDX-T412	68	14	PDX-T412 (n=14)
4748.42	218.629	1381.49	FALSE	0	80	PDX-T412	68	14	PDX-T412 (n=14)
11626.4	810.538	4364.69	TRUE	1	80	PDX-T412	68	14	PDX-T412 (n=14)
7204.85	16674.7	5799.87	TRUE	1	80	PDX-T412	68	14	PDX-T412 (n=14)
10.4052	0	0	FALSE	0	80	PDX-T412	68	14	PDX-T412 (n=14)
35.2056	0	2988.58	FALSE	0	80	PDX-T412	68	14	PDX-T412 (n=14)
1810.64	0	0	FALSE	0	80	PDX-T412	68	14	PDX-T412 (n=14)
3779.46	110.966	0	FALSE	0	80	PDX-T412	68	14	PDX-T412 (n=14)
66.2315	216.1	0	FALSE	0	80	PDX-T412	68	14	PDX-T412 (n=14)
14993.5	9452.21	21960.8	FALSE	0	80	PDX-T412	68	14	PDX-T412 (n=14)
585.131	0	0	FALSE	0	80	PDX-T412	68	14	PDX-T412 (n=14)
6939.87	0	0	FALSE	0	80	PDX-T412	68	14	PDX-T412 (n=14)
5409.45	611.936	2904.63	FALSE	0	80	PDX-T412	68	14	PDX-T412 (n=14)
9441.46	4930.81	7024.23	TRUE	1	80	PDX-T412	68	14	PDX-T412 (n=14)
372.948	0	0	FALSE	0	80	PDX-T412	68	14	PDX-T412 (n=14)
56800	2013.25	40829	TRUE	1	80	PDX-T412	68	14	PDX-T412 (n=14)
33.5247	0	0	FALSE	0	80	PDX-T412	68	14	PDX-T412 (n=14)
2350.77	0	0	TRUE	1	80	PDX-T412	68	14	PDX-T412 (n=14)
645.464	0	0	FALSE	0	80	PDX-T412	68	14	PDX-T412 (n=14)
15432.5	191.728	4267.76	TRUE	1	80	PDX-T412	68	14	PDX-T412 (n=14)
38.3672	0	0	FALSE	0	80	PDX-T412	68	14	PDX-T412 (n=14)
86.6074	0	0	FALSE	0	80	PDX-T412	68	14	PDX-T412 (n=14)
43.8279	0	0	FALSE	0	80	PDX-T412	68	14	PDX-T412 (n=14)
272.489	0	0	FALSE	0	80	PDX-T412	68	14	PDX-T412 (n=14)
8179.61	761.558	0	FALSE	0	80	PDX-T412	68	14	PDX-T412 (n=14)
59.9203	0	0	FALSE	0	80	PDX-T412	68	14	PDX-T412 (n=14)
155.71	0	0	FALSE	0	80	PDX-T412	68	14	PDX-T412 (n=14)
5689.48	519.241	0	FALSE	0	80	PDX-T412	68	14	PDX-T412 (n=14)
8104.38	2731.72	0	TRUE	1	80	PDX-T412	68	14	PDX-T412 (n=14)
102438	122750	89621.4	TRUE	1	80	PDX-T412	68	14	PDX-T412 (n=14)
692.686	106.354	0	TRUE	1	80	PDX-T412	68	14	PDX-T412 (n=14)
165.281	0	0	FALSE	0	80	PDX-T412	68	14	PDX-T412 (n=14)
55.7598	0	0	FALSE	0	80	PDX-T412	68	14	PDX-T412 (n=14)
291.409	0	0	FALSE	0	80	PDX-T412	68	14	PDX-T412 (n=14)
45.9714	0	0	FALSE	0	80	PDX-T412	68	14	PDX-T412 (n=14)
29770.9	1194.35	21203.8	TRUE	1	80	PDX-T412	68	14	PDX-T412 (n=14)
3146.15	817.68	0	FALSE	0	80	PDX-T412	68	14	PDX-T412 (n=14)
32.6236	0	0	FALSE	0	80	PDX-T412	68	14	PDX-T412 (n=14)
6477.05	3133.63	0	FALSE	0	80	PDX-T412	68	14	PDX-T412 (n=14)
6748.47	423.243	2068.12	TRUE	1	80	PDX-T412	68	14	PDX-T412 (n=14)
53051.6	990.185	2356.19	TRUE	1	80	PDX-T412	68	14	PDX-T412 (n=14)
31.893	287.037	0	FALSE	0	81	PDX-T412	69	14	PDX-T412 (n=14)
99370.7	27212.9	105009	FALSE	0	81	PDX-T412	69	14	PDX-T412 (n=14)
20.0352	180.317	0	FALSE	0	81	PDX-T412	69	14	PDX-T412 (n=14)
69.1311	336.576	0	FALSE	0	81	PDX-T412	69	14	PDX-T412 (n=14)
27.1025	123.902	0	FALSE	0	81	PDX-T412	69	14	PDX-T412 (n=14)
45.7389	0	3907.71	FALSE	0	81	PDX-T412	69	14	PDX-T412 (n=14)
135.477	0	14595.9	FALSE	0	81	PDX-T412	69	14	PDX-T412 (n=14)
24.1777	217.599	0	FALSE	0	81	PDX-T412	69	14	PDX-T412 (n=14)
21093.9	20125.2	31692.3	FALSE	0	81	PDX-T412	69	14	PDX-T412 (n=14)
9171.09	1299.85	0	FALSE	0	81	PDX-T412	69	14	PDX-T412 (n=14)
8652.5	7283.71	13430.6	FALSE	0	81	PDX-T412	69	14	PDX-T412 (n=14)
13.2303	0	2706.74	FALSE	0	81	PDX-T412	69	14	PDX-T412 (n=14)
86.0117	0	0	FALSE	0	81	PDX-T412	69	14	PDX-T412 (n=14)
17369.1	1687.97	841.101	FALSE	0	81	PDX-T412	69	14	PDX-T412 (n=14)
24.5744	0	0	FALSE	0	81	PDX-T412	69	14	PDX-T412 (n=14)
136459	42027.9	106452	FALSE	0	81	PDX-T412	69	14	PDX-T412 (n=14)
19682	2380.8	4465.75	FALSE	0	81	PDX-T412	69	14	PDX-T412 (n=14)
18424.7	6763.44	18566.9	FALSE	0	81	PDX-T412	69	14	PDX-T412 (n=14)
20.3097	0	754.505	FALSE	0	81	PDX-T412	69	14	PDX-T412 (n=14)
21.741	0	93604.3	FALSE	0	81	PDX-T412	69	14	PDX-T412 (n=14)
2952.24	1637.19	4389.26	FALSE	0	81	PDX-T412	69	14	PDX-T412 (n=14)
1492.7	344.729	2136.64	FALSE	0	81	PDX-T412	69	14	PDX-T412 (n=14)
96.1019	136.98	0	FALSE	0	81	PDX-T412	69	14	PDX-T412 (n=14)
5332.41	2187.72	5959.25	FALSE	0	81	PDX-T412	69	14	PDX-T412 (n=14)
265317	620992	384815	FALSE	0	81	PDX-T412	69	14	PDX-T412 (n=14)
18.4155	0	8643.93	FALSE	0	81	PDX-T412	69	14	PDX-T412 (n=14)
9126.7	36697.8	15267.8	FALSE	0	81	PDX-T412	69	14	PDX-T412 (n=14)
382472	226254	182761	TRUE	1	81	PDX-T412	69	14	PDX-T412 (n=14)
837.317	1074.55	0	FALSE	0	81	PDX-T412	69	14	PDX-T412 (n=14)
1612.74	747.624	0	FALSE	0	81	PDX-T412	69	14	PDX-T412 (n=14)
437.032	327.354	0	FALSE	0	82	PDX-T412	69	14	PDX-T412 (n=14)
72988	72243.9	0	FALSE	0	82	PDX-T412	69	14	PDX-T412 (n=14)
28557.5	45100.3	0	FALSE	0	82	PDX-T412	69	14	PDX-T412 (n=14)
2495.97	2328.26	0	FALSE	0	82	PDX-T412	69	14	PDX-T412 (n=14)
11033.7	10117.8	265790	FALSE	0	82	PDX-T412	69	14	PDX-T412 (n=14)
29154.6	51881.3	0	FALSE	0	82	PDX-T412	69	14	PDX-T412 (n=14)
58707.3	48942.2	0	FALSE	0	82	PDX-T412	69	14	PDX-T412 (n=14)
3416.79	10812.8	0	FALSE	0	82	PDX-T412	69	14	PDX-T412 (n=14)
1433.65	7168.23	0	FALSE	0	82	PDX-T412	69	14	PDX-T412 (n=14)
915.972	1291.45	0	FALSE	0	82	PDX-T412	69	14	PDX-T412 (n=14)
63.4164	317.082	0	FALSE	0	82	PDX-T412	69	14	PDX-T412 (n=14)
11127.8	1369.5	0	FALSE	0	82	PDX-T412	69	14	PDX-T412 (n=14)
157.857	577.44	0	FALSE	0	82	PDX-T412	69	14	PDX-T412 (n=14)
8929.59	7290.33	0	FALSE	0	82	PDX-T412	69	14	PDX-T412 (n=14)
46848.6	41133.1	0	FALSE	0	82	PDX-T412	69	14	PDX-T412 (n=14)
1060.73	438.903	0	FALSE	0	82	PDX-T412	69	14	PDX-T412 (n=14)
14833.4	15830	0	FALSE	0	82	PDX-T412	69	14	PDX-T412 (n=14)
15.4209	0	0	FALSE	0	82	PDX-T412	69	14	PDX-T412 (n=14)
1582.95	710.483	0	FALSE	0	82	PDX-T412	69	14	PDX-T412 (n=14)
44721.6	18182.4	0	FALSE	0	82	PDX-T412	69	14	PDX-T412 (n=14)
30804.5	37830	0	FALSE	0	82	PDX-T412	69	14	PDX-T412 (n=14)
8427.39	4584.91	0	FALSE	0	82	PDX-T412	69	14	PDX-T412 (n=14)
124.399	621.993	0	FALSE	0	82	PDX-T412	69	14	PDX-T412 (n=14)
337.863	1091.33	0	FALSE	0	82	PDX-T412	69	14	PDX-T412 (n=14)
359.26	0	0	FALSE	0	82	PDX-T412	69	14	PDX-T412 (n=14)
123629	205695	0	FALSE	0	82	PDX-T412	69	14	PDX-T412 (n=14)
49973.1	32886.6	0	FALSE	0	82	PDX-T412	69	14	PDX-T412 (n=14)
39.1349	0	0	FALSE	0	82	PDX-T412	69	14	PDX-T412 (n=14)
4296.15	12192.4	0	FALSE	0	82	PDX-T412	69	14	PDX-T412 (n=14)
149253	126508	0	FALSE	0	82	PDX-T412	69	14	PDX-T412 (n=14)
294139	242208	734210	FALSE	0	82	PDX-T412	69	14	PDX-T412 (n=14)
136.352	319.196	0	FALSE	0	82	PDX-T412	69	14	PDX-T412 (n=14)
10645.9	2654.53	3104.63	FALSE	0	83	PDX-T412	71	14	PDX-T412 (n=14)
76.9633	0	0	FALSE	0	83	PDX-T412	71	14	PDX-T412 (n=14)
19749	25762.6	6142.46	FALSE	0	83	PDX-T412	71	14	PDX-T412 (n=14)
7482.34	2088.86	0	FALSE	0	83	PDX-T412	71	14	PDX-T412 (n=14)
295.057	0	1224.98	FALSE	0	83	PDX-T412	71	14	PDX-T412 (n=14)
4544.07	1325.72	1145.02	FALSE	0	83	PDX-T412	71	14	PDX-T412 (n=14)
4503.42	427.925	1871.35	FALSE	0	83	PDX-T412	71	14	PDX-T412 (n=14)
3613.09	864.144	0	FALSE	0	83	PDX-T412	71	14	PDX-T412 (n=14)
43.5316	0	0	FALSE	0	83	PDX-T412	71	14	PDX-T412 (n=14)
350.524	0	0	FALSE	0	83	PDX-T412	71	14	PDX-T412 (n=14)
11855.6	18304.2	2192.42	FALSE	0	83	PDX-T412	71	14	PDX-T412 (n=14)
10773	11729.7	0	FALSE	0	83	PDX-T412	71	14	PDX-T412 (n=14)
16416.7	14912.1	2784.6	FALSE	0	83	PDX-T412	71	14	PDX-T412 (n=14)
312.356	365.779	0	FALSE	0	83	PDX-T412	71	14	PDX-T412 (n=14)
4055.2	0	0	FALSE	0	83	PDX-T412	71	14	PDX-T412 (n=14)
51566.1	39458.6	18883.6	FALSE	0	83	PDX-T412	71	14	PDX-T412 (n=14)
5564.53	1769.84	764.279	FALSE	0	83	PDX-T412	71	14	PDX-T412 (n=14)
1739.23	194.248	354.457	FALSE	0	83	PDX-T412	71	14	PDX-T412 (n=14)
6588.71	6791.38	1125.5	FALSE	0	83	PDX-T412	71	14	PDX-T412 (n=14)
1512.93	536.429	0	FALSE	0	83	PDX-T412	71	14	PDX-T412 (n=14)
119.282	0	510.62	FALSE	0	83	PDX-T412	71	14	PDX-T412 (n=14)
24.8647	0	0	FALSE	0	83	PDX-T412	71	14	PDX-T412 (n=14)
74.1551	0	0	FALSE	0	83	PDX-T412	71	14	PDX-T412 (n=14)
231996	54327.7	181165	FALSE	0	83	PDX-T412	71	14	PDX-T412 (n=14)
101.048	0	0	FALSE	0	83	PDX-T412	71	14	PDX-T412 (n=14)
6949.37	1564.21	0	FALSE	0	83	PDX-T412	71	14	PDX-T412 (n=14)
34.8025	0	0	FALSE	0	83	PDX-T412	71	14	PDX-T412 (n=14)
77568.3	57886.2	11507.6	FALSE	0	83	PDX-T412	71	14	PDX-T412 (n=14)
23.1814	0	0	FALSE	0	83	PDX-T412	71	14	PDX-T412 (n=14)
276183	505728	347853	FALSE	0	83	PDX-T412	71	14	PDX-T412 (n=14)
1074.31	323.789	0	FALSE	0	83	PDX-T412	71	14	PDX-T412 (n=14)
7859.77	1977.27	1047.25	FALSE	0	83	PDX-T412	71	14	PDX-T412 (n=14)
23.3843	0	0	FALSE	0	83	PDX-T412	71	14	PDX-T412 (n=14)
2744.31	1086	0	FALSE	0	83	PDX-T412	71	14	PDX-T412 (n=14)
25384.7	2783.59	2888.56	FALSE	0	83	PDX-T412	71	14	PDX-T412 (n=14)
124546	181365	238369	FALSE	0	83	PDX-T412	71	14	PDX-T412 (n=14)
145.731	0	0	FALSE	0	83	PDX-T412	71	14	PDX-T412 (n=14)
183.183	167.563	0	FALSE	0	83	PDX-T412	71	14	PDX-T412 (n=14)
110.708	0	0	FALSE	0	83	PDX-T412	71	14	PDX-T412 (n=14)
3169.98	3198.02	1594.95	FALSE	0	83	PDX-T412	71	14	PDX-T412 (n=14)
2377.25	851.042	0	FALSE	0	83	PDX-T412	71	14	PDX-T412 (n=14)
359.6	0	1019.64	FALSE	0	83	PDX-T412	71	14	PDX-T412 (n=14)
70924.4	59834.6	172980	FALSE	0	83	PDX-T412	71	14	PDX-T412 (n=14)
4756.89	1305.57	0	FALSE	0	83	PDX-T412	71	14	PDX-T412 (n=14)
197.843	0	1471.11	FALSE	0	83	PDX-T412	71	14	PDX-T412 (n=14)
1380.4	416.063	0	FALSE	0	83	PDX-T412	71	14	PDX-T412 (n=14)
5981.37	4001.3	0	FALSE	0	84	PDX-T412	71	14	PDX-T412 (n=14)
154724	184426	0	FALSE	0	84	PDX-T412	71	14	PDX-T412 (n=14)
177.267	0	0	FALSE	0	84	PDX-T412	71	14	PDX-T412 (n=14)
45960.8	115556	173290	FALSE	0	84	PDX-T412	71	14	PDX-T412 (n=14)
156633	39044.1	0	FALSE	0	84	PDX-T412	71	14	PDX-T412 (n=14)
4566.35	0	0	FALSE	0	84	PDX-T412	71	14	PDX-T412 (n=14)
9890.63	18754.9	0	FALSE	0	84	PDX-T412	71	14	PDX-T412 (n=14)
42.2427	0	0	FALSE	0	84	PDX-T412	71	14	PDX-T412 (n=14)
65611.1	12838.8	0	FALSE	0	84	PDX-T412	71	14	PDX-T412 (n=14)
4559.19	3968.56	0	FALSE	0	84	PDX-T412	71	14	PDX-T412 (n=14)
783.722	0	0	FALSE	0	84	PDX-T412	71	14	PDX-T412 (n=14)
22906	6049.62	0	FALSE	0	84	PDX-T412	71	14	PDX-T412 (n=14)
260253	527901	374400	FALSE	0	84	PDX-T412	71	14	PDX-T412 (n=14)
3371.61	501.139	0	FALSE	0	84	PDX-T412	71	14	PDX-T412 (n=14)
96454.7	33026	251401	FALSE	0	84	PDX-T412	71	14	PDX-T412 (n=14)
27318.1	6520.51	0	FALSE	0	84	PDX-T412	71	14	PDX-T412 (n=14)
134744	41651.3	200910	FALSE	0	84	PDX-T412	71	14	PDX-T412 (n=14)
1857.38	1193.74	0	FALSE	0	84	PDX-T412	71	14	PDX-T412 (n=14)
710.106	796.979	0	FALSE	0	84	PDX-T412	71	14	PDX-T412 (n=14)
1957.6	1755.52	0	FALSE	0	84	PDX-T412	71	14	PDX-T412 (n=14)
1497.14	2015.11	0	FALSE	0	84	PDX-T412	71	14	PDX-T412 (n=14)
69627.4	82505.7	98184.1	FALSE	0	86	PDX-T412	71	14	PDX-T412 (n=14)
252651	231892	169247	FALSE	0	86	PDX-T412	71	14	PDX-T412 (n=14)
54.6843	0	0	FALSE	0	86	PDX-T412	71	14	PDX-T412 (n=14)
90442.9	54756.7	9341.02	FALSE	0	86	PDX-T412	71	14	PDX-T412 (n=14)
821.585	234.071	4684.69	FALSE	0	86	PDX-T412	71	14	PDX-T412 (n=14)
50.448	0	0	FALSE	0	86	PDX-T412	71	14	PDX-T412 (n=14)
178728	18001	232178	FALSE	0	86	PDX-T412	71	14	PDX-T412 (n=14)
25.2487	0	0	FALSE	0	86	PDX-T412	71	14	PDX-T412 (n=14)
107.501	0	0	FALSE	0	86	PDX-T412	71	14	PDX-T412 (n=14)
137558	262250	122054	FALSE	0	86	PDX-T412	71	14	PDX-T412 (n=14)
8692.9	1994.39	4690.5	FALSE	0	86	PDX-T412	71	14	PDX-T412 (n=14)
90919.6	124638	26613.1	FALSE	0	86	PDX-T412	71	14	PDX-T412 (n=14)
130598	97833.4	309993	FALSE	0	86	PDX-T412	71	14	PDX-T412 (n=14)
113.134	140.177	0	FALSE	0	86	PDX-T412	71	14	PDX-T412 (n=14)
21.6603	173.283	0	FALSE	0	86	PDX-T412	71	14	PDX-T412 (n=14)
23.5569	0	0	FALSE	0	86	PDX-T412	71	14	PDX-T412 (n=14)
8.78061	0	0	FALSE	0	86	PDX-T412	71	14	PDX-T412 (n=14)
25.4239	0	0	FALSE	0	86	PDX-T412	71	14	PDX-T412 (n=14)
1618.15	198.087	0	FALSE	0	86	PDX-T412	71	14	PDX-T412 (n=14)
10411.8	4223.07	4753.29	FALSE	0	86	PDX-T412	71	14	PDX-T412 (n=14)
60.9502	169.739	0	FALSE	0	86	PDX-T412	71	14	PDX-T412 (n=14)
30.9771	0	0	FALSE	0	86	PDX-T412	71	14	PDX-T412 (n=14)
43.6798	263.084	0	FALSE	0	86	PDX-T412	71	14	PDX-T412 (n=14)
74.4161	0	0	FALSE	0	86	PDX-T412	71	14	PDX-T412 (n=14)
8758.41	4020.18	0	FALSE	0	86	PDX-T412	71	14	PDX-T412 (n=14)
15397.5	116369	18261.6	FALSE	0	86	PDX-T412	71	14	PDX-T412 (n=14)
1695.61	107.071	0	FALSE	0	86	PDX-T412	71	14	PDX-T412 (n=14)
37.8646	135.086	0	FALSE	0	86	PDX-T412	71	14	PDX-T412 (n=14)
1401.41	94.5599	0	FALSE	0	86	PDX-T412	71	14	PDX-T412 (n=14)
121.796	0	0	FALSE	0	87	PDX-T412	71	14	PDX-T412 (n=14)
57567.1	2019.53	0	FALSE	0	87	PDX-T412	71	14	PDX-T412 (n=14)
16.8267	0	0	FALSE	0	87	PDX-T412	71	14	PDX-T412 (n=14)
455506	616314	574355	FALSE	0	87	PDX-T412	71	14	PDX-T412 (n=14)
1010.64	297.419	0	FALSE	0	87	PDX-T412	71	14	PDX-T412 (n=14)
141740	97046	154403	FALSE	0	87	PDX-T412	71	14	PDX-T412 (n=14)
10552.2	7645.6	0	FALSE	0	87	PDX-T412	71	14	PDX-T412 (n=14)
29.6596	0	0	FALSE	0	87	PDX-T412	71	14	PDX-T412 (n=14)
198.285	191.568	0	FALSE	0	87	PDX-T412	71	14	PDX-T412 (n=14)
114453	82119.6	77496.6	FALSE	0	87	PDX-T412	71	14	PDX-T412 (n=14)
510.937	319.268	0	FALSE	0	87	PDX-T412	71	14	PDX-T412 (n=14)
215.578	433.676	0	FALSE	0	87	PDX-T412	71	14	PDX-T412 (n=14)
20.7105	0	0	FALSE	0	87	PDX-T412	71	14	PDX-T412 (n=14)
93084.2	185910	193745	FALSE	0	87	PDX-T412	71	14	PDX-T412 (n=14)
121378	7340.2	0	FALSE	0	87	PDX-T412	71	14	PDX-T412 (n=14)
81.3856	0	0	FALSE	0	87	PDX-T412	71	14	PDX-T412 (n=14)
171.916	155.192	0	FALSE	0	87	PDX-T412	71	14	PDX-T412 (n=14)
3341.35	207.773	0	FALSE	0	87	PDX-T412	71	14	PDX-T412 (n=14)
4379.14	641.367	0	TRUE	1	88	PDX-T412	72	14	PDX-T412 (n=14)
92.1854	0	0	TRUE	1	88	PDX-T412	72	14	PDX-T412 (n=14)
217264	450366	180050	TRUE	1	88	PDX-T412	72	14	PDX-T412 (n=14)
54.9238	205.153	0	FALSE	0	88	PDX-T412	72	14	PDX-T412 (n=14)
859.318	736.256	0	TRUE	1	88	PDX-T412	72	14	PDX-T412 (n=14)
94.0833	329.86	0	FALSE	0	88	PDX-T412	72	14	PDX-T412 (n=14)
73228.2	57445.2	42663.3	TRUE	1	88	PDX-T412	72	14	PDX-T412 (n=14)
90.5308	0	0	FALSE	0	88	PDX-T412	72	14	PDX-T412 (n=14)
117.488	0	0	FALSE	0	88	PDX-T412	72	14	PDX-T412 (n=14)
20.0458	0	0	FALSE	0	88	PDX-T412	72	14	PDX-T412 (n=14)
127.011	157.67	0	FALSE	0	88	PDX-T412	72	14	PDX-T412 (n=14)
45363.6	80098.5	33288.7	TRUE	1	88	PDX-T412	72	14	PDX-T412 (n=14)
563.453	396.381	0	TRUE	1	88	PDX-T412	72	14	PDX-T412 (n=14)
31.8916	0	0	FALSE	0	88	PDX-T412	72	14	PDX-T412 (n=14)
74.4883	124.303	0	FALSE	0	88	PDX-T412	72	14	PDX-T412 (n=14)
159.34	192.245	0	FALSE	0	88	PDX-T412	72	14	PDX-T412 (n=14)
123.728	0	0	FALSE	0	88	PDX-T412	72	14	PDX-T412 (n=14)
1014.33	274.19	0	TRUE	1	88	PDX-T412	72	14	PDX-T412 (n=14)
47638.1	85988.1	77758.4	TRUE	1	88	PDX-T412	72	14	PDX-T412 (n=14)
23623.9	55800	17395.3	TRUE	1	88	PDX-T412	72	14	PDX-T412 (n=14)
7780.75	3566.64	13729.5	TRUE	1	88	PDX-T412	72	14	PDX-T412 (n=14)
83644.1	311980	104131	TRUE	1	88	PDX-T412	72	14	PDX-T412 (n=14)
77.0479	234.544	0	FALSE	0	88	PDX-T412	72	14	PDX-T412 (n=14)
60841.4	105891	77001.2	TRUE	1	88	PDX-T412	72	14	PDX-T412 (n=14)
272.447	91.0516	0	TRUE	1	88	PDX-T412	72	14	PDX-T412 (n=14)
11838.8	1664.63	4241.11	TRUE	1	88	PDX-T412	72	14	PDX-T412 (n=14)
90.7003	129.777	0	FALSE	0	88	PDX-T412	72	14	PDX-T412 (n=14)
67945.9	38675.2	32843.8	TRUE	1	88	PDX-T412	72	14	PDX-T412 (n=14)
91057	325986	120435	TRUE	1	88	PDX-T412	72	14	PDX-T412 (n=14)
89.7875	0	0	FALSE	0	88	PDX-T412	72	14	PDX-T412 (n=14)
9.34033	74.7226	0	FALSE	0	88	PDX-T412	72	14	PDX-T412 (n=14)
261433	478951	296462	TRUE	1	88	PDX-T412	72	14	PDX-T412 (n=14)
195.647	333.638	0	FALSE	0	89	PDX-T412	72	14	PDX-T412 (n=14)
114.008	547.505	0	FALSE	0	89	PDX-T412	72	14	PDX-T412 (n=14)
1250.99	126.596	0	FALSE	0	89	PDX-T412	72	14	PDX-T412 (n=14)
75718.6	4185.1	0	FALSE	0	89	PDX-T412	72	14	PDX-T412 (n=14)
9745	8988.52	14513.9	FALSE	0	89	PDX-T412	72	14	PDX-T412 (n=14)
25634.7	18849.5	0	FALSE	0	89	PDX-T412	72	14	PDX-T412 (n=14)
13682.2	23737	12828.2	FALSE	0	89	PDX-T412	72	14	PDX-T412 (n=14)
3448.35	1065.52	17852	FALSE	0	89	PDX-T412	72	14	PDX-T412 (n=14)
129345	315203	259594	FALSE	0	89	PDX-T412	72	14	PDX-T412 (n=14)
6095.78	22603.8	0	FALSE	0	89	PDX-T412	72	14	PDX-T412 (n=14)
122701	300151	144303	FALSE	0	89	PDX-T412	72	14	PDX-T412 (n=14)
6118.45	9829.56	0	FALSE	0	89	PDX-T412	72	14	PDX-T412 (n=14)
2608.31	2468.19	45935.9	FALSE	0	89	PDX-T412	72	14	PDX-T412 (n=14)
1600.34	4790.51	0	FALSE	0	89	PDX-T412	72	14	PDX-T412 (n=14)
1216.65	598.357	0	FALSE	0	89	PDX-T412	72	14	PDX-T412 (n=14)
139.913	0	0	FALSE	0	89	PDX-T412	72	14	PDX-T412 (n=14)
48069.1	127438	54438.8	FALSE	0	89	PDX-T412	72	14	PDX-T412 (n=14)
458.915	0	0	FALSE	0	89	PDX-T412	72	14	PDX-T412 (n=14)
24.8927	0	0	FALSE	0	89	PDX-T412	72	14	PDX-T412 (n=14)
721.94	611.293	0	FALSE	0	89	PDX-T412	72	14	PDX-T412 (n=14)
4307.87	5569.94	0	FALSE	0	89	PDX-T412	72	14	PDX-T412 (n=14)
[truncated: 104 more rows]
