# Supplementary material for: Genetic barcoding uncovers the clonal makeup of solid and liquid biopsies and their ability to capture intra-tumoral heterogeneity
Source: Mol Syst Biol. 2026 Feb 11;22(5):659–84. doi: 10.1038/s44320-026-00194-w (PMC13144504; doi:10.1038/s44320-026-00194-w)
Supplement: Supplementary file 6 — Source data Fig. 3 [file 44320_2026_194_MOESM6_ESM.zip › Figure3/3D/Fig3D.xlsx]

## Sheet: SD3D
Model	Names	pct_bc	Exp	Mouse
PDX-1432C	cfDNA3	29.7872	17	30
PDX-434	cfDNA3	2.63158	45	43
PDX-434	cfDNA3	5.49451	45	44
PDX-434	cfDNA3	1.35135	45	46
PDX-434	cfDNA3	1.25	47	47
PDX-434	cfDNA3	0.617284	47	49
MDA-468	cfDNA3	2.85714	51	53
PDX-1432C	cfDNA3	2.17391	54	60
PDX-1432C	cfDNA3	4.34783	54	61
PDX-4295	cfDNA3	13.3333	58	63
PDX-4295	cfDNA3	25	57	64
PDX-4295	cfDNA3	6.45161	57	65
MDA-231	cfDNA3	2.85714	1009	70
MDA-231	cfDNA3	9.25926	1009	71
PDX-434	cfDNA3	1.45631	64	74
PDX-434	cfDNA3	0.236407	64	76
PDX-T412	cfDNA3	48	68	77
PDX-T412	cfDNA3	80.7692	68	78
PDX-T412	cfDNA3	25.6831	68	79
PDX-T412	cfDNA3	34.7826	68	80
PDX-T412	cfDNA3	63.3333	69	81
PDX-T412	cfDNA3	6.25	69	82
PDX-T412	cfDNA3	47.8261	71	83
PDX-T412	cfDNA3	19.0476	71	84
PDX-T412	cfDNA3	37.931	71	86
PDX-T412	cfDNA3	22.2222	71	87
PDX-T412	cfDNA3	37.5	72	88
PDX-T412	cfDNA3	34.0426	72	89
PDX-T412	cfDNA3	24.2424	72	90
PDX-T412	cfDNA3	53.3333	72	91
