# Supplementary material for: Genetic barcoding uncovers the clonal makeup of solid and liquid biopsies and their ability to capture intra-tumoral heterogeneity
Source: Mol Syst Biol. 2026 Feb 11;22(5):659–84. doi: 10.1038/s44320-026-00194-w (PMC13144504; doi:10.1038/s44320-026-00194-w)
Supplement: Supplementary file 6 — Source data Fig. 3 [file 44320_2026_194_MOESM6_ESM.zip › Figure3/3A/Fig3A.xlsx]

## Sheet: SD3A
Ms	Model	cfDNA	value	value2
25	MDA-231	cfDNA1
29	MDA-231	cfDNA1
30	PDX-1432C	cfDNA1
31	PDX-1432C	cfDNA1
35	PDX-1432C	cfDNA1
40	PDX-434	cfDNA1
43	PDX-434	cfDNA1
44	PDX-434	cfDNA1
45	PDX-434	cfDNA1
46	PDX-434	cfDNA1
47	PDX-434	cfDNA1
49	PDX-434	cfDNA1
52	PDX-434	cfDNA1
53	MDA-468	cfDNA1	200	200
56	MDA-468	cfDNA1	200	200
57	MDA-468	cfDNA1	200	200
59	PDX-1432C	cfDNA1	200	200
60	PDX-1432C	cfDNA1	200	200
61	PDX-1432C	cfDNA1	200	200
62	PDX-1432C	cfDNA1	200	200
63	PDX-4295	cfDNA1	200	200
64	PDX-4295	cfDNA1	100	100
65	PDX-4295	cfDNA1	200	200
66	PDX-4295	cfDNA1	200	200
67	PDX-4295	cfDNA1	200	200
69	MDA-231	cfDNA1	200	200
70	MDA-231	cfDNA1	200	200
71	MDA-231	cfDNA1	200	200
72	MDA-231	cfDNA1	200	200
73	PDX-434	cfDNA1	200	200
74	PDX-434	cfDNA1	200	200
75	PDX-434	cfDNA1	200	200
76	PDX-434	cfDNA1	200	200
77	PDX-T412	cfDNA1	200	200
78	PDX-T412	cfDNA1	200	200
79	PDX-T412	cfDNA1	150	150
80	PDX-T412	cfDNA1	200	200
81	PDX-T412	cfDNA1	200	200
82	PDX-T412	cfDNA1	200	200
83	PDX-T412	cfDNA1	200	200
84	PDX-T412	cfDNA1	150	150
85	PDX-T412	cfDNA1	100	100
86	PDX-T412	cfDNA1	200	200
87	PDX-T412	cfDNA1	150	150
88	PDX-T412	cfDNA1	140	140
89	PDX-T412	cfDNA1	200	200
90	PDX-T412	cfDNA1	200	200
91	PDX-T412	cfDNA1	200	200
92	PDX-T412	cfDNA1	200	200
93	PDX-434	cfDNA1	200	200
94	PDX-434	cfDNA1	70	70
95	PDX-434	cfDNA1	150	150
96	PDX-434	cfDNA1	200	200
97	PDX-434	cfDNA1	180	180
98	PDX-434	cfDNA1	200	200
25	MDA-231	cfDNA2
29	MDA-231	cfDNA2
30	PDX-1432C	cfDNA2
31	PDX-1432C	cfDNA2
35	PDX-1432C	cfDNA2
40	PDX-434	cfDNA2
43	PDX-434	cfDNA2
44	PDX-434	cfDNA2
45	PDX-434	cfDNA2
46	PDX-434	cfDNA2
47	PDX-434	cfDNA2
49	PDX-434	cfDNA2
52	PDX-434	cfDNA2
53	MDA-468	cfDNA2	200	200
56	MDA-468	cfDNA2	200	200
57	MDA-468	cfDNA2	200	200
59	PDX-1432C	cfDNA2	200	200
60	PDX-1432C	cfDNA2	200	200
61	PDX-1432C	cfDNA2	200	200
62	PDX-1432C	cfDNA2	200	200
63	PDX-4295	cfDNA2	200	200
64	PDX-4295	cfDNA2	200	200
65	PDX-4295	cfDNA2	100	100
66	PDX-4295	cfDNA2	200	200
67	PDX-4295	cfDNA2	180	180
69	MDA-231	cfDNA2
70	MDA-231	cfDNA2
71	MDA-231	cfDNA2
72	MDA-231	cfDNA2
73	PDX-434	cfDNA2	200	200
74	PDX-434	cfDNA2	200	200
75	PDX-434	cfDNA2	200	200
76	PDX-434	cfDNA2	200	200
77	PDX-T412	cfDNA2	200	200
78	PDX-T412	cfDNA2	200	200
79	PDX-T412	cfDNA2	100	100
80	PDX-T412	cfDNA2	200	200
81	PDX-T412	cfDNA2	200	200
82	PDX-T412	cfDNA2	200	200
83	PDX-T412	cfDNA2	200	200
84	PDX-T412	cfDNA2	200	200
85	PDX-T412	cfDNA2	120	120
86	PDX-T412	cfDNA2	200	200
87	PDX-T412	cfDNA2	200	200
88	PDX-T412	cfDNA2	200	200
89	PDX-T412	cfDNA2	200	200
90	PDX-T412	cfDNA2
91	PDX-T412	cfDNA2	200	200
92	PDX-T412	cfDNA2	200	200
93	PDX-434	cfDNA2	200	200
94	PDX-434	cfDNA2	100	100
95	PDX-434	cfDNA2	200	200
96	PDX-434	cfDNA2	200	200
97	PDX-434	cfDNA2	150	150
98	PDX-434	cfDNA2	200	200
25	MDA-231	cfDNA3	900	900
29	MDA-231	cfDNA3	750	750
30	PDX-1432C	cfDNA3	900	900
31	PDX-1432C	cfDNA3	900	900
35	PDX-1432C	cfDNA3	300	300
40	PDX-434	cfDNA3	800	800
43	PDX-434	cfDNA3	700	700
44	PDX-434	cfDNA3	900	900
45	PDX-434	cfDNA3	900	900
46	PDX-434	cfDNA3	700	700
47	PDX-434	cfDNA3	850	850
49	PDX-434	cfDNA3	1000	1000
52	PDX-434	cfDNA3	900	900
53	MDA-468	cfDNA3	800	800
56	MDA-468	cfDNA3	700	700
57	MDA-468	cfDNA3	800	800
59	PDX-1432C	cfDNA3	600	600
60	PDX-1432C	cfDNA3	1000	1000
61	PDX-1432C	cfDNA3	800	800
62	PDX-1432C	cfDNA3	900	900
63	PDX-4295	cfDNA3	900	900
64	PDX-4295	cfDNA3	1000	1000
65	PDX-4295	cfDNA3	900	900
66	PDX-4295	cfDNA3	1000	1000
67	PDX-4295	cfDNA3	600	600
69	MDA-231	cfDNA3	500	500
70	MDA-231	cfDNA3	500	500
71	MDA-231	cfDNA3	500	500
72	MDA-231	cfDNA3	500	500
73	PDX-434	cfDNA3	750	750
74	PDX-434	cfDNA3	900	900
75	PDX-434	cfDNA3	750	750
76	PDX-434	cfDNA3	800	800
77	PDX-T412	cfDNA3	950	950
78	PDX-T412	cfDNA3	500	500
79	PDX-T412	cfDNA3	950	950
80	PDX-T412	cfDNA3	1000	1000
81	PDX-T412	cfDNA3	900	900
82	PDX-T412	cfDNA3	900	900
83	PDX-T412	cfDNA3	900	900
84	PDX-T412	cfDNA3	900	900
85	PDX-T412	cfDNA3	400	400
86	PDX-T412	cfDNA3	900	900
87	PDX-T412	cfDNA3	1000	1000
88	PDX-T412	cfDNA3	900	900
89	PDX-T412	cfDNA3	950	950
90	PDX-T412	cfDNA3	1000	1000
91	PDX-T412	cfDNA3	800	800
92	PDX-T412	cfDNA3	1000	1000
93	PDX-434	cfDNA3	700	700
94	PDX-434	cfDNA3	900	900
95	PDX-434	cfDNA3	800	800
96	PDX-434	cfDNA3	800	800
97	PDX-434	cfDNA3	900	900
98	PDX-434	cfDNA3	900	900
