# Supplementary material for: Genetic barcoding uncovers the clonal makeup of solid and liquid biopsies and their ability to capture intra-tumoral heterogeneity
Source: Mol Syst Biol. 2026 Feb 11;22(5):659–84. doi: 10.1038/s44320-026-00194-w (PMC13144504; doi:10.1038/s44320-026-00194-w)
Supplement: Supplementary file 7 — Source data Fig. 4 [file 44320_2026_194_MOESM7_ESM.zip]

Archive with 21 entries (14 files):
- Figure4/
- Figure4/.DS_Store
- __MACOSX/Figure4/._.DS_Store
- Figure4/4E/
- Figure4/4B/
- Figure4/4C/
- Figure4/4D/
- Figure4/4F/
- Figure4/4G/
- Figure4/4E/Fig4E.xlsx
- __MACOSX/Figure4/4E/._Fig4E.xlsx
- Figure4/4B/Fig4B.xlsx
- __MACOSX/Figure4/4B/._Fig4B.xlsx
- Figure4/4C/Fig4C.xlsx
- __MACOSX/Figure4/4C/._Fig4C.xlsx
- Figure4/4D/Fig4D.xlsx
- __MACOSX/Figure4/4D/._Fig4D.xlsx
- Figure4/4F/Fig4F.xlsx
- __MACOSX/Figure4/4F/._Fig4F.xlsx
- Figure4/4G/Fig4G.xlsx
- __MACOSX/Figure4/4G/._Fig4G.xlsx
