# Supplementary material for: Genetic barcoding uncovers the clonal makeup of solid and liquid biopsies and their ability to capture intra-tumoral heterogeneity
Source: Mol Syst Biol. 2026 Feb 11;22(5):659–84. doi: 10.1038/s44320-026-00194-w (PMC13144504; doi:10.1038/s44320-026-00194-w)
Supplement: Supplementary file 7 — Source data Fig. 4 [file 44320_2026_194_MOESM7_ESM.zip › Figure4/4B/Fig4B.xlsx]

## Sheet: SD4B
Model	Exp	Mouse	Names	pct_bc
MDA-231	15	25	Tum	100
MDA-231	15	25	Needles2	12.069
MDA-231	15	25	Needles1	36.2069
MDA-231	15	25	Needles2	3.44828
MDA-231	15	25	Needles1	22.4138
MDA-231	15	25	cfDNA3	0
PDX-1432C	17	30	Tum	100
PDX-1432C	17	30	cfDNA3	29.7872
PDX-1432C	17	30	Needles1	42.5532
PDX-1432C	17	30	Needles1	38.2979
PDX-1432C	17	30	Needles2	10.6383
PDX-1432C	17	31	Tum	100
PDX-1432C	17	31	Needles1	33.3333
PDX-1432C	17	31	Needles2	14.2857
PDX-1432C	17	31	cfDNA3	0
PDX-1432C	17	32	Tum	100
PDX-1432C	17	32	Needles1	7.40741
PDX-1432C	17	32	Needles2	7.40741
PDX-1432C	17	32	Needles1	33.3333
PDX-1432C	17	32	cfDNA3	0
PDX-1432C	17	33	Tum	100
PDX-1432C	17	33	Needles1	28.5714
PDX-1432C	17	33	Needles2	28.5714
PDX-1432C	17	33	Needles1	35.7143
PDX-1432C	17	33	Needles2	28.5714
PDX-1432C	17	33	cfDNA3	0
PDX-1432C	17	34	Tum	100
PDX-1432C	17	34	Needles1	35.2941
PDX-1432C	17	34	Needles1	29.4118
PDX-1432C	17	34	Needles2	17.6471
PDX-1432C	17	34	cfDNA3	0
PDX-1432C	17	35	Tum	100
PDX-1432C	17	35	Needles2	18.75
PDX-1432C	17	35	Needles1	81.25
PDX-1432C	17	35	cfDNA3	0
MDA-231	38	36	Tum	100
MDA-231	38	36	Needles1	31.7073
MDA-231	38	36	Needles2	29.2683
MDA-231	38	36	Needles1	56.0976
MDA-231	38	36	Needles2	29.2683
MDA-231	38	36	Needles1	46.3415
MDA-231	38	36	Needles2	48.7805
MDA-231	38	36	cfDNA3	0
MDA-231	38	37	Tum	100
MDA-231	38	37	Needles1	66.6667
MDA-231	38	37	Needles2	51.2821
MDA-231	38	37	Needles1	69.2308
MDA-231	38	37	Needles2	58.9744
MDA-231	38	37	Needles1	51.2821
MDA-231	38	37	Needles2	41.0256
MDA-231	38	37	cfDNA3	0
MDA-231	38	38	Tum	100
MDA-231	38	38	Needles1	50
MDA-231	38	38	Needles2	30
MDA-231	38	38	Needles1	52.5
MDA-231	38	38	Needles2	47.5
MDA-231	38	38	Needles1	52.5
MDA-231	38	38	Needles2	70
MDA-231	38	38	cfDNA3	0
MDA-231	38	39	Tum	100
MDA-231	38	39	Needles1	66.0714
MDA-231	38	39	Needles2	25
MDA-231	38	39	Needles1	62.5
MDA-231	38	39	Needles2	55.3571
MDA-231	38	39	Needles1	67.8571
MDA-231	38	39	Needles2	44.6429
MDA-231	38	39	cfDNA3	0
PDX-434	45	40	Tum	100
PDX-434	45	40	Needles1	22.2222
PDX-434	45	40	Needles2	16.6667
PDX-434	45	40	Needles1	18.5185
PDX-434	45	40	Needles2	7.40741
PDX-434	45	40	Needles1	16.6667
PDX-434	45	40	Needles2	12.963
PDX-434	45	40	Needles1	7.40741
PDX-434	45	40	Needles2	16.6667
PDX-434	45	40	cfDNA3	0
PDX-434	45	41	Tum	100
PDX-434	45	41	Needles1	44.4444
PDX-434	45	41	Needles2	44.4444
PDX-434	45	41	Needles1	48.8889
PDX-434	45	41	Needles2	48.8889
PDX-434	45	41	Needles1	37.7778
PDX-434	45	41	Needles2	20
PDX-434	45	41	Needles1	44.4444
PDX-434	45	41	Needles2	48.8889
PDX-434	45	41	cfDNA3	0
PDX-434	45	42	Tum	100
PDX-434	45	42	Needles1	36.6667
PDX-434	45	42	Needles2	13.3333
PDX-434	45	42	Needles1	33.3333
PDX-434	45	42	Needles2	33.3333
PDX-434	45	42	Needles2	56.6667
PDX-434	45	42	Needles1	60
PDX-434	45	42	Needles2	13.3333
PDX-434	45	42	cfDNA3	0
PDX-434	45	43	Tum	100
PDX-434	45	43	cfDNA3	2.63158
PDX-434	45	43	Needles1	28.9474
PDX-434	45	43	Needles2	23.6842
PDX-434	45	43	Needles1	28.9474
PDX-434	45	43	Needles2	31.5789
PDX-434	45	43	Needles1	18.4211
PDX-434	45	43	Needles2	26.3158
PDX-434	45	43	Needles1	34.2105
PDX-434	45	43	Needles2	28.9474
PDX-434	45	44	Tum	100
PDX-434	45	44	cfDNA3	5.49451
PDX-434	45	44	Needles1	19.7802
PDX-434	45	44	Needles2	10.989
PDX-434	45	44	Needles1	16.4835
PDX-434	45	44	Needles2	5.49451
PDX-434	45	44	Needles1	6.59341
PDX-434	45	44	Needles2	7.69231
PDX-434	45	44	Needles1	9.89011
PDX-434	45	44	Needles2	10.989
PDX-434	45	45	Tum	100
PDX-434	45	45	Needles1	52.3256
PDX-434	45	45	Needles2	33.7209
PDX-434	45	45	Needles1	33.7209
PDX-434	45	45	Needles2	27.907
PDX-434	45	45	Needles1	40.6977
PDX-434	45	45	Needles2	48.8372
PDX-434	45	45	Needles1	41.8605
PDX-434	45	45	Needles2	54.6512
PDX-434	45	45	cfDNA3	0
PDX-434	45	46	Tum	100
PDX-434	45	46	cfDNA3	1.35135
PDX-434	45	46	Needles1	36.4865
PDX-434	45	46	Needles2	20.2703
PDX-434	45	46	Needles1	24.3243
PDX-434	45	46	Needles2	13.5135
PDX-434	45	46	Needles1	18.9189
PDX-434	45	46	Needles2	13.5135
PDX-434	45	46	Needles1	27.027
PDX-434	45	46	Needles2	22.973
PDX-434	47	47	Tum	100
PDX-434	47	47	cfDNA3	1.25
PDX-434	47	47	Needles1	51.25
PDX-434	47	47	Needles2	31.25
PDX-434	47	47	Needles1	42.5
PDX-434	47	47	Needles2	20
PDX-434	47	47	Needles1	42.5
PDX-434	47	47	Needles2	32.5
PDX-434	47	47	Needles1	43.75
PDX-434	47	47	Needles2	51.25
PDX-434	47	48	Tum	100
PDX-434	47	48	Needles1	26.2774
PDX-434	47	48	Needles2	22.2628
PDX-434	47	48	Needles1	31.7518
PDX-434	47	48	Needles1	18.6131
PDX-434	47	48	Needles2	9.85401
PDX-434	47	48	Needles1	22.2628
PDX-434	47	48	Needles2	20.8029
PDX-434	47	48	cfDNA3	0
PDX-434	47	49	Tum	100
PDX-434	47	49	cfDNA3	0.617284
PDX-434	47	49	Needles1	28.3951
PDX-434	47	49	Needles2	27.1605
PDX-434	47	49	Needles1	32.716
PDX-434	47	49	Needles2	11.1111
PDX-434	47	49	Needles1	54.9383
PDX-434	47	49	Needles2	59.8765
PDX-434	47	49	Needles1	34.5679
PDX-434	47	49	Needles2	51.8519
PDX-434	47	50	Tum	100
PDX-434	47	50	Needles1	28.7671
PDX-434	47	50	Needles2	25
PDX-434	47	50	Needles1	30.137
PDX-434	47	50	Needles2	15.0685
PDX-434	47	50	Needles1	17.1233
PDX-434	47	50	Needles1	22.2603
PDX-434	47	50	Needles2	19.1781
PDX-434	47	50	cfDNA3	0
PDX-434	47	51	Tum	100
PDX-434	47	51	Needles1	27.3148
PDX-434	47	51	Needles2	18.5185
PDX-434	47	51	Needles1	22.2222
PDX-434	47	51	Needles2	18.0556
PDX-434	47	51	Needles1	19.4444
PDX-434	47	51	Needles1	27.7778
PDX-434	47	51	cfDNA3	0
PDX-434	47	52	Tum	100
PDX-434	47	52	Needles1	27.6423
PDX-434	47	52	Needles2	33.3333
PDX-434	47	52	Needles1	35.7724
PDX-434	47	52	Needles2	17.8862
PDX-434	47	52	Needles1	35.7724
PDX-434	47	52	Needles2	32.5203
PDX-434	47	52	Needles1	22.7642
PDX-434	47	52	Needles2	42.2764
PDX-434	47	52	cfDNA3	0
MDA-468	51	53	Tum	100
MDA-468	51	53	cfDNA3	2.85714
MDA-468	51	53	Needles1	8.57143
MDA-468	51	53	Needles2	5.71429
MDA-468	51	53	Needles1	17.1429
MDA-468	51	53	Needles2	14.2857
MDA-468	51	53	Needles1	17.1429
MDA-468	51	53	Needles1	17.1429
MDA-468	51	53	Needles2	17.1429
MDA-468	51	54	Tum	100
MDA-468	51	54	Needles1	35.8209
MDA-468	51	54	Needles2	32.8358
MDA-468	51	54	Needles1	38.806
MDA-468	51	54	Needles2	32.8358
MDA-468	51	54	Needles1	28.3582
MDA-468	51	54	Needles1	46.2687
MDA-468	51	54	cfDNA3	0
MDA-468	51	55	Tum	100
MDA-468	51	55	Needles1	41.2698
MDA-468	51	55	Needles2	20.6349
MDA-468	51	55	Needles1	50.7937
MDA-468	51	55	Needles2	14.2857
MDA-468	51	55	Needles1	46.0317
MDA-468	51	55	Needles1	49.2063
MDA-468	51	55	cfDNA3	0
MDA-468	51	56	Tum	100
MDA-468	51	56	Needles1	30.4348
MDA-468	51	56	Needles2	43.4783
MDA-468	51	56	Needles1	10.8696
MDA-468	51	56	Needles2	10.8696
MDA-468	51	56	Needles1	39.1304
MDA-468	51	56	Needles2	41.3043
MDA-468	51	56	Needles1	47.8261
MDA-468	51	56	Needles2	15.2174
MDA-468	51	56	cfDNA3	0
MDA-468	51	57	Tum	100
MDA-468	51	57	Needles1	50
MDA-468	51	57	Needles2	28.125
MDA-468	51	57	Needles1	40.625
MDA-468	51	57	Needles2	31.25
MDA-468	51	57	Needles1	9.375
MDA-468	51	57	Needles2	6.25
MDA-468	51	57	Needles1	15.625
MDA-468	51	57	Needles2	46.875
MDA-468	51	57	cfDNA3	0
MDA-468	51	58	Tum	100
MDA-468	51	58	Needles1	40.7407
MDA-468	51	58	Needles2	46.2963
MDA-468	51	58	Needles1	48.1481
MDA-468	51	58	Needles2	9.25926
MDA-468	51	58	Needles1	44.4444
MDA-468	51	58	Needles1	22.2222
MDA-468	51	58	cfDNA3	0
PDX-1432C	54	59	Tum	100
PDX-1432C	54	59	Needles1	21.4286
PDX-1432C	54	59	Needles2	26.1905
PDX-1432C	54	59	Needles1	33.3333
PDX-1432C	54	59	Needles1	47.619
PDX-1432C	54	59	Needles2	21.4286
PDX-1432C	54	59	Needles1	35.7143
PDX-1432C	54	59	Needles2	11.9048
PDX-1432C	54	59	cfDNA3	0
PDX-1432C	54	60	Tum	100
PDX-1432C	54	60	cfDNA3	2.17391
PDX-1432C	54	60	Needles1	60.8696
PDX-1432C	54	60	Needles2	17.3913
PDX-1432C	54	60	Needles1	76.087
PDX-1432C	54	60	Needles2	58.6957
PDX-1432C	54	60	Needles1	58.6957
PDX-1432C	54	60	Needles2	52.1739
PDX-1432C	54	60	Needles1	39.1304
PDX-1432C	54	60	Needles2	23.913
PDX-1432C	54	61	Tum	100
PDX-1432C	54	61	cfDNA3	4.34783
PDX-1432C	54	61	Needles1	65.2174
PDX-1432C	54	61	Needles2	69.5652
PDX-1432C	54	61	Needles1	69.5652
PDX-1432C	54	61	Needles2	71.7391
PDX-1432C	54	61	Needles1	76.087
PDX-1432C	54	61	Needles2	56.5217
PDX-1432C	54	61	Needles1	78.2609
PDX-1432C	54	61	Needles2	50
PDX-1432C	54	62	Tum	100
PDX-1432C	54	62	Needles1	41.8182
PDX-1432C	54	62	Needles2	14.5455
PDX-1432C	54	62	Needles1	58.1818
PDX-1432C	54	62	Needles2	20
PDX-1432C	54	62	Needles1	40
PDX-1432C	54	62	Needles2	36.3636
PDX-1432C	54	62	Needles1	60
PDX-1432C	54	62	Needles2	40
PDX-1432C	54	62	cfDNA3	0
PDX-4295	58	63	Tum	100
PDX-4295	58	63	Needles2	26.6667
PDX-4295	58	63	Needles1	40
PDX-4295	58	63	Needles2	33.3333
PDX-4295	58	63	Needles1	66.6667
PDX-4295	58	63	Needles2	80
PDX-4295	58	63	Needles1	40
PDX-4295	58	63	Needles2	33.3333
PDX-4295	58	63	cfDNA3	13.3333
PDX-4295	57	64	Tum	100
PDX-4295	57	64	Needles1	66.6667
PDX-4295	57	64	Needles2	66.6667
PDX-4295	57	64	Needles1	25
PDX-4295	57	64	Needles2	16.6667
PDX-4295	57	64	Needles1	16.6667
PDX-4295	57	64	Needles2	16.6667
PDX-4295	57	64	Needles1	16.6667
PDX-4295	57	64	Needles2	16.6667
PDX-4295	57	64	cfDNA3	25
PDX-4295	57	65	Tum	100
PDX-4295	57	65	Needles1	9.67742
PDX-4295	57	65	Needles2	9.67742
PDX-4295	57	65	Needles1	9.67742
PDX-4295	57	65	Needles2	9.67742
PDX-4295	57	65	Needles1	9.67742
PDX-4295	57	65	Needles2	16.129
PDX-4295	57	65	Needles1	19.3548
PDX-4295	57	65	Needles2	22.5806
PDX-4295	57	65	cfDNA3	6.45161
PDX-4295	57	66	Tum	100
PDX-4295	57	66	Needles1	50
PDX-4295	57	66	Needles2	50
PDX-4295	57	66	Needles1	16.6667
PDX-4295	57	66	Needles1	66.6667
PDX-4295	57	66	Needles2	50
PDX-4295	57	66	Needles1	33.3333
PDX-4295	57	66	Needles2	33.3333
PDX-4295	57	66	cfDNA3	0
PDX-4295	57	67	Tum	100
PDX-4295	57	67	Needles1	50
PDX-4295	57	67	Needles2	21.4286
PDX-4295	57	67	Needles1	64.2857
PDX-4295	57	67	Needles2	57.1429
PDX-4295	57	67	Needles1	64.2857
PDX-4295	57	67	Needles2	28.5714
PDX-4295	57	67	Needles1	57.1429
PDX-4295	57	67	Needles2	50
PDX-4295	57	67	cfDNA3	0
MDA-231	1009	69	Tum	100
MDA-231	1009	69	Needles1	35.1648
MDA-231	1009	69	Needles2	5.49451
MDA-231	1009	69	Needles1	43.956
MDA-231	1009	69	Needles2	8.79121
MDA-231	1009	69	Needles1	47.2527
MDA-231	1009	69	Needles2	18.6813
MDA-231	1009	69	Needles1	43.956
MDA-231	1009	69	Needles2	20.8791
MDA-231	1009	69	cfDNA3	0
MDA-231	1009	70	Tum	100
MDA-231	1009	70	cfDNA3	2.85714
MDA-231	1009	70	Needles1	22.8571
MDA-231	1009	70	Needles2	20.9524
MDA-231	1009	70	Needles1	29.5238
MDA-231	1009	70	Needles2	19.0476
MDA-231	1009	70	Needles1	12.381
MDA-231	1009	70	Needles2	14.2857
MDA-231	1009	70	Needles1	12.381
MDA-231	1009	70	Needles2	27.619
MDA-231	1009	71	Tum	100
MDA-231	1009	71	cfDNA3	9.25926
MDA-231	1009	71	Needles1	25.9259
MDA-231	1009	71	Needles2	7.40741
MDA-231	1009	71	Needles1	16.6667
MDA-231	1009	71	Needles2	20.3704
MDA-231	1009	71	Needles1	33.3333
MDA-231	1009	71	Needles2	35.1852
MDA-231	1009	71	Needles1	46.2963
MDA-231	1009	71	Needles2	16.6667
MDA-231	1009	72	Tum	100
MDA-231	1009	72	Needles1	50
MDA-231	1009	72	Needles2	38.8889
MDA-231	1009	72	Needles1	37.7778
MDA-231	1009	72	Needles2	38.8889
MDA-231	1009	72	Needles1	60
MDA-231	1009	72	Needles2	31.1111
MDA-231	1009	72	Needles1	58.8889
MDA-231	1009	72	Needles2	67.7778
MDA-231	1009	72	cfDNA3	0
PDX-434	64	73	Tum	100
PDX-434	64	73	Needles1	24.7312
PDX-434	64	73	Needles2	24.7312
PDX-434	64	73	Needles1	39.7849
PDX-434	64	73	Needles2	27.957
PDX-434	64	73	Needles1	30.1075
PDX-434	64	73	Needles2	39.7849
PDX-434	64	73	Needles1	32.2581
PDX-434	64	73	Needles2	30.1075
PDX-434	64	73	cfDNA3	0
PDX-434	64	74	Tum	100
PDX-434	64	74	cfDNA3	1.45631
PDX-434	64	74	Needles1	33.4951
PDX-434	64	74	Needles2	12.6214
PDX-434	64	74	Needles1	24.2718
PDX-434	64	74	Needles2	25.7282
PDX-434	64	74	Needles1	30.0971
PDX-434	64	74	Needles2	33.0097
PDX-434	64	74	Needles1	37.8641
PDX-434	64	74	Needles2	37.8641
PDX-434	64	75	Tum	100
PDX-434	64	75	Needles1	48
PDX-434	64	75	Needles2	36
PDX-434	64	75	Needles1	84
PDX-434	64	75	Needles2	12
PDX-434	64	75	Needles1	68
PDX-434	64	75	Needles2	8
PDX-434	64	75	Needles1	84
PDX-434	64	75	Needles2	44
PDX-434	64	75	cfDNA3	0
PDX-434	64	76	Tum	100
PDX-434	64	76	cfDNA3	0.236407
PDX-434	64	76	Needles1	14.8936
PDX-434	64	76	Needles2	5.91017
PDX-434	64	76	Needles1	13.2388
PDX-434	64	76	Needles2	7.0922
PDX-434	64	76	Needles1	10.8747
PDX-434	64	76	Needles2	19.6217
PDX-434	64	76	Needles1	18.6761
PDX-434	64	76	Needles2	9.69267
PDX-T412	68	77	Tum	100
PDX-T412	68	77	Needles1	28
PDX-T412	68	77	Needles2	26
PDX-T412	68	77	Needles1	38
PDX-T412	68	77	Needles2	6
PDX-T412	68	77	Needles1	22
PDX-T412	68	77	Needles2	12
PDX-T412	68	77	Needles1	22
PDX-T412	68	77	Needles2	42
PDX-T412	68	77	cfDNA3	48
PDX-T412	68	78	Tum	100
PDX-T412	68	78	Needles1	65.3846
PDX-T412	68	78	Needles2	65.3846
PDX-T412	68	78	Needles1	61.5385
PDX-T412	68	78	Needles2	57.6923
PDX-T412	68	78	Needles1	57.6923
PDX-T412	68	78	Needles2	61.5385
PDX-T412	68	78	Needles1	61.5385
PDX-T412	68	78	Needles2	53.8462
PDX-T412	68	78	cfDNA3	80.7692
PDX-T412	68	79	Tum	100
PDX-T412	68	79	Needles1	31.694
PDX-T412	68	79	Needles2	33.3333
PDX-T412	68	79	Needles1	54.0984
PDX-T412	68	79	Needles2	22.4044
PDX-T412	68	79	Needles1	38.7978
PDX-T412	68	79	Needles2	35.5191
PDX-T412	68	79	Needles1	27.3224
PDX-T412	68	79	Needles2	56.8306
PDX-T412	68	79	cfDNA3	25.6831
PDX-T412	68	80	Tum	100
PDX-T412	68	80	Needles1	10.8696
PDX-T412	68	80	Needles2	13.0435
PDX-T412	68	80	Needles1	13.0435
PDX-T412	68	80	Needles2	19.5652
PDX-T412	68	80	Needles1	28.2609
PDX-T412	68	80	Needles2	26.087
PDX-T412	68	80	Needles1	26.087
PDX-T412	68	80	Needles2	15.2174
PDX-T412	68	80	cfDNA3	34.7826
PDX-T412	69	81	Tum	100
PDX-T412	69	81	Needles1	30
PDX-T412	69	81	Needles2	23.3333
PDX-T412	69	81	Needles1	36.6667
PDX-T412	69	81	Needles2	16.6667
PDX-T412	69	81	cfDNA3	63.3333
PDX-T412	69	82	Tum	100
PDX-T412	69	82	Needles1	50
PDX-T412	69	82	Needles2	43.75
PDX-T412	69	82	Needles1	68.75
PDX-T412	69	82	Needles2	37.5
PDX-T412	69	82	cfDNA3	6.25
PDX-T412	71	83	Tum	100
PDX-T412	71	83	cfDNA3	47.8261
PDX-T412	71	83	Needles1	28.2609
PDX-T412	71	83	Needles2	26.087
PDX-T412	71	83	Needles1	34.7826
PDX-T412	71	83	Needles2	17.3913
PDX-T412	71	83	Needles1	43.4783
PDX-T412	71	83	Needles2	54.3478
PDX-T412	71	83	Needles1	50
PDX-T412	71	83	Needles2	41.3043
PDX-T412	71	84	Tum	100
PDX-T412	71	84	Needles1	52.381
PDX-T412	71	84	Needles2	42.8571
PDX-T412	71	84	Needles1	66.6667
PDX-T412	71	84	Needles2	47.619
PDX-T412	71	84	Needles1	61.9048
PDX-T412	71	84	Needles2	57.1429
PDX-T412	71	84	Needles1	52.381
PDX-T412	71	84	Needles2	19.0476
PDX-T412	71	84	cfDNA3	19.0476
PDX-T412	71	85	Tum	100
PDX-T412	71	85	Needles1	50
PDX-T412	71	85	Needles2	39.2857
PDX-T412	71	85	Needles1	46.4286
PDX-T412	71	85	Needles2	57.1429
PDX-T412	71	85	Needles1	60.7143
PDX-T412	71	85	Needles2	25
PDX-T412	71	85	Needles1	60.7143
PDX-T412	71	85	Needles2	50
PDX-T412	71	85	cfDNA3	0
PDX-T412	71	86	Tum	100
PDX-T412	71	86	Needles1	48.2759
PDX-T412	71	86	Needles2	34.4828
PDX-T412	71	86	Needles1	51.7241
PDX-T412	71	86	Needles2	17.2414
PDX-T412	71	86	Needles1	44.8276
PDX-T412	71	86	Needles2	44.8276
PDX-T412	71	86	Needles1	44.8276
PDX-T412	71	86	Needles2	34.4828
PDX-T412	71	86	cfDNA3	37.931
PDX-T412	71	87	Tum	100
PDX-T412	71	87	Needles1	33.3333
PDX-T412	71	87	Needles2	44.4444
PDX-T412	71	87	Needles1	44.4444
PDX-T412	71	87	Needles2	66.6667
PDX-T412	71	87	Needles1	61.1111
PDX-T412	71	87	Needles2	50
PDX-T412	71	87	Needles1	61.1111
PDX-T412	71	87	Needles2	55.5556
PDX-T412	71	87	cfDNA3	22.2222
PDX-T412	72	88	Tum	100
PDX-T412	72	88	Needles1	28.125
PDX-T412	72	88	Needles2	21.875
PDX-T412	72	88	Needles1	31.25
PDX-T412	72	88	Needles2	31.25
PDX-T412	72	88	Needles1	37.5
PDX-T412	72	88	Needles2	31.25
PDX-T412	72	88	Needles1	40.625
PDX-T412	72	88	Needles2	46.875
PDX-T412	72	88	cfDNA3	37.5
PDX-T412	72	89	Tum	100
PDX-T412	72	89	Needles1	40.4255
PDX-T412	72	89	Needles2	31.9149
PDX-T412	72	89	Needles1	51.0638
PDX-T412	72	89	Needles2	23.4043
PDX-T412	72	89	Needles1	72.3404
PDX-T412	72	89	Needles2	31.9149
PDX-T412	72	89	Needles1	57.4468
PDX-T412	72	89	cfDNA3	34.0426
PDX-T412	72	90	Tum	100
PDX-T412	72	90	Needles1	45.4545
PDX-T412	72	90	Needles2	33.3333
PDX-T412	72	90	Needles1	42.4242
PDX-T412	72	90	Needles2	27.2727
PDX-T412	72	90	Needles1	45.4545
PDX-T412	72	90	Needles2	45.4545
PDX-T412	72	90	Needles1	57.5758
PDX-T412	72	90	Needles2	33.3333
PDX-T412	72	90	cfDNA3	24.2424
PDX-T412	72	91	Tum	100
PDX-T412	72	91	Needles1	48.8889
PDX-T412	72	91	Needles2	26.6667
PDX-T412	72	91	Needles1	64.4444
PDX-T412	72	91	Needles2	26.6667
PDX-T412	72	91	Needles1	60
PDX-T412	72	91	Needles2	33.3333
PDX-T412	72	91	Needles1	44.4444
PDX-T412	72	91	Needles2	24.4444
PDX-T412	72	91	cfDNA3	53.3333
PDX-T412	72	92	Tum	100
PDX-T412	72	92	Needles1	41.4634
PDX-T412	72	92	Needles2	56.0976
PDX-T412	72	92	Needles1	36.5854
PDX-T412	72	92	Needles2	29.2683
PDX-T412	72	92	Needles1	51.2195
PDX-T412	72	92	Needles2	21.9512
PDX-T412	72	92	Needles1	68.2927
PDX-T412	72	92	Needles2	58.5366
PDX-T412	72	92	cfDNA3	0
PDX-434	74	93	Tum	100
PDX-434	74	93	Needles1	33.3333
PDX-434	74	93	Needles2	33.3333
PDX-434	74	93	Needles1	33.3333
PDX-434	74	93	Needles2	33.3333
PDX-434	74	93	Needles1	33.3333
PDX-434	74	93	Needles2	33.3333
PDX-434	74	93	Needles1	33.3333
PDX-434	74	93	Needles2	33.3333
PDX-434	74	93	cfDNA3	0
PDX-434	74	95	Tum	100
PDX-434	74	95	Needles1	21.0526
PDX-434	74	95	Needles2	10.5263
PDX-434	74	95	Needles1	10.5263
PDX-434	74	95	Needles2	15.7895
PDX-434	74	95	Needles1	31.5789
PDX-434	74	95	Needles2	21.0526
PDX-434	74	95	Needles1	36.8421
PDX-434	74	95	Needles2	31.5789
PDX-434	74	95	cfDNA3	0
PDX-434	74	96	Tum	100
PDX-434	74	96	Needles2	40
PDX-434	74	96	Needles1	60
PDX-434	74	96	Needles2	60
PDX-434	74	96	Needles1	40
PDX-434	74	96	Needles2	60
PDX-434	74	96	Needles1	60
PDX-434	74	96	Needles2	30
PDX-434	74	96	cfDNA3	0
PDX-434	74	97	Tum	100
PDX-434	74	97	Needles1	50
PDX-434	74	97	Needles1	50
PDX-434	74	97	Needles2	50
PDX-434	74	97	Needles1	50
PDX-434	74	97	Needles2	50
PDX-434	74	97	Needles1	50
PDX-434	74	97	Needles2	50
PDX-434	74	97	cfDNA3	0
PDX-434	74	98	Tum	100
PDX-434	74	98	Needles1	66.6667
PDX-434	74	98	Needles1	66.6667
PDX-434	74	98	Needles2	66.6667
PDX-434	74	98	Needles2	83.3333
PDX-434	74	98	Needles1	83.3333
PDX-434	74	98	Needles2	66.6667
PDX-434	74	98	Needles1	66.6667
PDX-434	74	98	Needles2	100
PDX-434	74	98	cfDNA3	0
