# Supplementary material for: Genetic barcoding uncovers the clonal makeup of solid and liquid biopsies and their ability to capture intra-tumoral heterogeneity
Source: Mol Syst Biol. 2026 Feb 11;22(5):659–84. doi: 10.1038/s44320-026-00194-w (PMC13144504; doi:10.1038/s44320-026-00194-w)
Supplement: Supplementary file 7 — Source data Fig. 4 [file 44320_2026_194_MOESM7_ESM.zip › Figure4/4F/Fig4F.xlsx]

## Sheet: SD4F
Model	Exp	Mouse	Names	Biom_Tum
PDX-1432C	17	30	cfDNA3	937763
PDX-1432C	17	30	Needles1	933039
PDX-1432C	17	30	Needles1	938209
PDX-1432C	17	30	Needles2	279974
PDX-1432C	17	30	Needles1.cf	939034
PDX-1432C	17	30	Needles1.cf	983002
PDX-1432C	17	30	Needles2.cf	941763
PDX-434	45	43	cfDNA3	80603.4
PDX-434	45	43	Needles1	880745
PDX-434	45	43	Needles2	544124
PDX-434	45	43	Needles1	634903
PDX-434	45	43	Needles2	629989
PDX-434	45	43	Needles1	342120
PDX-434	45	43	Needles2	473808
PDX-434	45	43	Needles1	680840
PDX-434	45	43	Needles2	805109
PDX-434	45	43	Needles1.cf	880745
PDX-434	45	43	Needles2.cf	624728
PDX-434	45	43	Needles1.cf	634903
PDX-434	45	43	Needles2.cf	629989
PDX-434	45	43	Needles1.cf	342120
PDX-434	45	43	Needles2.cf	473808
PDX-434	45	43	Needles1.cf	680840
PDX-434	45	43	Needles2.cf	885712
PDX-434	45	44	cfDNA3	325883
PDX-434	45	44	Needles1	464499
PDX-434	45	44	Needles2	183848
PDX-434	45	44	Needles1	457040
PDX-434	45	44	Needles2	278164
PDX-434	45	44	Needles1	269735
PDX-434	45	44	Needles2	278414
PDX-434	45	44	Needles1	275278
PDX-434	45	44	Needles2	362070
PDX-434	45	44	Needles1.cf	495749
PDX-434	45	44	Needles2.cf	463349
PDX-434	45	44	Needles1.cf	470884
PDX-434	45	44	Needles2.cf	438188
PDX-434	45	44	Needles1.cf	447165
PDX-434	45	44	Needles2.cf	455845
PDX-434	45	44	Needles1.cf	452708
PDX-434	45	44	Needles2.cf	539500
PDX-434	45	46	cfDNA3	18223.3
PDX-434	45	46	Needles1	754637
PDX-434	45	46	Needles2	359186
PDX-434	45	46	Needles1	511520
PDX-434	45	46	Needles2	155886
PDX-434	45	46	Needles1	439018
PDX-434	45	46	Needles2	400706
PDX-434	45	46	Needles1	428660
PDX-434	45	46	Needles2	416641
PDX-434	45	46	Needles1.cf	772861
PDX-434	45	46	Needles2.cf	377409
PDX-434	45	46	Needles1.cf	511520
PDX-434	45	46	Needles2.cf	174110
PDX-434	45	46	Needles1.cf	457241
PDX-434	45	46	Needles2.cf	418930
PDX-434	45	46	Needles1.cf	446883
PDX-434	45	46	Needles2.cf	416641
PDX-434	47	47	cfDNA3	93954.9
PDX-434	47	47	Needles1	928550
PDX-434	47	47	Needles2	535619
PDX-434	47	47	Needles1	749537
PDX-434	47	47	Needles2	692386
PDX-434	47	47	Needles1	850718
PDX-434	47	47	Needles2	363824
PDX-434	47	47	Needles1	903234
PDX-434	47	47	Needles2	899063
PDX-434	47	47	Needles1.cf	928550
PDX-434	47	47	Needles2.cf	535619
PDX-434	47	47	Needles1.cf	749537
PDX-434	47	47	Needles2.cf	692386
PDX-434	47	47	Needles1.cf	850718
PDX-434	47	47	Needles2.cf	363824
PDX-434	47	47	Needles1.cf	903234
PDX-434	47	47	Needles2.cf	899063
PDX-434	47	49	cfDNA3	31459.5
PDX-434	47	49	Needles1	679964
PDX-434	47	49	Needles2	876343
PDX-434	47	49	Needles1	947624
PDX-434	47	49	Needles2	307689
PDX-434	47	49	Needles1	956291
PDX-434	47	49	Needles2	937783
PDX-434	47	49	Needles1	877134
PDX-434	47	49	Needles2	978816
PDX-434	47	49	Needles1.cf	679964
PDX-434	47	49	Needles2.cf	907803
PDX-434	47	49	Needles1.cf	947624
PDX-434	47	49	Needles2.cf	307689
PDX-434	47	49	Needles1.cf	956291
PDX-434	47	49	Needles2.cf	937783
PDX-434	47	49	Needles1.cf	877134
PDX-434	47	49	Needles2.cf	978816
MDA-468	51	53	cfDNA3	374909
MDA-468	51	53	Needles1	885861
MDA-468	51	53	Needles2	848481
MDA-468	51	53	Needles1	852941
MDA-468	51	53	Needles2	379368
MDA-468	51	53	Needles1	917214
MDA-468	51	53	Needles1	918875
MDA-468	51	53	Needles2	876035
MDA-468	51	53	Needles1.cf	885861
MDA-468	51	53	Needles2.cf	848481
MDA-468	51	53	Needles1.cf	852941
MDA-468	51	53	Needles2.cf	379368
MDA-468	51	53	Needles1.cf	917214
MDA-468	51	53	Needles1.cf	918875
MDA-468	51	53	Needles2.cf	876035
PDX-1432C	54	60	cfDNA3	344115
PDX-1432C	54	60	Needles1	948233
PDX-1432C	54	60	Needles2	213418
PDX-1432C	54	60	Needles1	987161
PDX-1432C	54	60	Needles2	960117
PDX-1432C	54	60	Needles1	973057
PDX-1432C	54	60	Needles2	617295
PDX-1432C	54	60	Needles1	836621
PDX-1432C	54	60	Needles2	508677
PDX-1432C	54	60	Needles1.cf	948233
PDX-1432C	54	60	Needles2.cf	557533
PDX-1432C	54	60	Needles1.cf	987161
PDX-1432C	54	60	Needles2.cf	960117
PDX-1432C	54	60	Needles1.cf	973057
PDX-1432C	54	60	Needles2.cf	961410
PDX-1432C	54	60	Needles1.cf	836621
PDX-1432C	54	60	Needles2.cf	508677
PDX-1432C	54	61	cfDNA3	223265
PDX-1432C	54	61	Needles1	917589
PDX-1432C	54	61	Needles2	918142
PDX-1432C	54	61	Needles1	946000
PDX-1432C	54	61	Needles2	943078
PDX-1432C	54	61	Needles1	944297
PDX-1432C	54	61	Needles2	883034
PDX-1432C	54	61	Needles1	945381
PDX-1432C	54	61	Needles2	617549
PDX-1432C	54	61	Needles1.cf	917589
PDX-1432C	54	61	Needles2.cf	918142
PDX-1432C	54	61	Needles1.cf	946000
PDX-1432C	54	61	Needles2.cf	943078
PDX-1432C	54	61	Needles1.cf	944297
PDX-1432C	54	61	Needles2.cf	883034
PDX-1432C	54	61	Needles1.cf	945381
PDX-1432C	54	61	Needles2.cf	840814
PDX-4295	58	63	Needles2	878558
PDX-4295	58	63	Needles1	957856
PDX-4295	58	63	Needles2	218859
PDX-4295	58	63	Needles1	998764
PDX-4295	58	63	Needles2	998882
PDX-4295	58	63	Needles1	988561
PDX-4295	58	63	Needles2	956755
PDX-4295	58	63	cfDNA3	375722
PDX-4295	58	63	Needles2.cf	888654
PDX-4295	58	63	Needles1.cf	967952
PDX-4295	58	63	Needles2.cf	584485
PDX-4295	58	63	Needles1.cf	998764
PDX-4295	58	63	Needles2.cf	998882
PDX-4295	58	63	Needles1.cf	998657
PDX-4295	58	63	Needles2.cf	966851
PDX-4295	57	64	Needles1	999225
PDX-4295	57	64	Needles2	999225
PDX-4295	57	64	Needles1	997708
PDX-4295	57	64	Needles2	779873
PDX-4295	57	64	Needles1	779873
PDX-4295	57	64	Needles2	779873
PDX-4295	57	64	Needles1	779873
PDX-4295	57	64	Needles2	779873
PDX-4295	57	64	cfDNA3	997708
PDX-4295	57	64	Needles1.cf	999225
PDX-4295	57	64	Needles2.cf	999225
PDX-4295	57	64	Needles1.cf	997708
PDX-4295	57	64	Needles2.cf	997708
PDX-4295	57	64	Needles1.cf	997708
PDX-4295	57	64	Needles2.cf	997708
PDX-4295	57	64	Needles1.cf	997708
PDX-4295	57	64	Needles2.cf	997708
PDX-4295	57	65	Needles1	631041
PDX-4295	57	65	Needles2	631041
PDX-4295	57	65	Needles1	631041
PDX-4295	57	65	Needles2	631041
PDX-4295	57	65	Needles1	631041
PDX-4295	57	65	Needles2	968640
PDX-4295	57	65	Needles1	998952
PDX-4295	57	65	Needles2	999054
PDX-4295	57	65	cfDNA3	623863
PDX-4295	57	65	Needles1.cf	631041
PDX-4295	57	65	Needles2.cf	631041
PDX-4295	57	65	Needles1.cf	631041
PDX-4295	57	65	Needles2.cf	631041
PDX-4295	57	65	Needles1.cf	631041
PDX-4295	57	65	Needles2.cf	968640
PDX-4295	57	65	Needles1.cf	998952
PDX-4295	57	65	Needles2.cf	999054
MDA-231	1009	70	cfDNA3	357887
MDA-231	1009	70	Needles1	823980
MDA-231	1009	70	Needles2	884044
MDA-231	1009	70	Needles1	723988
MDA-231	1009	70	Needles2	636114
MDA-231	1009	70	Needles1	542215
MDA-231	1009	70	Needles2	528906
MDA-231	1009	70	Needles1	632684
MDA-231	1009	70	Needles2	638155
MDA-231	1009	70	Needles1.cf	823980
MDA-231	1009	70	Needles2.cf	884044
MDA-231	1009	70	Needles1.cf	723988
MDA-231	1009	70	Needles2.cf	636114
MDA-231	1009	70	Needles1.cf	632916
MDA-231	1009	70	Needles2.cf	619607
MDA-231	1009	70	Needles1.cf	632684
MDA-231	1009	70	Needles2.cf	638155
MDA-231	1009	71	cfDNA3	664895
MDA-231	1009	71	Needles1	966101
MDA-231	1009	71	Needles2	920824
MDA-231	1009	71	Needles1	867016
MDA-231	1009	71	Needles2	695694
MDA-231	1009	71	Needles1	983691
MDA-231	1009	71	Needles2	978963
MDA-231	1009	71	Needles1	992088
MDA-231	1009	71	Needles2	959444
MDA-231	1009	71	Needles1.cf	966101
MDA-231	1009	71	Needles2.cf	932467
MDA-231	1009	71	Needles1.cf	955278
MDA-231	1009	71	Needles2.cf	697299
MDA-231	1009	71	Needles1.cf	983691
MDA-231	1009	71	Needles2.cf	978963
MDA-231	1009	71	Needles1.cf	992088
MDA-231	1009	71	Needles2.cf	960791
PDX-434	64	74	cfDNA3	335719
PDX-434	64	74	Needles1	844232
PDX-434	64	74	Needles2	616116
PDX-434	64	74	Needles1	781157
PDX-434	64	74	Needles2	750503
PDX-434	64	74	Needles1	778437
PDX-434	64	74	Needles2	791221
PDX-434	64	74	Needles1	845914
PDX-434	64	74	Needles2	815108
PDX-434	64	74	Needles1.cf	844232
PDX-434	64	74	Needles2.cf	616116
PDX-434	64	74	Needles1.cf	781157
PDX-434	64	74	Needles2.cf	750503
PDX-434	64	74	Needles1.cf	778437
PDX-434	64	74	Needles2.cf	791221
PDX-434	64	74	Needles1.cf	845914
PDX-434	64	74	Needles2.cf	815108
PDX-434	64	76	cfDNA3	237504
PDX-434	64	76	Needles1	545974
PDX-434	64	76	Needles2	415675
PDX-434	64	76	Needles1	592037
PDX-434	64	76	Needles2	462627
PDX-434	64	76	Needles1	274810
PDX-434	64	76	Needles2	599140
PDX-434	64	76	Needles1	603623
PDX-434	64	76	Needles2	272864
PDX-434	64	76	Needles1.cf	545974
PDX-434	64	76	Needles2.cf	415675
PDX-434	64	76	Needles1.cf	592037
PDX-434	64	76	Needles2.cf	462627
PDX-434	64	76	Needles1.cf	512314
PDX-434	64	76	Needles2.cf	599140
PDX-434	64	76	Needles1.cf	603623
PDX-434	64	76	Needles2.cf	510368
PDX-T412	68	77	Needles1	832059
PDX-T412	68	77	Needles2	434399
PDX-T412	68	77	Needles1	853200
PDX-T412	68	77	Needles2	529152
PDX-T412	68	77	Needles1	629507
PDX-T412	68	77	Needles2	592674
PDX-T412	68	77	Needles1	695233
PDX-T412	68	77	Needles2	867028
PDX-T412	68	77	cfDNA3	991366
PDX-T412	68	77	Needles1.cf	991567
PDX-T412	68	77	Needles2.cf	991545
PDX-T412	68	77	Needles1.cf	991713
PDX-T412	68	77	Needles2.cf	991366
PDX-T412	68	77	Needles1.cf	991433
PDX-T412	68	77	Needles2.cf	991388
PDX-T412	68	77	Needles1.cf	991431
PDX-T412	68	77	Needles2.cf	993784
PDX-T412	68	78	Needles1	824992
PDX-T412	68	78	Needles2	848773
PDX-T412	68	78	Needles1	848742
PDX-T412	68	78	Needles2	581843
PDX-T412	68	78	Needles1	673214
PDX-T412	68	78	Needles2	858999
PDX-T412	68	78	Needles1	674962
PDX-T412	68	78	Needles2	674701
PDX-T412	68	78	cfDNA3	999485
PDX-T412	68	78	Needles1.cf	999974
PDX-T412	68	78	Needles2.cf	999745
PDX-T412	68	78	Needles1.cf	999714
PDX-T412	68	78	Needles2.cf	999974
PDX-T412	68	78	Needles1.cf	999745
PDX-T412	68	78	Needles2.cf	999745
PDX-T412	68	78	Needles1.cf	999745
PDX-T412	68	78	Needles2.cf	999485
PDX-T412	68	79	Needles1	796202
PDX-T412	68	79	Needles2	658827
PDX-T412	68	79	Needles1	874887
PDX-T412	68	79	Needles2	425173
PDX-T412	68	79	Needles1	308369
PDX-T412	68	79	Needles2	510929
PDX-T412	68	79	Needles1	399368
PDX-T412	68	79	Needles2	891588
PDX-T412	68	79	cfDNA3	857492
PDX-T412	68	79	Needles1.cf	937137
PDX-T412	68	79	Needles2.cf	927664
PDX-T412	68	79	Needles1.cf	968380
PDX-T412	68	79	Needles2.cf	900262
PDX-T412	68	79	Needles1.cf	909667
PDX-T412	68	79	Needles2.cf	917849
PDX-T412	68	79	Needles1.cf	913265
PDX-T412	68	79	Needles2.cf	964657
PDX-T412	68	80	Needles1	645737
PDX-T412	68	80	Needles2	748175
PDX-T412	68	80	Needles1	756691
PDX-T412	68	80	Needles2	829410
PDX-T412	68	80	Needles1	843150
PDX-T412	68	80	Needles2	843084
PDX-T412	68	80	Needles1	843084
PDX-T412	68	80	Needles2	766133
PDX-T412	68	80	cfDNA3	949756
PDX-T412	68	80	Needles1.cf	956233
PDX-T412	68	80	Needles2.cf	956233
PDX-T412	68	80	Needles1.cf	949756
PDX-T412	68	80	Needles2.cf	956233
PDX-T412	68	80	Needles1.cf	963224
PDX-T412	68	80	Needles2.cf	963158
PDX-T412	68	80	Needles1.cf	963158
PDX-T412	68	80	Needles2.cf	949756
PDX-T412	69	81	Needles1	717422
PDX-T412	69	81	Needles2	435102
PDX-T412	69	81	Needles1	947893
PDX-T412	69	81	Needles2	526161
PDX-T412	69	81	cfDNA3	988000
PDX-T412	69	81	Needles1.cf	989644
PDX-T412	69	81	Needles2.cf	989709
PDX-T412	69	81	Needles1.cf	989644
PDX-T412	69	81	Needles2.cf	988000
PDX-T412	69	82	Needles1	812969
PDX-T412	69	82	Needles2	637297
PDX-T412	69	82	Needles1	965558
PDX-T412	69	82	Needles2	470557
PDX-T412	69	82	cfDNA3	305172
PDX-T412	69	82	Needles1.cf	812969
PDX-T412	69	82	Needles2.cf	648331
PDX-T412	69	82	Needles1.cf	965558
PDX-T412	69	82	Needles2.cf	764696
PDX-T412	71	83	cfDNA3	951777
PDX-T412	71	83	Needles1	926721
PDX-T412	71	83	Needles2	916136
PDX-T412	71	83	Needles1	934807
PDX-T412	71	83	Needles2	673828
PDX-T412	71	83	Needles1	920989
PDX-T412	71	83	Needles2	953585
PDX-T412	71	83	Needles1	961943
PDX-T412	71	83	Needles2	931394
PDX-T412	71	83	Needles1.cf	962550
PDX-T412	71	83	Needles2.cf	962550
PDX-T412	71	83	Needles1.cf	962776
PDX-T412	71	83	Needles2.cf	951777
PDX-T412	71	83	Needles1.cf	971642
PDX-T412	71	83	Needles2.cf	977114
PDX-T412	71	83	Needles1.cf	976763
PDX-T412	71	83	Needles2.cf	971598
PDX-T412	71	84	Needles1	583569
PDX-T412	71	84	Needles2	541475
PDX-T412	71	84	Needles1	597656
PDX-T412	71	84	Needles2	627293
PDX-T412	71	84	Needles1	851772
PDX-T412	71	84	Needles2	595375
PDX-T412	71	84	Needles1	918238
PDX-T412	71	84	Needles2	444330
PDX-T412	71	84	cfDNA3	537413
PDX-T412	71	84	Needles1.cf	978567
PDX-T412	71	84	Needles2.cf	982434
PDX-T412	71	84	Needles1.cf	992654
PDX-T412	71	84	Needles2.cf	887546
PDX-T412	71	84	Needles1.cf	986517
PDX-T412	71	84	Needles2.cf	990373
PDX-T412	71	84	Needles1.cf	918238
PDX-T412	71	84	Needles2.cf	540785
PDX-T412	71	86	Needles1	981009
PDX-T412	71	86	Needles2	505013
PDX-T412	71	86	Needles1	986095
PDX-T412	71	86	Needles2	769162
PDX-T412	71	86	Needles1	805593
PDX-T412	71	86	Needles2	807312
PDX-T412	71	86	Needles1	975628
PDX-T412	71	86	Needles2	966005
PDX-T412	71	86	cfDNA3	985848
PDX-T412	71	86	Needles1.cf	996407
PDX-T412	71	86	Needles2.cf	990629
PDX-T412	71	86	Needles1.cf	994787
PDX-T412	71	86	Needles2.cf	985848
PDX-T412	71	86	Needles1.cf	994733
PDX-T412	71	86	Needles2.cf	994733
PDX-T412	71	86	Needles1.cf	994733
PDX-T412	71	86	Needles2.cf	985931
PDX-T412	71	87	Needles1	822278
PDX-T412	71	87	Needles2	392889
PDX-T412	71	87	Needles1	816760
PDX-T412	71	87	Needles2	996388
PDX-T412	71	87	Needles1	874516
PDX-T412	71	87	Needles2	874327
PDX-T412	71	87	Needles1	995827
PDX-T412	71	87	Needles2	995705
PDX-T412	71	87	cfDNA3	804783
PDX-T412	71	87	Needles1.cf	936731
PDX-T412	71	87	Needles2.cf	941480
PDX-T412	71	87	Needles1.cf	816760
PDX-T412	71	87	Needles2.cf	996388
PDX-T412	71	87	Needles1.cf	874516
PDX-T412	71	87	Needles2.cf	874327
PDX-T412	71	87	Needles1.cf	995827
PDX-T412	71	87	Needles2.cf	995705
PDX-T412	72	88	Needles1	898811
PDX-T412	72	88	Needles2	770024
PDX-T412	72	88	Needles1	972039
PDX-T412	72	88	Needles2	928780
PDX-T412	72	88	Needles1	988257
PDX-T412	72	88	Needles2	972039
PDX-T412	72	88	Needles1	915174
PDX-T412	72	88	Needles2	989416
PDX-T412	72	88	cfDNA3	991659
PDX-T412	72	88	Needles1.cf	991659
PDX-T412	72	88	Needles2.cf	991659
PDX-T412	72	88	Needles1.cf	991659
PDX-T412	72	88	Needles2.cf	996038
PDX-T412	72	88	Needles1.cf	996038
PDX-T412	72	88	Needles2.cf	991659
PDX-T412	72	88	Needles1.cf	996183
PDX-T412	72	88	Needles2.cf	997197
PDX-T412	72	89	Needles1	907061
PDX-T412	72	89	Needles2	672083
PDX-T412	72	89	Needles1	805626
PDX-T412	72	89	Needles2	283225
PDX-T412	72	89	Needles1	963997
PDX-T412	72	89	Needles2	664473
PDX-T412	72	89	Needles1	771389
PDX-T412	72	89	cfDNA3	751451
PDX-T412	72	89	Needles1.cf	934887
PDX-T412	72	89	Needles2.cf	776409
PDX-T412	72	89	Needles1.cf	827395
PDX-T412	72	89	Needles2.cf	914442
PDX-T412	72	89	Needles1.cf	976020
PDX-T412	72	89	Needles2.cf	776916
PDX-T412	72	89	Needles1.cf	812367
PDX-T412	72	90	Needles1	920948
PDX-T412	72	90	Needles2	913637
PDX-T412	72	90	Needles1	946398
PDX-T412	72	90	Needles2	726195
PDX-T412	72	90	Needles1	946896
PDX-T412	72	90	Needles2	949616
PDX-T412	72	90	Needles1	950875
PDX-T412	72	90	Needles2	756897
PDX-T412	72	90	cfDNA3	906345
PDX-T412	72	90	Needles1.cf	950027
PDX-T412	72	90	Needles2.cf	942716
PDX-T412	72	90	Needles1.cf	946398
PDX-T412	72	90	Needles2.cf	919635
PDX-T412	72	90	Needles1.cf	946896
PDX-T412	72	90	Needles2.cf	949616
PDX-T412	72	90	Needles1.cf	950875
PDX-T412	72	90	Needles2.cf	946728
PDX-T412	72	91	Needles1	816272
PDX-T412	72	91	Needles2	408160
PDX-T412	72	91	Needles1	983384
PDX-T412	72	91	Needles2	423086
PDX-T412	72	91	Needles1	808130
PDX-T412	72	91	Needles2	417321
PDX-T412	72	91	Needles1	683134
PDX-T412	72	91	Needles2	472261
PDX-T412	72	91	cfDNA3	939982
PDX-T412	72	91	Needles1.cf	973286
PDX-T412	72	91	Needles2.cf	964306
PDX-T412	72	91	Needles1.cf	989769
PDX-T412	72	91	Needles2.cf	965401
PDX-T412	72	91	Needles1.cf	960521
PDX-T412	72	91	Needles2.cf	963963
PDX-T412	72	91	Needles1.cf	963981
PDX-T412	72	91	Needles2.cf	954427
