# Supplementary material for: Genetic barcoding uncovers the clonal makeup of solid and liquid biopsies and their ability to capture intra-tumoral heterogeneity
Source: Mol Syst Biol. 2026 Feb 11;22(5):659–84. doi: 10.1038/s44320-026-00194-w (PMC13144504; doi:10.1038/s44320-026-00194-w)
Supplement: Supplementary file 7 — Source data Fig. 4 [file 44320_2026_194_MOESM7_ESM.zip › Figure4/4G/Fig4G.xlsx]

## Sheet: SD4G
N1a	N2a	cfDNA3	Tum	mouse	Model	Exp
2761.02	2026.73	0	206.655	30	PDX-1432C	17
5046.84	0	73317.2	20034.9	30	PDX-1432C	17
408.859	0	0	42.7232	30	PDX-1432C	17
23542.9	1976.87	183707	84733.2	30	PDX-1432C	17
0	0	0	1020.43	30	PDX-1432C	17
0	0	0	293.505	30	PDX-1432C	17
10942.1	0	62663.9	24758	30	PDX-1432C	17
0	0	0	2629.84	30	PDX-1432C	17
415.607	931131	27709.3	269979	30	PDX-1432C	17
28392.4	3490.04	41845.2	61138.7	30	PDX-1432C	17
0	10276.3	0	17231.5	30	PDX-1432C	17
0	1845.75	0	489.339	30	PDX-1432C	17
723.459	0	0	54.0859	30	PDX-1432C	17
0	0	0	50.9768	30	PDX-1432C	17
26033.7	1574.7	234835	61027.2	30	PDX-1432C	17
0	0	0	1773.43	30	PDX-1432C	17
0	959.638	0	1841.32	30	PDX-1432C	17
1477.71	1132.51	32083.6	50643.3	30	PDX-1432C	17
1628.72	641.166	34085.4	49842.5	30	PDX-1432C	17
0	0	0	1099.78	30	PDX-1432C	17
0	6865.84	636.602	5995.22	30	PDX-1432C	17
295.349	0	0	408.384	30	PDX-1432C	17
0	0	0	343.951	30	PDX-1432C	17
20923.2	854.957	170376	46718.6	30	PDX-1432C	17
0	0	0	153.559	30	PDX-1432C	17
0	0	0	1724.25	30	PDX-1432C	17
5477.81	4864.52	0	490.583	30	PDX-1432C	17
0	0	0	45.5763	30	PDX-1432C	17
0	0	0	540.98	30	PDX-1432C	17
362845	8410	46364.8	72318.4	30	PDX-1432C	17
0	0	0	943.952	30	PDX-1432C	17
343.449	0	0	27.0054	30	PDX-1432C	17
466391	9271.54	22671.8	50493.5	30	PDX-1432C	17
0	0	0	1262.39	30	PDX-1432C	17
40771	6459.65	38052.6	89944.6	30	PDX-1432C	17
0	0	0	69.3294	30	PDX-1432C	17
329.018	0	0	41.8972	30	PDX-1432C	17
0	0	0	43.4489	30	PDX-1432C	17
1250.63	682.914	31651.4	50135.8	30	PDX-1432C	17
0	0	0	1119.21	30	PDX-1432C	17
0	0	0	293.021	30	PDX-1432C	17
0	0	0	829.201	30	PDX-1432C	17
0	0	0	860.938	30	PDX-1432C	17
0	7535.93	0	24979.7	30	PDX-1432C	17
0	0	0	261.513	30	PDX-1432C	17
0	0	0	884.26	30	PDX-1432C	17
0	0	0	180.306	30	PDX-1432C	17
0	0	0	255.926	43	PDX-434	45
0	790.599	0	3084.54	43	PDX-434	45
0	0	0	10088.9	43	PDX-434	45
724.725	766.803	1000000	80603.4	43	PDX-434	45
3908.05	4465.12	0	63.5903	43	PDX-434	45
13449.2	16973	0	23022	43	PDX-434	45
0	0	0	4967.75	43	PDX-434	45
754.353	1093.62	0	36.5359	43	PDX-434	45
0	0	0	1014.7	43	PDX-434	45
0	0	0	1115.8	43	PDX-434	45
0	0	0	22.7769	43	PDX-434	45
0	0	0	22556.4	43	PDX-434	45
0	0	0	454.044	43	PDX-434	45
0	0	0	10.6982	43	PDX-434	45
0	0	0	39.558	43	PDX-434	45
0	0	0	32.1609	43	PDX-434	45
0	0	0	40.4293	43	PDX-434	45
961.878	0	0	40969.8	43	PDX-434	45
0	0	0	21888	43	PDX-434	45
112021	335063	0	135198	43	PDX-434	45
0	0	0	137.952	43	PDX-434	45
0	0	0	25.9532	43	PDX-434	45
689888	27898	0	85227.6	43	PDX-434	45
4395.62	0	0	231549	43	PDX-434	45
0	0	0	5490.44	43	PDX-434	45
0	0	0	35.2013	43	PDX-434	45
1082.58	1247.12	0	2881.81	43	PDX-434	45
0	426.184	0	23592.7	43	PDX-434	45
0	0	0	68.8741	43	PDX-434	45
0	0	0	12.7864	43	PDX-434	45
0	0	0	5.43124	43	PDX-434	45
0	0	0	1051.5	43	PDX-434	45
0	0	0	15.1811	43	PDX-434	45
0	0	0	14242.8	43	PDX-434	45
114751	97849.2	0	180878	43	PDX-434	45
0	0	0	8981.15	43	PDX-434	45
0	0	0	23.933	43	PDX-434	45
58064.4	513428	0	100314	43	PDX-434	45
0	0	0	646.124	44	PDX-434	45
0	0	0	1812.65	44	PDX-434	45
0	0	0	91.3139	44	PDX-434	45
0	0	0	16.2667	44	PDX-434	45
0	0	0	1508.99	44	PDX-434	45
0	0	0	6052.27	44	PDX-434	45
0	0	0	69.7514	44	PDX-434	45
4610.53	0	0	687.349	44	PDX-434	45
0	810.895	0	459.447	44	PDX-434	45
6902.33	0	0	4211.65	44	PDX-434	45
21339.4	73190.1	0	8992.32	44	PDX-434	45
0	0	0	87.9059	44	PDX-434	45
0	0	0	10468.9	44	PDX-434	45
0	0	0	22.0121	44	PDX-434	45
0	0	0	8679.4	44	PDX-434	45
0	0	0	33.9758	44	PDX-434	45
0	0	0	176.251	44	PDX-434	45
5566.22	18975.9	0	2094.15	44	PDX-434	45
0	0	0	37.5509	44	PDX-434	45
0	0	0	81191.2	44	PDX-434	45
0	0	0	4486.18	44	PDX-434	45
0	0	0	17.8657	44	PDX-434	45
0	0	0	26.8086	44	PDX-434	45
0	0	0	4674.21	44	PDX-434	45
0	0	0	34.504	44	PDX-434	45
0	0	0	31.4827	44	PDX-434	45
0	0	0	225.102	44	PDX-434	45
327.573	0	0	32367.2	44	PDX-434	45
0	0	0	1918.77	44	PDX-434	45
0	0	0	8656.05	44	PDX-434	45
0	0	0	920.897	44	PDX-434	45
301.632	57.491	0	11268.4	44	PDX-434	45
0	52803.1	0	95240.7	44	PDX-434	45
0	0	0	2068.72	44	PDX-434	45
6668.8	0	0	40905	44	PDX-434	45
0	0	0	26.515	44	PDX-434	45
0	0	0	1309.31	44	PDX-434	45
426637	5615.47	165693	46381.7	44	PDX-434	45
50170.4	426.618	0	446.63	44	PDX-434	45
0	0	0	204.06	44	PDX-434	45
0	0	0	873.703	44	PDX-434	45
0	0	0	53.3258	44	PDX-434	45
0	0	0	8.80812	44	PDX-434	45
0	0	0	14.6798	44	PDX-434	45
0	0	0	130.077	44	PDX-434	45
0	0	0	70.7816	44	PDX-434	45
0	156.417	0	8.81645	44	PDX-434	45
645.683	904.835	0	375.963	44	PDX-434	45
507.069	0	0	222.115	44	PDX-434	45
0	0	0	3278.66	44	PDX-434	45
0	0	0	31420	44	PDX-434	45
0	0	0	4478.91	44	PDX-434	45
0	0	0	26.4017	44	PDX-434	45
0	0	0	36.5027	44	PDX-434	45
0	0	0	17.6855	44	PDX-434	45
0	0	0	20.6282	44	PDX-434	45
0	0	0	365.172	44	PDX-434	45
0	0	0	53339.8	44	PDX-434	45
564.41	848.542	128147	99798.4	44	PDX-434	45
0	0	0	45796.4	44	PDX-434	45
0	0	0	30.6806	44	PDX-434	45
0	0	0	160.582	44	PDX-434	45
0	0	0	108.654	44	PDX-434	45
0	0	0	12.9012	44	PDX-434	45
0	0	0	145.105	44	PDX-434	45
355.682	0	0	102.937	44	PDX-434	45
0	0	0	7814.39	44	PDX-434	45
0	0	0	62084.1	44	PDX-434	45
0	0	0	17.063	44	PDX-434	45
0	247.573	0	62.9267	44	PDX-434	45
0	0	0	35443	44	PDX-434	45
2373.6	0	0	47917.2	44	PDX-434	45
1672.47	0	0	5707.81	44	PDX-434	45
0	0	131709	13844	44	PDX-434	45
0	0	0	91.24	44	PDX-434	45
469161	726639	381001	148453	44	PDX-434	45
0	43898.6	0	16605.4	44	PDX-434	45
0	0	0	251.399	44	PDX-434	45
0	73049	193450	17406	44	PDX-434	45
0	0	0	83.3166	44	PDX-434	45
0	0	0	12.3828	44	PDX-434	45
0	0	0	8.77411	44	PDX-434	45
0	0	0	121.859	44	PDX-434	45
0	0	0	9756.12	44	PDX-434	45
1036.86	0	0	5121.41	44	PDX-434	45
1158.68	2376.26	0	9445.98	44	PDX-434	45
0	0	0	54.0433	44	PDX-434	45
0	0	0	4.28322	44	PDX-434	45
0	0	0	119.812	44	PDX-434	45
0	0	0	101.571	44	PDX-434	45
0	0	0	25.9341	44	PDX-434	45
49387.3	0	0	20431.6	46	PDX-434	45
0	0	0	156.718	46	PDX-434	45
0	0	0	43831.6	46	PDX-434	45
0	116964	0	18339.2	46	PDX-434	45
0	0	0	506.305	46	PDX-434	45
0	0	0	241.311	46	PDX-434	45
40927.8	8706.49	0	298417	46	PDX-434	45
0	3269.73	0	592.799	46	PDX-434	45
14618.5	0	0	550.213	46	PDX-434	45
0	0	0	423.178	46	PDX-434	45
232.694	0	0	695.246	46	PDX-434	45
0	0	0	1515.63	46	PDX-434	45
0	0	0	1052.1	46	PDX-434	45
0	0	0	379.886	46	PDX-434	45
0	0	0	322.997	46	PDX-434	45
277532	404144	0	20440.2	46	PDX-434	45
0	0	0	716.165	46	PDX-434	45
1472.28	131.053	0	28861.6	46	PDX-434	45
0	0	0	2668.67	46	PDX-434	45
0	18859	1000000	18223.3	46	PDX-434	45
0	0	0	414.227	46	PDX-434	45
333.43	94.7121	0	314.856	46	PDX-434	45
0	0	0	1608.14	46	PDX-434	45
23595	0	0	50697.9	46	PDX-434	45
1247.2	0	0	3133.65	46	PDX-434	45
0	116960	0	4277.87	46	PDX-434	45
15917.2	57477.7	0	18837	46	PDX-434	45
9326.18	0	0	17369.1	46	PDX-434	45
10901.7	22404.2	0	269.643	46	PDX-434	45
1790.21	0	0	1138.28	46	PDX-434	45
0	1007.91	0	80.6972	46	PDX-434	45
0	0	0	1596.48	46	PDX-434	45
0	0	0	10771.4	46	PDX-434	45
50885.4	0	0	103972	46	PDX-434	45
0	0	0	25966.7	46	PDX-434	45
16493.9	0	0	723.415	46	PDX-434	45
0	0	0	140.457	46	PDX-434	45
0	156838	0	9900.54	46	PDX-434	45
0	5334.18	0	39420.6	46	PDX-434	45
262922	0	0	60498	46	PDX-434	45
121.762	0	0	1496.17	46	PDX-434	45
0	2454.37	0	398.811	46	PDX-434	45
209.446	0	0	14968.9	46	PDX-434	45
0	0	0	270.453	46	PDX-434	45
66.8733	0	0	15715.9	46	PDX-434	45
173.782	0	0	19131.6	46	PDX-434	45
0	0	0	581.731	46	PDX-434	45
0	0	0	134.163	46	PDX-434	45
3698.59	728.486	0	2213.59	46	PDX-434	45
0	0	0	682.92	46	PDX-434	45
0	0	0	110.171	46	PDX-434	45
1747.45	0	0	8488.61	46	PDX-434	45
0	0	0	76.5521	46	PDX-434	45
0	0	0	11.9198	46	PDX-434	45
2583.79	0	0	5744.61	46	PDX-434	45
0	0	0	185.661	46	PDX-434	45
0	0	0	7.65162	46	PDX-434	45
101.601	0	0	881.153	46	PDX-434	45
212616	0	0	30213.5	46	PDX-434	45
0	0	0	7658.69	46	PDX-434	45
0	0	0	26169.8	46	PDX-434	45
726.06	75986.1	0	29255.4	46	PDX-434	45
0	0	0	245.412	46	PDX-434	45
0	0	0	1581.07	46	PDX-434	45
0	0	0	54.1255	46	PDX-434	45
0	0	0	1081.09	46	PDX-434	45
0	6270.39	0	20075.6	46	PDX-434	45
0	0	0	686.014	46	PDX-434	45
371.964	0	0	177.926	46	PDX-434	45
0	2368.83	0	1601.05	46	PDX-434	45
0	0	0	33.5118	46	PDX-434	45
0	0	0	271.361	46	PDX-434	45
0	0	0	15.864	46	PDX-434	45
0	0	0	282.275	46	PDX-434	45
0	0	0	88.606	47	PDX-434	47
0	0	0	3589.37	47	PDX-434	47
0	0	0	180.741	47	PDX-434	47
117.47	863.927	0	57.3308	47	PDX-434	47
93.7144	172.744	0	2726.63	47	PDX-434	47
155.849	12789	0	332.985	47	PDX-434	47
0	1318.85	0	128.387	47	PDX-434	47
782.905	0	0	82657.5	47	PDX-434	47
2048.74	295.43	0	89748.2	47	PDX-434	47
0	0	0	174.027	47	PDX-434	47
0	0	0	36.809	47	PDX-434	47
0	0	0	12630.4	47	PDX-434	47
2174.84	0	0	11898.8	47	PDX-434	47
0	0	0	69.5899	47	PDX-434	47
34707.2	250994	0	133416	47	PDX-434	47
0	0	0	18.1435	47	PDX-434	47
0	12147.4	0	342.221	47	PDX-434	47
2121.46	0	0	9060.48	47	PDX-434	47
0	0	0	33.5603	47	PDX-434	47
0	140.402	0	177.812	47	PDX-434	47
0	0	0	179.948	47	PDX-434	47
0	0	0	2317.41	47	PDX-434	47
2059.73	0	0	9563.05	47	PDX-434	47
0	0	0	28.1763	47	PDX-434	47
1459.04	9596.33	0	111.895	47	PDX-434	47
220881	47234.3	0	46911.5	47	PDX-434	47
0	0	0	75.6343	47	PDX-434	47
158285	35178.9	0	35558.5	47	PDX-434	47
0	0	0	15.1033	47	PDX-434	47
266634	83743.2	0	52859.7	47	PDX-434	47
443.207	39860.7	0	2664.01	47	PDX-434	47
1883.7	0	0	8021.47	47	PDX-434	47
83.657	1850.27	0	597.935	47	PDX-434	47
97.1137	0	0	10470.7	47	PDX-434	47
175.038	3037.36	0	10432.8	47	PDX-434	47
2041.88	0	0	9466.15	47	PDX-434	47
3836.54	10465.5	0	3868.18	47	PDX-434	47
0	0	0	3469.99	47	PDX-434	47
0	0	0	223.867	47	PDX-434	47
0	0	0	7570.31	47	PDX-434	47
9443.18	0	0	40276.6	47	PDX-434	47
0	0	0	21.1003	47	PDX-434	47
0	0	0	215.264	47	PDX-434	47
271.226	108.06	0	99.791	47	PDX-434	47
0	460.437	0	26.7076	47	PDX-434	47
119.803	2126.99	0	56.182	47	PDX-434	47
2821.05	0	0	13047.3	47	PDX-434	47
0	0	0	1932.51	47	PDX-434	47
0	16000.2	0	262.414	47	PDX-434	47
65.6343	115.521	0	47.248	47	PDX-434	47
0	0	0	843.303	47	PDX-434	47
471.046	0	0	366.02	47	PDX-434	47
460.989	34477.2	0	27391.1	47	PDX-434	47
156.292	0	0	279.165	47	PDX-434	47
422.57	0	0	4383	47	PDX-434	47
0	1722.09	0	23558.1	47	PDX-434	47
86.815	0	0	471.226	47	PDX-434	47
186.846	59007.3	0	268.304	47	PDX-434	47
561.844	0	0	484.472	47	PDX-434	47
162028	56153.2	0	64216.5	47	PDX-434	47
0	0	0	48.1953	47	PDX-434	47
0	101.422	0	172.05	47	PDX-434	47
0	19556	0	89.0321	47	PDX-434	47
0	0	0	17.9512	47	PDX-434	47
1472.5	0	0	3323.91	47	PDX-434	47
160.173	9611.39	0	99639.4	47	PDX-434	47
0	0	0	671.543	47	PDX-434	47
12069.3	193146	1000000	93954.9	47	PDX-434	47
0	0	0	618.048	47	PDX-434	47
0	0	0	16.9709	47	PDX-434	47
0	0	0	201.933	47	PDX-434	47
0	0	0	586.843	47	PDX-434	47
0	0	0	1733.43	47	PDX-434	47
107158	26675.7	0	38166.8	47	PDX-434	47
166.832	1053.52	0	186.342	47	PDX-434	47
0	0	0	8753.82	47	PDX-434	47
0	0	0	330.804	47	PDX-434	47
174.556	42130.7	0	186.89	47	PDX-434	47
880.44	21032.5	0	18002.6	47	PDX-434	47
740.623	6833.63	0	3278.41	47	PDX-434	47
0	0	0	71.974	49	PDX-434	47
0	0	0	134.575	49	PDX-434	47
7855.29	2694.36	0	79269.8	49	PDX-434	47
0	0	0	70.6963	49	PDX-434	47
0	0	0	383.507	49	PDX-434	47
0	0	0	109.907	49	PDX-434	47
0	0	0	23.5176	49	PDX-434	47
0	0	0	13.5894	49	PDX-434	47
0	0	0	42.7288	49	PDX-434	47
0	0	0	47.3425	49	PDX-434	47
0	0	0	854.123	49	PDX-434	47
990.84	94.4539	0	513.959	49	PDX-434	47
0	0	0	16.6032	49	PDX-434	47
155.073	2726.8	0	48518.1	49	PDX-434	47
0	243.188	0	213.127	49	PDX-434	47
0	0	0	15.1264	49	PDX-434	47
13242.4	101305	0	77445.7	49	PDX-434	47
0	0	0	6.88563	49	PDX-434	47
1065.8	0	0	522.17	49	PDX-434	47
1624.25	3899.87	0	7282.49	49	PDX-434	47
363.258	912.894	0	3656.33	49	PDX-434	47
0	0	0	61.2199	49	PDX-434	47
1275.72	240.56	0	4425.49	49	PDX-434	47
2084.45	321.535	0	7193.62	49	PDX-434	47
908064	152456	0	156208	49	PDX-434	47
0	0	0	112.011	49	PDX-434	47
0	0	0	27.9228	49	PDX-434	47
0	280187	0	37662.6	49	PDX-434	47
276.089	169.387	0	297.153	49	PDX-434	47
0	0	0	16.5123	49	PDX-434	47
0	164.355	0	1477.96	49	PDX-434	47
0	0	0	666.092	49	PDX-434	47
0	0	0	37.0708	49	PDX-434	47
0	100.355	0	309.798	49	PDX-434	47
231.139	88.3712	0	102.188	49	PDX-434	47
449.795	1545.15	0	17243	49	PDX-434	47
706.62	0	0	7.4891	49	PDX-434	47
2038.27	871.648	0	5263.64	49	PDX-434	47
0	0	0	510.105	49	PDX-434	47
139.89	108.66	0	8847.64	49	PDX-434	47
0	424.154	0	438.9	49	PDX-434	47
0	0	0	738.254	49	PDX-434	47
0	0	0	1322.2	49	PDX-434	47
943.191	772.102	0	15122.8	49	PDX-434	47
0	0	0	9.10602	49	PDX-434	47
9920.89	507.311	0	16268.4	49	PDX-434	47
0	0	0	1444.6	49	PDX-434	47
0	0	0	643.186	49	PDX-434	47
0	0	0	203.042	49	PDX-434	47
0	0	0	1220.15	49	PDX-434	47
0	0	0	97.4177	49	PDX-434	47
0	0	0	20.7813	49	PDX-434	47
0	0	0	972.155	49	PDX-434	47
0	0	0	419.549	49	PDX-434	47
0	0	0	12.28	49	PDX-434	47
565.86	230.436	0	11.371	49	PDX-434	47
0	0	0	36.7152	49	PDX-434	47
0	719.681	0	157.099	49	PDX-434	47
5295.65	101.668	1000000	31459.5	49	PDX-434	47
0	0	0	143.896	49	PDX-434	47
0	0	0	18.7803	49	PDX-434	47
0	0	0	8.51312	49	PDX-434	47
0	0	0	7.9851	49	PDX-434	47
6714.32	7332.79	0	12363.5	49	PDX-434	47
115.194	0	0	24.1463	49	PDX-434	47
0	865.828	0	6697.15	49	PDX-434	47
0	0	0	151.596	49	PDX-434	47
0	0	0	9.76088	49	PDX-434	47
0	0	0	1215.92	49	PDX-434	47
0	0	0	34.4518	49	PDX-434	47
0	0	0	168.216	49	PDX-434	47
0	0	0	65.9157	49	PDX-434	47
0	0	0	15.7201	49	PDX-434	47
0	0	0	362.476	49	PDX-434	47
2683.62	0	0	1351.06	49	PDX-434	47
204.463	107.206	0	168.645	49	PDX-434	47
0	0	0	474.242	49	PDX-434	47
0	0	0	262.491	49	PDX-434	47
0	0	0	63.931	49	PDX-434	47
0	431.873	0	53300	49	PDX-434	47
0	0	0	32.79	49	PDX-434	47
0	0	0	12314.6	49	PDX-434	47
0	0	0	119.573	49	PDX-434	47
4912.33	80061.6	0	10842.8	49	PDX-434	47
0	0	0	132.925	49	PDX-434	47
0	128.04	0	50832.2	49	PDX-434	47
90.3792	0	0	603.572	49	PDX-434	47
0	0	0	603.487	49	PDX-434	47
0	0	0	11.1089	49	PDX-434	47
0	0	0	170.154	49	PDX-434	47
0	0	0	335.986	49	PDX-434	47
332.381	185.776	0	25.7955	49	PDX-434	47
0	1425.52	0	454.126	49	PDX-434	47
0	0	0	22.6396	49	PDX-434	47
495.376	0	0	360.95	49	PDX-434	47
0	0	0	6.90182	49	PDX-434	47
0	0	0	54.0279	49	PDX-434	47
7961.14	70127.4	0	24454.3	49	PDX-434	47
0	0	0	82.9748	49	PDX-434	47
0	0	0	1384.96	49	PDX-434	47
0	4416.3	0	27175.6	49	PDX-434	47
206.564	4803.07	0	71.9907	49	PDX-434	47
0	0	0	31.7897	49	PDX-434	47
0	0	0	2712.54	49	PDX-434	47
573.783	161.627	0	14.7254	49	PDX-434	47
87.1685	0	0	59.861	49	PDX-434	47
2188.4	229.123	0	969	49	PDX-434	47
0	0	0	27.5886	49	PDX-434	47
0	0	0	18.2769	49	PDX-434	47
0	599.542	0	9876.75	49	PDX-434	47
0	5055.41	0	18690.9	49	PDX-434	47
0	0	0	192.239	49	PDX-434	47
0	0	0	39.6316	49	PDX-434	47
0	0	0	1895.16	49	PDX-434	47
0	784.853	0	1821.82	49	PDX-434	47
0	0	0	24.2134	49	PDX-434	47
0	0	0	261.279	49	PDX-434	47
177.308	0	0	276.734	49	PDX-434	47
0	636.342	0	65148.9	49	PDX-434	47
0	0	0	22.5623	49	PDX-434	47
0	0	0	197.647	49	PDX-434	47
5348.13	6659.37	0	5888.52	49	PDX-434	47
406.467	0	0	3807.59	49	PDX-434	47
0	0	0	155.258	49	PDX-434	47
0	0	0	1868.08	49	PDX-434	47
5140.03	3392.08	0	49300	49	PDX-434	47
0	0	0	36.4397	49	PDX-434	47
0	0	0	106.181	49	PDX-434	47
0	0	0	35.1839	49	PDX-434	47
0	0	0	56.6993	49	PDX-434	47
0	0	0	138.033	49	PDX-434	47
0	0	0	12.8609	49	PDX-434	47
0	0	0	37.7159	49	PDX-434	47
0	116.784	0	416.374	49	PDX-434	47
141.99	554.013	0	62.6735	49	PDX-434	47
0	0	0	53.5873	49	PDX-434	47
0	0	0	106.413	49	PDX-434	47
0	0	0	2605.16	49	PDX-434	47
0	0	0	48.4934	49	PDX-434	47
0	0	0	2595.88	49	PDX-434	47
0	0	0	9.10986	49	PDX-434	47
2122.29	3074.48	0	942.644	49	PDX-434	47
886.149	331.195	0	43.3827	49	PDX-434	47
239.781	654.226	0	8634.11	49	PDX-434	47
0	0	0	19.0498	49	PDX-434	47
520.191	365.287	0	7.65275	49	PDX-434	47
0	0	0	15.7912	49	PDX-434	47
0	0	0	9.21675	49	PDX-434	47
0	0	0	1308.5	49	PDX-434	47
0	0	0	27.7899	49	PDX-434	47
0	0	0	19.9122	49	PDX-434	47
326.59	3812.35	0	13273.5	49	PDX-434	47
0	0	0	112.523	49	PDX-434	47
249.293	7356.78	0	1213.39	49	PDX-434	47
0	0	0	67.4129	49	PDX-434	47
189.4	244260	0	60364.6	49	PDX-434	47
0	0	0	13.5992	49	PDX-434	47
0	0	0	75.7631	49	PDX-434	47
0	0	0	7.88269	49	PDX-434	47
0	0	0	159.808	49	PDX-434	47
0	0	0	1600.46	49	PDX-434	47
398.935	1185.91	0	5179.83	49	PDX-434	47
0	6766.71	0	179.471	53	MDA-468	51
0	5923.88	0	2740.22	53	MDA-468	51
0	0	0	131.533	53	MDA-468	51
0	0	0	12.6859	53	MDA-468	51
4974.62	0	0	37379.5	53	MDA-468	51
0	0	0	18.2594	53	MDA-468	51
0	0	0	11.4041	53	MDA-468	51
0	0	0	102.184	53	MDA-468	51
0	0	0	68.2346	53	MDA-468	51
0	0	0	571.002	53	MDA-468	51
0	0	0	3180.52	53	MDA-468	51
0	0	0	746.785	53	MDA-468	51
0	0	0	367.087	53	MDA-468	51
0	0	0	32.3802	53	MDA-468	51
0	0	0	13645.6	53	MDA-468	51
0	0	0	17.4597	53	MDA-468	51
0	0	0	13889.7	53	MDA-468	51
0	0	0	20288.9	53	MDA-468	51
0	0	0	183.896	53	MDA-468	51
0	0	0	25.5688	53	MDA-468	51
0	0	0	23201.2	53	MDA-468	51
0	0	0	47.6403	53	MDA-468	51
0	0	0	11352.6	53	MDA-468	51
0	13293.3	0	167.286	53	MDA-468	51
0	0	0	82.198	53	MDA-468	51
14065	938899	1000000	374909	53	MDA-468	51
0	0	0	21117.7	53	MDA-468	51
0	0	0	55.6949	53	MDA-468	51
0	8006.66	0	1372.29	53	MDA-468	51
980960	27110.3	0	473572	53	MDA-468	51
0	0	0	26.4032	53	MDA-468	51
0	0	0	56.7551	53	MDA-468	51
0	0	0	240.409	53	MDA-468	51
0	0	0	43.307	53	MDA-468	51
0	0	0	163.001	53	MDA-468	51
0	0	0	1265.1	60	PDX-1432C	54
174.5	14615.6	0	7424.77	60	PDX-1432C	54
2345.51	1135.34	0	1070.6	60	PDX-1432C	54
4903.13	2283.82	1000000	344115	60	PDX-1432C	54
440.239	427.545	0	106.194	60	PDX-1432C	54
16567.7	11778.1	0	10174.2	60	PDX-1432C	54
5931.17	587.387	0	212.371	60	PDX-1432C	54
12561.1	10899.7	0	82454.7	60	PDX-1432C	54
0	491.864	0	6398.64	60	PDX-1432C	54
61382.7	25292	0	59279.1	60	PDX-1432C	54
27115	12410.9	0	8418.59	60	PDX-1432C	54
0	931.868	0	10001.4	60	PDX-1432C	54
0	0	0	59.0664	60	PDX-1432C	54
0	198.548	0	16.0545	60	PDX-1432C	54
0	0	0	161.678	60	PDX-1432C	54
0	0	0	1197.73	60	PDX-1432C	54
32754.2	15848.3	0	11989	60	PDX-1432C	54
4578.64	3204	0	65230.1	60	PDX-1432C	54
0	0	0	6.00012	60	PDX-1432C	54
0	734.367	0	11381	60	PDX-1432C	54
0	0	0	92.7886	60	PDX-1432C	54
0	1426.85	0	7921.97	60	PDX-1432C	54
2041.83	672.561	0	56.8914	60	PDX-1432C	54
0	104056	0	685.781	60	PDX-1432C	54
0	0	0	13.4819	60	PDX-1432C	54
499.618	368.427	0	103.908	60	PDX-1432C	54
382.322	5285.09	0	2985.09	60	PDX-1432C	54
0	1183.51	0	8949.69	60	PDX-1432C	54
0	0	0	1086.5	60	PDX-1432C	54
0	730.265	0	1256.36	60	PDX-1432C	54
224554	190800	0	16785.3	60	PDX-1432C	54
279864	249921	0	20857.5	60	PDX-1432C	54
524.36	41905.8	0	2027.11	60	PDX-1432C	54
246340	238730	0	21038.4	60	PDX-1432C	54
504.5	278.723	0	906.448	60	PDX-1432C	54
91.6142	2123.76	0	10246.7	60	PDX-1432C	54
231.912	0	0	7682.53	60	PDX-1432C	54
0	0	0	170.477	60	PDX-1432C	54
11573.5	7864.15	0	23743.3	60	PDX-1432C	54
5050.27	797.664	0	1410.71	60	PDX-1432C	54
43394.4	7681.44	0	86824.9	60	PDX-1432C	54
0	0	0	1103.64	60	PDX-1432C	54
437.253	25555.8	0	1236.51	60	PDX-1432C	54
4627.58	15859.1	0	122512	60	PDX-1432C	54
7618.64	1189.94	0	193.4	60	PDX-1432C	54
3510.2	2730.67	0	39147.3	60	PDX-1432C	54
125.565	879.836	0	403.28	61	PDX-1432C	54
26996.3	98477.2	0	34003.4	61	PDX-1432C	54
0	0	0	4.94466	61	PDX-1432C	54
560.589	3668.78	0	1580.54	61	PDX-1432C	54
40466.8	360.026	0	51327.4	61	PDX-1432C	54
35470.3	116991	0	33592	61	PDX-1432C	54
4735.07	0	0	14.4882	61	PDX-1432C	54
3891.09	0	0	10.7996	61	PDX-1432C	54
36592.3	3751.61	0	2073.92	61	PDX-1432C	54
3588.55	0	0	11.1387	61	PDX-1432C	54
22622.9	2432.54	0	1898.12	61	PDX-1432C	54
0	457.602	0	718.682	61	PDX-1432C	54
5522.87	0	0	13.0899	61	PDX-1432C	54
44836.3	5016.07	0	2397.04	61	PDX-1432C	54
173318	6949.56	485407	197042	61	PDX-1432C	54
7668.97	64.3256	0	60081.8	61	PDX-1432C	54
39058.7	3372.84	0	2229.02	61	PDX-1432C	54
0	1007.32	0	305.249	61	PDX-1432C	54
0	4061.26	0	9121.63	61	PDX-1432C	54
32755.2	3917.53	0	2711.38	61	PDX-1432C	54
0	0	0	10.7597	61	PDX-1432C	54
0	640.09	0	336.042	61	PDX-1432C	54
0	0	0	68.3579	61	PDX-1432C	54
57420.6	454017	0	358463	61	PDX-1432C	54
835.033	3597.05	0	393.781	61	PDX-1432C	54
6136.26	0	0	24.0586	61	PDX-1432C	54
66176.3	7383.14	0	4132.43	61	PDX-1432C	54
39460.5	4164.38	0	2933.47	61	PDX-1432C	54
83199.9	477.613	0	79239.7	61	PDX-1432C	54
30186.3	82496.3	0	26486.8	61	PDX-1432C	54
0	0	0	141.08	61	PDX-1432C	54
48723.9	4868.22	0	2343.23	61	PDX-1432C	54
0	0	0	29.2954	61	PDX-1432C	54
0	0	0	490.087	61	PDX-1432C	54
51411	4961.9	0	2678.06	61	PDX-1432C	54
0	5431.67	0	7888.83	61	PDX-1432C	54
0	0	0	53144.6	61	PDX-1432C	54
0	691.807	0	1053.03	61	PDX-1432C	54
29957.6	87748	514593	26222.9	61	PDX-1432C	54
36783	3261.29	0	1791.86	61	PDX-1432C	54
43224.5	2929.59	0	2409.27	61	PDX-1432C	54
0	0	0	21.7583	61	PDX-1432C	54
23673.5	80250.8	0	21066.5	61	PDX-1432C	54
4602.66	0	0	15.7466	61	PDX-1432C	54
0	920.133	0	499.736	61	PDX-1432C	54
0	4753.48	0	8576.54	61	PDX-1432C	54
1368.84	0	0	505.558	64	PDX-4295	57
175.498	0	0	143.306	64	PDX-4295	57
492628	517779	496552	407809	64	PDX-4295	57
120.221	0	0	121.335	64	PDX-4295	57
495099	481355	412583	372064	64	PDX-4295	57
8594.11	866.715	90864.8	217835	64	PDX-4295	57
467.187	0	0	87.8247	64	PDX-4295	57
0	0	0	365.825	64	PDX-4295	57
1547.57	0	0	658.705	64	PDX-4295	57
0	0	0	168.796	64	PDX-4295	57
0	0	0	204.595	64	PDX-4295	57
0	0	0	36.053	64	PDX-4295	57
310833	33732.6	0	7178.26	65	PDX-4295	57
0	0	0	12.9914	65	PDX-4295	57
0	0	0	5.69757	65	PDX-4295	57
297791	480333	488633	269894	65	PDX-4295	57
0	0	0	181736	65	PDX-4295	57
0	0	0	18.3092	65	PDX-4295	57
0	0	0	155863	65	PDX-4295	57
0	0	0	20.2741	65	PDX-4295	57
0	0	0	30312.1	65	PDX-4295	57
0	0	0	11.9555	65	PDX-4295	57
0	0	0	6.48511	65	PDX-4295	57
0	0	0	25.771	65	PDX-4295	57
0	0	0	18.4406	65	PDX-4295	57
0	0	0	149.377	65	PDX-4295	57
0	0	0	7.32117	65	PDX-4295	57
0	0	0	9.77771	65	PDX-4295	57
0	0	0	17.1351	65	PDX-4295	57
0	0	0	101.805	65	PDX-4295	57
0	0	0	207.841	65	PDX-4295	57
391376	485934	511367	353969	65	PDX-4295	57
0	0	0	11.374	65	PDX-4295	57
0	0	0	11.813	65	PDX-4295	57
0	0	0	13.4882	65	PDX-4295	57
0	0	0	103.498	65	PDX-4295	57
0	0	0	123.683	65	PDX-4295	57
0	0	0	8.2662	65	PDX-4295	57
0	0	0	8.78416	65	PDX-4295	57
0	0	0	53.8535	65	PDX-4295	57
0	0	0	14.1756	65	PDX-4295	57
0	0	0	52.6973	65	PDX-4295	57
0	0	0	33.0341	65	PDX-4295	57
22780.9	474165	894061	164203	70	MDA-231	1009
0	0	0	12.5767	70	MDA-231	1009
0	0	0	54.8287	70	MDA-231	1009
0	0	0	9.23283	70	MDA-231	1009
2624.58	0	0	1544.2	70	MDA-231	1009
495.641	513.178	0	175.427	70	MDA-231	1009
0	0	0	30.2597	70	MDA-231	1009
5657.39	231.065	0	2193.51	70	MDA-231	1009
0	0	0	56.1581	70	MDA-231	1009
9906.21	2374.93	0	13425.6	70	MDA-231	1009
14585	1634.53	0	7085.26	70	MDA-231	1009
0	0	0	9.27353	70	MDA-231	1009
0	0	0	13.188	70	MDA-231	1009
0	0	0	14.4845	70	MDA-231	1009
2569.89	7605.38	0	1201.81	70	MDA-231	1009
0	179.118	0	22471.6	70	MDA-231	1009
0	0	0	532.361	70	MDA-231	1009
0	0	0	8.90323	70	MDA-231	1009
0	0	0	459.157	70	MDA-231	1009
0	0	0	22.0533	70	MDA-231	1009
2162.8	148.816	0	1081.59	70	MDA-231	1009
73242	37485.5	0	21282.2	70	MDA-231	1009
0	0	0	29.6677	70	MDA-231	1009
0	0	0	566.489	70	MDA-231	1009
0	0	0	432.831	70	MDA-231	1009
0	0	0	183.331	70	MDA-231	1009
340.313	0	0	1899.24	70	MDA-231	1009
0	0	0	161.962	70	MDA-231	1009
0	0	0	65.3163	70	MDA-231	1009
0	0	0	99.1737	70	MDA-231	1009
0	349.007	0	117.066	70	MDA-231	1009
0	0	0	1842.64	70	MDA-231	1009
0	0	0	24.2357	70	MDA-231	1009
0	0	0	62741.9	70	MDA-231	1009
0	0	0	7.08017	70	MDA-231	1009
0	0	0	16.6694	70	MDA-231	1009
0	0	0	9.26197	70	MDA-231	1009
0	0	0	75.9623	70	MDA-231	1009
0	0	0	44.7727	70	MDA-231	1009
0	0	0	51.5877	70	MDA-231	1009
0	0	0	24.678	70	MDA-231	1009
0	0	0	255.93	70	MDA-231	1009
0	0	0	46.721	70	MDA-231	1009
0	0	0	69.2306	70	MDA-231	1009
0	0	0	15.3371	70	MDA-231	1009
0	0	0	105.259	70	MDA-231	1009
200.514	180.588	0	143.209	70	MDA-231	1009
0	0	0	36.7695	70	MDA-231	1009
0	0	0	15.0749	70	MDA-231	1009
0	198.149	0	47.7506	70	MDA-231	1009
0	0	0	30.5144	70	MDA-231	1009
0	0	0	41.8753	70	MDA-231	1009
478.678	0	0	86.2553	70	MDA-231	1009
0	0	0	137.186	70	MDA-231	1009
0	212.851	0	51.8567	70	MDA-231	1009
0	0	0	11.0063	70	MDA-231	1009
0	0	0	15.7484	70	MDA-231	1009
0	316.418	0	73.8485	70	MDA-231	1009
0	0	0	13.4159	70	MDA-231	1009
207.339	0	0	13.7547	70	MDA-231	1009
152286	2260.09	0	32130.9	70	MDA-231	1009
0	0	0	11.0632	70	MDA-231	1009
0	0	0	122.915	70	MDA-231	1009
970.527	500.682	0	610.071	70	MDA-231	1009
0	319.766	0	12.5487	70	MDA-231	1009
0	217.752	0	48.7244	70	MDA-231	1009
0	0	0	16.9039	70	MDA-231	1009
0	177.076	0	11.5736	70	MDA-231	1009
335483	7284.55	0	45589.5	70	MDA-231	1009
0	0	0	202.427	70	MDA-231	1009
87447.5	39986.6	0	196253	70	MDA-231	1009
0	0	0	8.67373	70	MDA-231	1009
0	158.046	0	171.425	70	MDA-231	1009
38614.1	158526	58352.8	102983	70	MDA-231	1009
0	412.47	0	48.858	70	MDA-231	1009
0	0	0	20.8184	70	MDA-231	1009
0	0	0	19.8135	70	MDA-231	1009
0	0	0	7.30582	70	MDA-231	1009
0	179.69	0	220.271	70	MDA-231	1009
11272.3	0	0	118610	70	MDA-231	1009
0	0	0	13.3761	70	MDA-231	1009
0	0	0	2365.43	70	MDA-231	1009
0	0	0	259.568	70	MDA-231	1009
549.787	0	0	1319.58	70	MDA-231	1009
203.8	0	0	181.231	70	MDA-231	1009
0	0	0	25231.9	70	MDA-231	1009
0	162.129	0	193.407	70	MDA-231	1009
0	0	0	7.83055	70	MDA-231	1009
0	0	0	45.151	70	MDA-231	1009
0	0	0	225.437	70	MDA-231	1009
0	0	0	8.91927	70	MDA-231	1009
0	0	0	134.499	70	MDA-231	1009
585.058	387.722	0	2111.99	70	MDA-231	1009
0	0	0	176.687	70	MDA-231	1009
0	0	0	213.467	70	MDA-231	1009
206349	109195	0	19155.3	70	MDA-231	1009
0	0	0	1176.16	70	MDA-231	1009
0	115.083	0	88.2388	70	MDA-231	1009
0	195.535	0	105.074	70	MDA-231	1009
30987	154327	47586.6	90701.3	70	MDA-231	1009
0	0	0	6.85665	70	MDA-231	1009
0	0	0	53481.4	70	MDA-231	1009
0	0	0	21.5082	70	MDA-231	1009
0	0	0	18.4821	70	MDA-231	1009
0	0	0	166.942	70	MDA-231	1009
457.117	0	440.262	1347.69	71	MDA-231	1009
0	0	0	14.8111	71	MDA-231	1009
0	0	0	5.97542	71	MDA-231	1009
0	0	0	7.96598	71	MDA-231	1009
0	0	0	528.394	71	MDA-231	1009
2473.8	909.436	0	4967.06	71	MDA-231	1009
0	0	0	200.86	71	MDA-231	1009
0	0	0	180.004	71	MDA-231	1009
0	0	0	2305.29	71	MDA-231	1009
0	0	0	43.0805	71	MDA-231	1009
0	0	0	6.34243	71	MDA-231	1009
667.013	0	312987	1605.06	71	MDA-231	1009
0	349.217	0	412.644	71	MDA-231	1009
0	0	0	3131.6	71	MDA-231	1009
0	0	0	28.3207	71	MDA-231	1009
6314.13	591.649	0	26779.4	71	MDA-231	1009
0	0	0	18.212	71	MDA-231	1009
0	0	0	6016.33	71	MDA-231	1009
0	0	0	33.6272	71	MDA-231	1009
0	0	0	27.7595	71	MDA-231	1009
0	0	0	535.791	71	MDA-231	1009
0	0	0	11.7379	71	MDA-231	1009
0	0	0	17.917	71	MDA-231	1009
423.744	0	0	1444.81	71	MDA-231	1009
1776.81	0	0	9826.74	71	MDA-231	1009
0	0	0	16.7526	71	MDA-231	1009
0	0	0	15.0887	71	MDA-231	1009
0	317.175	0	139.277	71	MDA-231	1009
139.198	0	0	157.737	71	MDA-231	1009
868684	642693	673294	567943	71	MDA-231	1009
0	0	0	4875.64	71	MDA-231	1009
0	0	0	52.4795	71	MDA-231	1009
0	0	0	1530.4	71	MDA-231	1009
0	0	0	113.237	71	MDA-231	1009
0	0	0	4859.54	71	MDA-231	1009
4546.97	451.179	0	133.765	71	MDA-231	1009
0	0	0	8.71756	71	MDA-231	1009
0	0	0	13.9229	71	MDA-231	1009
0	0	0	16.3596	71	MDA-231	1009
0	0	0	13.6426	71	MDA-231	1009
2427.99	0	0	141.84	71	MDA-231	1009
0	540.693	0	206.3	71	MDA-231	1009
90503.7	351008	0	257745	71	MDA-231	1009
20973.2	3139.51	1101.14	8689.99	71	MDA-231	1009
0	0	0	208.133	71	MDA-231	1009
337.237	0	0	10.0096	71	MDA-231	1009
0	0	0	11.0584	71	MDA-231	1009
0	0	0	5222.12	71	MDA-231	1009
0	0	0	334.522	71	MDA-231	1009
0	0	0	2537.87	71	MDA-231	1009
0	0	0	117.48	71	MDA-231	1009
275.028	0	12177.4	85309	71	MDA-231	1009
0	0	0	63.755	71	MDA-231	1009
0	0	0	15.9035	71	MDA-231	1009
277.541	0	0	423.65	74	PDX-434	64
0	0	0	7.95004	74	PDX-434	64
0	0	0	137.556	74	PDX-434	64
0	0	0	273.303	74	PDX-434	64
0	0	0	52.9451	74	PDX-434	64
0	0	0	7.57876	74	PDX-434	64
18454.7	932.194	0	42668	74	PDX-434	64
0	0	0	4735.47	74	PDX-434	64
690.001	0	0	9156.99	74	PDX-434	64
0	0	0	144.7	74	PDX-434	64
0	0	0	138.25	74	PDX-434	64
0	0	0	10.7827	74	PDX-434	64
0	0	0	2492.1	74	PDX-434	64
214.513	69.2391	0	2165.27	74	PDX-434	64
0	0	0	716.312	74	PDX-434	64
0	0	0	15.8057	74	PDX-434	64
0	0	0	9.27707	74	PDX-434	64
0	0	0	27.1286	74	PDX-434	64
0	250.888	0	2603.11	74	PDX-434	64
0	0	0	38.7933	74	PDX-434	64
0	0	0	52.3367	74	PDX-434	64
0	0	0	479.359	74	PDX-434	64
214.425	0	0	91.4932	74	PDX-434	64
0	0	0	93.9562	74	PDX-434	64
0	0	0	45.7431	74	PDX-434	64
0	0	0	8972.24	74	PDX-434	64
0	0	0	312.312	74	PDX-434	64
0	0	0	37.1253	74	PDX-434	64
311.109	437.92	0	894.957	74	PDX-434	64
0	0	0	24.9377	74	PDX-434	64
0	0	0	11531.5	74	PDX-434	64
74.4878	0	0	1036.88	74	PDX-434	64
169.298	0	0	2653.28	74	PDX-434	64
598.411	0	0	70.7673	74	PDX-434	64
1734	373.764	0	5010.11	74	PDX-434	64
0	0	0	60.2918	74	PDX-434	64
97.8563	0	0	816.726	74	PDX-434	64
284.793	0	0	270.792	74	PDX-434	64
245.758	493.004	0	2115.25	74	PDX-434	64
0	0	0	90.1861	74	PDX-434	64
0	0	0	318.528	74	PDX-434	64
0	0	0	1163.13	74	PDX-434	64
0	349.584	0	110.167	74	PDX-434	64
0	0	0	96.9025	74	PDX-434	64
92.2142	0	0	13.3918	74	PDX-434	64
0	0	0	5.96118	74	PDX-434	64
456.415	128.206	0	221.401	74	PDX-434	64
0	0	0	1011.96	74	PDX-434	64
0	0	0	10.4441	74	PDX-434	64
159123	12451.6	0	8955.36	74	PDX-434	64
0	0	0	40.0304	74	PDX-434	64
0	0	0	76.01	74	PDX-434	64
0	0	0	27.1806	74	PDX-434	64
0	3219.73	0	268.144	74	PDX-434	64
159.811	0	0	205.692	74	PDX-434	64
0	0	0	18.9843	74	PDX-434	64
0	0	0	6.32649	74	PDX-434	64
453.829	80.2875	0	1629.85	74	PDX-434	64
397.692	94.5309	0	101.56	74	PDX-434	64
201.892	0	0	8695.98	74	PDX-434	64
163414	249573	313068	123587	74	PDX-434	64
1609.83	131.595	0	2982.83	74	PDX-434	64
0	0	0	25.474	74	PDX-434	64
0	0	0	8782.4	74	PDX-434	64
0	0	0	17.0118	74	PDX-434	64
648.643	66.3799	0	483.601	74	PDX-434	64
0	0	0	530.292	74	PDX-434	64
86.4843	0	0	38.2379	74	PDX-434	64
0	0	0	514.001	74	PDX-434	64
0	0	0	144.172	74	PDX-434	64
0	0	0	56.3863	74	PDX-434	64
106.719	0	0	1936.14	74	PDX-434	64
0	0	0	4245.01	74	PDX-434	64
0	0	0	936.794	74	PDX-434	64
510.229	72.0982	0	964.515	74	PDX-434	64
2267.06	81.7879	0	205.175	74	PDX-434	64
5332.43	511.854	0	990.414	74	PDX-434	64
647.471	0	0	204.673	74	PDX-434	64
0	0	0	8.01368	74	PDX-434	64
759.394	0	0	226.77	74	PDX-434	64
0	0	0	479.737	74	PDX-434	64
290.972	122.876	0	1614.98	74	PDX-434	64
0	0	0	1693.88	74	PDX-434	64
0	0	0	97.636	74	PDX-434	64
0	0	0	22.9892	74	PDX-434	64
0	0	0	385.711	74	PDX-434	64
0	0	0	10.782	74	PDX-434	64
2125.24	772.521	0	25602.8	74	PDX-434	64
945.608	417.129	0	13589.6	74	PDX-434	64
0	0	0	138.746	74	PDX-434	64
0	0	0	15.0798	74	PDX-434	64
0	0	0	16.0612	74	PDX-434	64
0	0	0	61.3177	74	PDX-434	64
0	0	0	7.16651	74	PDX-434	64
0	5337.37	0	9821.58	74	PDX-434	64
244.685	80.0934	0	1796.01	74	PDX-434	64
0	0	0	172.513	74	PDX-434	64
1076.77	182.425	0	30.522	74	PDX-434	64
613.903	74.9574	0	1554.79	74	PDX-434	64
108.867	0	0	2733.93	74	PDX-434	64
0	0	0	6.08074	74	PDX-434	64
0	0	0	415.24	74	PDX-434	64
31593.3	982.426	0	12720.2	74	PDX-434	64
0	0	0	5.86991	74	PDX-434	64
0	0	0	27.4228	74	PDX-434	64
0	0	0	12513	74	PDX-434	64
0	0	0	190.796	74	PDX-434	64
0	0	0	42.0805	74	PDX-434	64
0	0	0	16.1813	74	PDX-434	64
0	0	0	13.864	74	PDX-434	64
0	0	0	906.933	74	PDX-434	64
0	0	0	9.73628	74	PDX-434	64
0	0	0	15.3304	74	PDX-434	64
7350.89	1288.12	0	248.231	74	PDX-434	64
0	0	0	6.2378	74	PDX-434	64
0	0	0	41.2352	74	PDX-434	64
0	0	0	10.5073	74	PDX-434	64
0	0	0	7715.66	74	PDX-434	64
7316.58	0	0	32215.7	74	PDX-434	64
0	0	0	10.1479	74	PDX-434	64
0	0	0	42.0805	74	PDX-434	64
137.965	0	0	260.202	74	PDX-434	64
0	0	0	790.686	74	PDX-434	64
1443.13	521.544	0	1033.7	74	PDX-434	64
0	0	0	36.5482	74	PDX-434	64
0	131.013	0	42.6216	74	PDX-434	64
0	0	0	8.51723	74	PDX-434	64
0	0	0	1200.15	74	PDX-434	64
0	0	0	75.9135	74	PDX-434	64
2717.93	1418.02	0	1995.27	74	PDX-434	64
0	0	0	89.2742	74	PDX-434	64
361.429	0	0	301.44	74	PDX-434	64
0	0	0	16.8499	74	PDX-434	64
0	0	0	73.7497	74	PDX-434	64
0	0	0	108.32	74	PDX-434	64
538.703	156.357	0	521.009	74	PDX-434	64
1282.15	634.2	0	1312.66	74	PDX-434	64
4704.86	270428	0	48349.1	74	PDX-434	64
46378.7	2452.19	0	80504.8	74	PDX-434	64
1553.16	67.1563	0	109.479	74	PDX-434	64
0	0	0	515.857	74	PDX-434	64
0	0	0	21615.2	74	PDX-434	64
227.046	2315.41	0	2434.37	74	PDX-434	64
0	0	0	10.7776	74	PDX-434	64
0	0	0	248.345	74	PDX-434	64
248917	344042	342362	175755	74	PDX-434	64
0	0	0	144.345	74	PDX-434	64
65721	6497.48	344570	36376.8	74	PDX-434	64
755.538	126.318	0	151.452	74	PDX-434	64
0	0	0	37801.6	74	PDX-434	64
0	0	0	16.7726	74	PDX-434	64
0	0	0	45.3802	74	PDX-434	64
760.545	198.557	0	5642.27	74	PDX-434	64
0	0	0	228.125	74	PDX-434	64
0	0	0	12.0894	74	PDX-434	64
0	0	0	10.4655	74	PDX-434	64
0	0	0	1715.25	74	PDX-434	64
270.737	58.9671	0	118.122	74	PDX-434	64
370.741	69.045	0	1056.4	74	PDX-434	64
911.054	0	0	301.83	74	PDX-434	64
122.298	0	0	1650.24	74	PDX-434	64
6609.41	381.177	0	4912.88	74	PDX-434	64
0	0	0	979.781	74	PDX-434	64
0	0	0	39.2835	74	PDX-434	64
0	0	0	19.4645	74	PDX-434	64
0	0	0	167.36	74	PDX-434	64
0	0	0	34.7524	74	PDX-434	64
0	0	0	18.3112	74	PDX-434	64
0	0	0	383.307	74	PDX-434	64
144.769	0	0	566.303	74	PDX-434	64
0	0	0	234.558	74	PDX-434	64
0	0	0	56.2789	74	PDX-434	64
0	0	0	423.846	74	PDX-434	64
0	0	0	10.6564	74	PDX-434	64
501.99	27269.7	0	48682.6	74	PDX-434	64
0	0	0	132.818	74	PDX-434	64
0	0	0	18.1564	74	PDX-434	64
113.074	5179.47	0	4708.98	74	PDX-434	64
168.137	0	0	3364.2	74	PDX-434	64
7363.78	594.56	0	17414.1	74	PDX-434	64
1328.07	653.385	0	1115.54	74	PDX-434	64
195.888	41514.5	0	76403.3	74	PDX-434	64
0	0	0	128.727	74	PDX-434	64
0	0	0	12.8854	74	PDX-434	64
0	0	0	17.9585	74	PDX-434	64
317.113	0	0	22.9876	74	PDX-434	64
0	0	0	193.658	74	PDX-434	64
0	0	0	27.5837	74	PDX-434	64
0	0	0	53.2586	74	PDX-434	64
194569	16485.3	0	9392.64	74	PDX-434	64
0	0	0	89.6403	74	PDX-434	64
0	0	0	9.33042	74	PDX-434	64
0	0	0	220.455	74	PDX-434	64
0	0	0	15.8254	74	PDX-434	64
0	0	0	5.59731	74	PDX-434	64
0	0	0	450.781	74	PDX-434	64
214.063	0	0	8850.37	74	PDX-434	64
0	0	0	331.542	74	PDX-434	64
0	0	0	13.1348	74	PDX-434	64
0	0	0	8.26703	74	PDX-434	64
0	0	0	74.0091	74	PDX-434	64
0	0	0	29.651	74	PDX-434	64
0	0	0	16.3053	74	PDX-434	64
0	0	0	113.357	74	PDX-434	64
0	0	0	6.32487	74	PDX-434	64
0	230.538	0	188.736	74	PDX-434	64
726.111	140.281	0	2537.66	76	PDX-434	64
5371.52	1087.79	0	6080.38	76	PDX-434	64
230.255	89.5362	0	1070.56	76	PDX-434	64
0	0	0	53.7312	76	PDX-434	64
0	0	0	12.1645	76	PDX-434	64
0	0	0	48.938	76	PDX-434	64
581.445	0	0	1813.84	76	PDX-434	64
0	0	0	10.6674	76	PDX-434	64
0	0	0	2979.31	76	PDX-434	64
0	0	0	13.8179	76	PDX-434	64
0	0	0	90.9461	76	PDX-434	64
0	0	0	20.3052	76	PDX-434	64
0	0	0	39.136	76	PDX-434	64
0	0	0	103.455	76	PDX-434	64
0	0	0	61.6119	76	PDX-434	64
0	0	0	52.6782	76	PDX-434	64
0	0	0	100.848	76	PDX-434	64
0	0	0	11.2518	76	PDX-434	64
0	0	0	97.2578	76	PDX-434	64
3301.64	93728.9	0	3710.22	76	PDX-434	64
0	0	0	1789.53	76	PDX-434	64
335.779	0	0	314.664	76	PDX-434	64
0	0	0	278.482	76	PDX-434	64
0	0	0	27538.7	76	PDX-434	64
0	0	0	23.6406	76	PDX-434	64
0	0	0	510.902	76	PDX-434	64
0	0	0	71.4907	76	PDX-434	64
0	0	0	37.5016	76	PDX-434	64
0	0	0	423.788	76	PDX-434	64
0	209.719	0	15656.6	76	PDX-434	64
0	0	0	176.387	76	PDX-434	64
0	0	0	79.8204	76	PDX-434	64
0	0	0	2184.28	76	PDX-434	64
0	0	0	9433.5	76	PDX-434	64
0	0	0	1143.22	76	PDX-434	64
0	0	0	390.606	76	PDX-434	64
0	0	0	37.5259	76	PDX-434	64
0	0	0	373.909	76	PDX-434	64
0	0	0	19.4578	76	PDX-434	64
0	0	0	59.4213	76	PDX-434	64
0	0	0	3863.93	76	PDX-434	64
0	963.274	0	43654	76	PDX-434	64
0	0	0	722.748	76	PDX-434	64
0	0	0	420.493	76	PDX-434	64
842.59	0	0	273.399	76	PDX-434	64
0	0	0	4065.17	76	PDX-434	64
0	0	0	11940.7	76	PDX-434	64
0	0	0	39.4172	76	PDX-434	64
0	0	0	133.465	76	PDX-434	64
5973.6	7746.4	0	785.039	76	PDX-434	64
0	0	0	1851.75	76	PDX-434	64
0	0	0	1269.23	76	PDX-434	64
0	0	0	107.404	76	PDX-434	64
2368.28	4428.63	0	1770.33	76	PDX-434	64
0	0	0	11.9667	76	PDX-434	64
0	0	0	3732.97	76	PDX-434	64
0	0	0	31.8291	76	PDX-434	64
0	0	0	69.4255	76	PDX-434	64
0	0	0	16.8649	76	PDX-434	64
0	0	0	19.2602	76	PDX-434	64
4290.36	1113.75	0	5091.33	76	PDX-434	64
0	0	0	154.899	76	PDX-434	64
0	0	0	21.3363	76	PDX-434	64
0	0	0	9.67784	76	PDX-434	64
0	0	0	235.963	76	PDX-434	64
0	0	0	683.766	76	PDX-434	64
0	0	0	18.802	76	PDX-434	64
0	0	0	256.466	76	PDX-434	64
0	0	0	4127.14	76	PDX-434	64
0	0	0	565.133	76	PDX-434	64
0	0	0	1006.57	76	PDX-434	64
393.911	0	0	67.2082	76	PDX-434	64
0	0	0	89.9611	76	PDX-434	64
0	0	0	700.908	76	PDX-434	64
0	0	0	50.3858	76	PDX-434	64
0	0	0	49.0363	76	PDX-434	64
0	0	0	60.1061	76	PDX-434	64
0	0	0	32.737	76	PDX-434	64
0	0	0	9.55253	76	PDX-434	64
12305.1	530.653	0	1747.15	76	PDX-434	64
0	0	0	180.091	76	PDX-434	64
0	0	0	21.7392	76	PDX-434	64
0	117.603	0	61.6663	76	PDX-434	64
0	0	0	23.6913	76	PDX-434	64
0	0	0	359.509	76	PDX-434	64
0	0	0	16.4422	76	PDX-434	64
0	0	0	57.1934	76	PDX-434	64
0	0	0	145.468	76	PDX-434	64
0	0	0	31.5077	76	PDX-434	64
0	0	0	50.2862	76	PDX-434	64
0	0	0	177.371	76	PDX-434	64
0	0	0	2432.09	76	PDX-434	64
393.508	0	0	4657.97	76	PDX-434	64
0	0	0	626.422	76	PDX-434	64
0	0	0	359.333	76	PDX-434	64
141.125	3563.27	0	969.792	76	PDX-434	64
0	0	0	34.526	76	PDX-434	64
0	0	0	5094.4	76	PDX-434	64
1720.78	171.806	0	4867.24	76	PDX-434	64
0	0	0	37.6451	76	PDX-434	64
0	0	0	651.164	76	PDX-434	64
0	0	0	108.623	76	PDX-434	64
0	0	0	85.2805	76	PDX-434	64
1437.73	183.935	0	1257.04	76	PDX-434	64
3846.75	966.381	0	1729.55	76	PDX-434	64
4120.5	5894.26	0	377.788	76	PDX-434	64
0	0	0	80.1953	76	PDX-434	64
0	0	0	731.267	76	PDX-434	64
0	0	0	21.4798	76	PDX-434	64
0	0	0	365.95	76	PDX-434	64
0	0	0	31.798	76	PDX-434	64
0	0	0	36.6645	76	PDX-434	64
0	0	0	107.152	76	PDX-434	64
0	0	0	114.456	76	PDX-434	64
0	0	0	595.801	76	PDX-434	64
0	0	0	36.8136	76	PDX-434	64
0	0	0	86.4221	76	PDX-434	64
0	0	0	146.609	76	PDX-434	64
22010	256958	0	17863	76	PDX-434	64
0	0	0	16.6822	76	PDX-434	64
4949.76	203.682	0	926.694	76	PDX-434	64
0	0	0	88.0459	76	PDX-434	64
0	0	0	1224.59	76	PDX-434	64
0	0	0	57.2315	76	PDX-434	64
0	0	0	849.857	76	PDX-434	64
0	0	0	29.3163	76	PDX-434	64
0	0	0	38.7509	76	PDX-434	64
172.418	0	0	5558.64	76	PDX-434	64
0	0	0	35.7399	76	PDX-434	64
0	0	0	394.608	76	PDX-434	64
0	0	0	1078.57	76	PDX-434	64
0	0	0	224.908	76	PDX-434	64
0	0	0	74.9502	76	PDX-434	64
0	0	0	22.9206	76	PDX-434	64
0	0	0	80.069	76	PDX-434	64
0	0	0	51.6512	76	PDX-434	64
0	0	0	4265.95	76	PDX-434	64
1051.59	0	0	1707.35	76	PDX-434	64
0	0	0	35.4842	76	PDX-434	64
10734	5813.17	0	41155.4	76	PDX-434	64
0	0	0	1825.2	76	PDX-434	64
0	0	0	803.448	76	PDX-434	64
0	0	0	319.734	76	PDX-434	64
0	0	0	907.595	76	PDX-434	64
0	0	0	1047.98	76	PDX-434	64
0	0	0	38.0736	76	PDX-434	64
0	0	0	31.4195	76	PDX-434	64
0	0	0	59.5192	76	PDX-434	64
130.828	0	0	2621.54	76	PDX-434	64
0	0	0	112.369	76	PDX-434	64
0	0	0	102.69	76	PDX-434	64
0	0	0	49.7922	76	PDX-434	64
0	0	0	185.53	76	PDX-434	64
0	0	0	1930.02	76	PDX-434	64
0	0	0	187.918	76	PDX-434	64
0	0	0	35.7969	76	PDX-434	64
0	0	0	60.3625	76	PDX-434	64
128.419	461.161	0	266.342	76	PDX-434	64
0	0	0	1048.94	76	PDX-434	64
0	0	0	1315.46	76	PDX-434	64
0	0	0	503.618	76	PDX-434	64
1142.51	0	0	11028.9	76	PDX-434	64
0	0	0	7447.5	76	PDX-434	64
0	0	0	102.745	76	PDX-434	64
0	0	0	469.88	76	PDX-434	64
473.984	532.355	0	25.1396	76	PDX-434	64
0	0	0	31.4657	76	PDX-434	64
0	0	0	683.576	76	PDX-434	64
0	0	0	642.706	76	PDX-434	64
0	0	0	100.444	76	PDX-434	64
0	0	0	448.44	76	PDX-434	64
0	0	0	100.08	76	PDX-434	64
0	0	0	861.273	76	PDX-434	64
0	0	0	160.408	76	PDX-434	64
242.342	0	0	240.418	76	PDX-434	64
0	0	0	14138	76	PDX-434	64
0	0	0	16522.5	76	PDX-434	64
0	0	0	2359.34	76	PDX-434	64
0	0	0	2898.45	76	PDX-434	64
0	0	0	215.439	76	PDX-434	64
0	0	0	34.9087	76	PDX-434	64
0	0	0	42.7821	76	PDX-434	64
0	0	0	93.15	76	PDX-434	64
0	0	0	28.5631	76	PDX-434	64
130.573	0	0	2727.53	76	PDX-434	64
0	0	0	42.9506	76	PDX-434	64
0	0	0	6892.78	76	PDX-434	64
0	253.549	0	9776.03	76	PDX-434	64
0	0	0	32.3511	76	PDX-434	64
0	0	0	75.6423	76	PDX-434	64
0	0	0	7.36046	76	PDX-434	64
0	0	0	75.5666	76	PDX-434	64
0	0	0	32.8442	76	PDX-434	64
0	0	0	497.386	76	PDX-434	64
0	0	0	978.339	76	PDX-434	64
0	1259.25	0	231.348	76	PDX-434	64
0	0	0	23.3611	76	PDX-434	64
0	0	0	31.8525	76	PDX-434	64
0	0	0	299.305	76	PDX-434	64
411.436	0	0	1366.32	76	PDX-434	64
0	0	0	154.936	76	PDX-434	64
0	0	0	1628.35	76	PDX-434	64
0	0	0	4900.54	76	PDX-434	64
0	0	0	32.7805	76	PDX-434	64
0	0	0	436.196	76	PDX-434	64
0	0	0	162.26	76	PDX-434	64
237735	5505.77	0	7477.38	76	PDX-434	64
0	0	0	585.751	76	PDX-434	64
0	0	0	9.64427	76	PDX-434	64
0	0	0	114.246	76	PDX-434	64
0	0	0	489.909	76	PDX-434	64
0	0	0	62.4934	76	PDX-434	64
0	0	0	94.998	76	PDX-434	64
0	0	0	553.967	76	PDX-434	64
0	0	0	15.9282	76	PDX-434	64
0	0	0	274.106	76	PDX-434	64
0	385.685	0	396.325	76	PDX-434	64
0	0	0	2971.06	76	PDX-434	64
0	0	0	222.362	76	PDX-434	64
10673	188785	0	16748.4	76	PDX-434	64
0	0	0	45.5885	76	PDX-434	64
0	0	0	51.8346	76	PDX-434	64
0	0	0	235.065	76	PDX-434	64
0	0	0	10510.4	76	PDX-434	64
0	150.83	0	1451.28	76	PDX-434	64
0	0	0	188.017	76	PDX-434	64
0	0	0	75.0927	76	PDX-434	64
0	0	0	75.166	76	PDX-434	64
0	0	0	1650.05	76	PDX-434	64
0	0	0	1824.85	76	PDX-434	64
0	0	0	4582.28	76	PDX-434	64
0	1543.21	0	3684.24	76	PDX-434	64
0	0	0	21.0359	76	PDX-434	64
0	0	0	24.7576	76	PDX-434	64
0	0	0	9.24101	76	PDX-434	64
4493.67	512.838	0	259.153	76	PDX-434	64
345.968	0	0	75.7441	76	PDX-434	64
0	0	0	1694.32	76	PDX-434	64
0	0	0	31.9513	76	PDX-434	64
0	0	0	622.167	76	PDX-434	64
0	0	0	94.8134	76	PDX-434	64
0	0	0	65.0317	76	PDX-434	64
0	0	0	10.2889	76	PDX-434	64
0	0	0	116.706	76	PDX-434	64
0	0	0	297.189	76	PDX-434	64
0	0	0	144.038	76	PDX-434	64
0	0	0	36.2266	76	PDX-434	64
448.935	1037.93	0	90.7237	76	PDX-434	64
0	164.539	0	3646.55	76	PDX-434	64
0	0	0	88.916	76	PDX-434	64
579.911	0	0	83.5728	76	PDX-434	64
0	0	0	1055.61	76	PDX-434	64
0	0	0	139.351	76	PDX-434	64
0	0	0	351.149	76	PDX-434	64
585.497	0	0	545.766	76	PDX-434	64
0	0	0	239.127	76	PDX-434	64
0	0	0	217.466	76	PDX-434	64
0	0	0	28.2716	76	PDX-434	64
257.349	0	0	1132.48	76	PDX-434	64
0	0	0	1133.69	76	PDX-434	64
0	0	0	92.4695	76	PDX-434	64
503.123	0	0	143.846	76	PDX-434	64
0	0	0	20.4808	76	PDX-434	64
4798.26	890.554	0	3657.49	76	PDX-434	64
0	0	0	56.9311	76	PDX-434	64
0	0	0	13.7372	76	PDX-434	64
0	0	0	11.567	76	PDX-434	64
0	0	0	16.1134	76	PDX-434	64
0	0	0	67.3278	76	PDX-434	64
348.377	7221.44	0	818.919	76	PDX-434	64
0	0	0	11.5636	76	PDX-434	64
0	0	0	5020.43	76	PDX-434	64
0	0	0	441.473	76	PDX-434	64
0	0	0	306.421	76	PDX-434	64
0	0	0	178.353	76	PDX-434	64
0	0	0	32.3753	76	PDX-434	64
0	0	0	296.288	76	PDX-434	64
0	0	0	6255.34	76	PDX-434	64
0	0	0	229.347	76	PDX-434	64
13426.1	2947.66	0	226.488	76	PDX-434	64
0	0	0	12.7198	76	PDX-434	64
0	0	0	30.8584	76	PDX-434	64
0	0	0	2423.33	76	PDX-434	64
0	0	0	45.2768	76	PDX-434	64
0	0	0	241.905	76	PDX-434	64
0	0	0	242.198	76	PDX-434	64
0	0	0	422.847	76	PDX-434	64
0	0	0	90.5457	76	PDX-434	64
0	0	0	764.97	76	PDX-434	64
0	0	0	40.3007	76	PDX-434	64
0	0	0	41.3686	76	PDX-434	64
0	0	0	1318.77	76	PDX-434	64
0	0	0	215.714	76	PDX-434	64
0	0	0	580.398	76	PDX-434	64
634.315	674.743	0	35.2794	76	PDX-434	64
0	0	0	141.202	76	PDX-434	64
11622.9	5570.93	0	2289.25	76	PDX-434	64
0	0	0	290.197	76	PDX-434	64
0	0	0	191.812	76	PDX-434	64
0	0	0	18.1541	76	PDX-434	64
0	0	0	18.0927	76	PDX-434	64
0	0	0	14.1065	76	PDX-434	64
0	0	0	563.972	76	PDX-434	64
255864	207647	1000000	237504	76	PDX-434	64
0	0	0	75.0577	76	PDX-434	64
110.491	0	0	1926.58	76	PDX-434	64
0	0	0	199.987	76	PDX-434	64
0	0	0	772.859	76	PDX-434	64
0	0	0	93.2947	76	PDX-434	64
0	0	0	296.358	76	PDX-434	64
0	0	0	27.2705	76	PDX-434	64
813.962	258.236	0	3200.23	76	PDX-434	64
0	0	0	405.223	76	PDX-434	64
125.242	0	0	3525.3	76	PDX-434	64
0	0	0	96.4	76	PDX-434	64
1582.98	265.678	0	112.462	76	PDX-434	64
0	0	0	538.938	76	PDX-434	64
0	0	0	20.1622	76	PDX-434	64
0	182.003	0	869.542	76	PDX-434	64
0	0	0	56.8844	76	PDX-434	64
0	0	0	5199.22	76	PDX-434	64
0	0	0	632.687	76	PDX-434	64
0	136.472	0	992.67	76	PDX-434	64
0	0	0	3710.86	76	PDX-434	64
7641.29	4285.19	0	6241.68	76	PDX-434	64
0	0	0	5771.39	76	PDX-434	64
0	0	0	79.8268	76	PDX-434	64
29934.3	3351.23	0	232.793	76	PDX-434	64
0	0	0	58.9742	76	PDX-434	64
0	0	0	13.5064	76	PDX-434	64
0	967.786	0	355.839	76	PDX-434	64
0	0	0	329.458	76	PDX-434	64
0	0	0	908.076	76	PDX-434	64
0	0	0	170.438	76	PDX-434	64
0	0	0	179.493	76	PDX-434	64
0	0	0	6818.17	76	PDX-434	64
0	729.121	0	444.517	76	PDX-434	64
0	0	0	29.7194	76	PDX-434	64
0	0	0	414.208	76	PDX-434	64
23507.4	174.912	0	1667.1	76	PDX-434	64
0	0	0	44.6598	76	PDX-434	64
0	0	0	140.1	76	PDX-434	64
128.419	0	0	2477.26	76	PDX-434	64
0	0	0	275.139	76	PDX-434	64
0	0	0	20.7457	76	PDX-434	64
0	0	0	209.284	76	PDX-434	64
0	0	0	3156.27	76	PDX-434	64
0	0	0	167.306	76	PDX-434	64
0	0	0	1484.43	76	PDX-434	64
0	0	0	118.769	76	PDX-434	64
0	0	0	135.267	76	PDX-434	64
0	0	0	17.078	76	PDX-434	64
0	0	0	444.802	76	PDX-434	64
0	0	0	118.458	76	PDX-434	64
0	0	0	27.067	76	PDX-434	64
0	0	0	48.0871	76	PDX-434	64
0	0	0	437.174	76	PDX-434	64
771.752	12118.4	0	8941.38	76	PDX-434	64
162.486	0	0	4968.96	76	PDX-434	64
0	0	0	35.5196	76	PDX-434	64
0	0	0	2057.53	76	PDX-434	64
0	0	0	15.7604	76	PDX-434	64
0	0	0	11159.3	76	PDX-434	64
0	0	0	180.372	76	PDX-434	64
0	0	0	32.126	76	PDX-434	64
0	0	0	108.897	76	PDX-434	64
0	0	0	1975.45	76	PDX-434	64
0	0	0	356.558	76	PDX-434	64
0	0	0	174.034	76	PDX-434	64
0	0	0	2552.77	76	PDX-434	64
0	0	0	435.796	76	PDX-434	64
0	0	0	567.717	76	PDX-434	64
248641	142749	0	83586.9	76	PDX-434	64
0	0	0	10294.2	76	PDX-434	64
0	0	0	107.978	76	PDX-434	64
0	0	0	257.94	76	PDX-434	64
0	0	0	68.4843	76	PDX-434	64
0	0	0	3276.6	76	PDX-434	64
0	0	0	19.3264	76	PDX-434	64
0	0	0	494.77	76	PDX-434	64
0	0	0	49.5016	76	PDX-434	64
0	0	0	17.6101	76	PDX-434	64
0	0	0	613.888	76	PDX-434	64
0	0	0	2395.38	76	PDX-434	64
0	0	0	6200.95	76	PDX-434	64
0	0	0	221.469	76	PDX-434	64
1796.14	2237.06	0	378.744	76	PDX-434	64
452.514	0	0	289.705	76	PDX-434	64
0	0	0	5428.28	76	PDX-434	64
0	0	0	492.064	76	PDX-434	64
120.787	8543.09	0	150.456	76	PDX-434	64
0	0	0	28.3392	76	PDX-434	64
0	0	0	26056.6	76	PDX-434	64
0	0	0	9.87982	76	PDX-434	64
0	0	0	85.2702	76	PDX-434	64
0	0	0	2289.06	76	PDX-434	64
0	0	0	3483.55	76	PDX-434	64
0	0	0	1317.14	76	PDX-434	64
0	0	0	1586.26	76	PDX-434	64
0	0	0	28.6996	76	PDX-434	64
0	0	0	38.7454	76	PDX-434	64
0	0	0	1835.76	76	PDX-434	64
0	0	0	381.061	76	PDX-434	64
0	0	0	18.7457	76	PDX-434	64
0	0	0	1258.58	76	PDX-434	64
0	0	0	72.5627	76	PDX-434	64
0	0	0	314.368	76	PDX-434	64
0	0	0	20.3428	76	PDX-434	64
0	0	0	50.3038	76	PDX-434	64
0	0	0	2845.56	76	PDX-434	64
2808.12	2564.85	0	2481.44	76	PDX-434	64
0	0	0	495.627	76	PDX-434	64
0	0	0	47.8701	76	PDX-434	64
868.514	0	0	2336.01	76	PDX-434	64
47635	9397.25	0	9024.92	76	PDX-434	64
0	0	0	253.482	76	PDX-434	64
0	1392.61	0	117.778	76	PDX-434	64
0	0	0	14.8614	76	PDX-434	64
0	0	0	40.0675	76	PDX-434	64
0	0	0	54.3199	76	PDX-434	64
0	470.71	0	45.5835	76	PDX-434	64
0	470.535	0	14562.6	76	PDX-434	64
623.36	250.091	0	18734.9	76	PDX-434	64
131.567	945.446	0	22.0948	77	PDX-T412	68
0	0	0	101.182	77	PDX-T412	68
6908.6	34792.6	36765.6	53822.2	77	PDX-T412	68
0	0	0	93.0923	77	PDX-T412	68
0	0	0	63.1522	77	PDX-T412	68
0	0	0	149.173	77	PDX-T412	68
0	0	0	62.5899	77	PDX-T412	68
0	246.733	15087.1	19463	77	PDX-T412	68
0	0	0	975.766	77	PDX-T412	68
0	718.458	5020.98	5496.48	77	PDX-T412	68
129420	239006	35510.5	114527	77	PDX-T412	68
0	0	0	50.3744	77	PDX-T412	68
0	0	0	63.0621	77	PDX-T412	68
0	0	0	12.3424	77	PDX-T412	68
0	0	0	125.771	77	PDX-T412	68
0	201.94	0	146.52	77	PDX-T412	68
0	118.594	19413.1	14530.9	77	PDX-T412	68
177.955	0	14955.6	35040.1	77	PDX-T412	68
0	1088.82	2794.19	3067.04	77	PDX-T412	68
0	0	5342.66	4002.26	77	PDX-T412	68
437968	315201	158436	103330	77	PDX-T412	68
0	0	0	1666.66	77	PDX-T412	68
12919.9	31778.6	2759.39	9677.53	77	PDX-T412	68
51324.2	23359.8	16561.5	39661	77	PDX-T412	68
0	0	0	72.4412	77	PDX-T412	68
0	0	0	18.4184	77	PDX-T412	68
0	5001.29	14614.2	22688.2	77	PDX-T412	68
0	0	11530.5	34078.1	77	PDX-T412	68
0	0	0	65.6266	77	PDX-T412	68
295.928	2188	0	179.025	77	PDX-T412	68
0	0	7597.61	6109.42	77	PDX-T412	68
0	0	3750.13	3249.17	77	PDX-T412	68
892.981	0	14653.6	14512.3	77	PDX-T412	68
0	0	0	26.4106	77	PDX-T412	68
0	0	0	575.973	77	PDX-T412	68
2155.06	43155.4	16367.9	14258.1	77	PDX-T412	68
349.497	2619.5	2473.62	5387.87	77	PDX-T412	68
356185	288982	591693	420326	77	PDX-T412	68
0	0	0	170.985	77	PDX-T412	68
179.947	3636.67	7058.56	17242.5	77	PDX-T412	68
0	367.714	3881.32	5300.89	77	PDX-T412	68
0	0	8994.41	20507.6	77	PDX-T412	68
0	0	0	200.692	77	PDX-T412	68
0	0	0	2277.76	77	PDX-T412	68
0	0	3301.09	21014.9	77	PDX-T412	68
0	0	0	488.588	77	PDX-T412	68
0	0	0	40.2801	77	PDX-T412	68
0	0	0	377.453	77	PDX-T412	68
0	0	0	608.943	77	PDX-T412	68
1091.72	6590.81	1436.47	4073.78	77	PDX-T412	68
0	0	0	19.1011	78	PDX-T412	68
39757.8	17944.6	119706	111481	78	PDX-T412	68
0	0	0	6.40683	78	PDX-T412	68
127064	35984.8	41999	16021.6	78	PDX-T412	68
0	1170.13	90942.8	24010.4	78	PDX-T412	68
0	0	14166.6	14229.4	78	PDX-T412	68
713.953	1353.81	0	229.236	78	PDX-T412	68
20291.3	28249.6	48542.4	61514.4	78	PDX-T412	68
0	0	11844.7	24372.3	78	PDX-T412	68
31941.7	15509.2	98502.7	76917.4	78	PDX-T412	68
75521.3	95212.5	65171.2	85283.6	78	PDX-T412	68
100460	24899.1	17345.5	6834.27	78	PDX-T412	68
216.047	0	0	74.1571	78	PDX-T412	68
1040.08	205.612	37371.6	37230.6	78	PDX-T412	68
188325	25927.6	40343.8	53291.5	78	PDX-T412	68
5926	880.009	3182.65	15956.7	78	PDX-T412	68
294370	664721	146987	197912	78	PDX-T412	68
976.382	210.887	4437.1	1748	78	PDX-T412	68
0	0	52224.4	79474.1	78	PDX-T412	68
0	0	7749.66	5982.9	78	PDX-T412	68
32792.5	16206.6	116050	78778.6	78	PDX-T412	68
557.283	0	0	186.151	78	PDX-T412	68
0	0	4119.06	13039.3	78	PDX-T412	68
53131.2	67067.8	28502.3	66823.6	78	PDX-T412	68
26915.1	4457.19	34306.5	14709.6	78	PDX-T412	68
0	0	16504.9	13873.9	78	PDX-T412	68
322.68	370.424	0	55.4646	79	PDX-T412	68
0	14883.8	23389.2	51960	79	PDX-T412	68
456.606	417.315	0	514.942	79	PDX-T412	68
516.9	2397.32	10644.7	2695.69	79	PDX-T412	68
0	1285.6	0	334.983	79	PDX-T412	68
0	2136.61	0	27.1526	79	PDX-T412	68
0	0	16037.9	26632.6	79	PDX-T412	68
0	0	0	26.2033	79	PDX-T412	68
0	0	0	17.3109	79	PDX-T412	68
119.771	41085.4	57357.5	17208.9	79	PDX-T412	68
340.033	31525	18565.9	47613.6	79	PDX-T412	68
0	0	0	2154.45	79	PDX-T412	68
0	0	0	39.0064	79	PDX-T412	68
2037.45	9052.83	13788.9	72773.5	79	PDX-T412	68
450.844	1615.19	0	816.968	79	PDX-T412	68
0	1052.26	1600.21	3379.68	79	PDX-T412	68
0	0	0	56.9736	79	PDX-T412	68
1043.03	5665.61	0	2389.72	79	PDX-T412	68
0	1261.15	0	140.17	79	PDX-T412	68
339.761	928.412	0	3389.75	79	PDX-T412	68
180.156	4499.82	0	12276	79	PDX-T412	68
0	1682.95	0	4628.15	79	PDX-T412	68
146.448	1158.61	0	6043.18	79	PDX-T412	68
0	0	0	26.6052	79	PDX-T412	68
447.464	6045.01	4089.61	1532.33	79	PDX-T412	68
0	799.855	14550.6	2624.84	79	PDX-T412	68
0	0	0	12.3912	79	PDX-T412	68
0	0	0	33.6647	79	PDX-T412	68
0	0	0	409.418	79	PDX-T412	68
0	0	0	107.6	79	PDX-T412	68
0	0	2954.56	2815.06	79	PDX-T412	68
0	0	0	75.9821	79	PDX-T412	68
0	0	0	33.7904	79	PDX-T412	68
0	0	0	80.974	79	PDX-T412	68
0	0	0	8277.98	79	PDX-T412	68
0	0	0	78.7477	79	PDX-T412	68
0	0	0	404.216	79	PDX-T412	68
393.386	344.845	0	481.055	79	PDX-T412	68
0	0	0	2142.72	79	PDX-T412	68
0	4609.76	0	995.231	79	PDX-T412	68
0	0	0	121.489	79	PDX-T412	68
103.598	588.953	0	1311.61	79	PDX-T412	68
0	0	0	181.9	79	PDX-T412	68
0	0	0	29.0705	79	PDX-T412	68
0	0	0	25.5821	79	PDX-T412	68
0	0	0	9.94056	79	PDX-T412	68
293.259	26984.1	15490.7	4193.64	79	PDX-T412	68
630.728	1111.49	9320.8	1275.41	79	PDX-T412	68
0	0	0	88.1956	79	PDX-T412	68
0	0	0	70.4984	79	PDX-T412	68
507.033	384.333	0	568.301	79	PDX-T412	68
0	396.674	0	14.8307	79	PDX-T412	68
566.329	0	15058	43612.5	79	PDX-T412	68
133.2	42971.1	0	3251.17	79	PDX-T412	68
0	892.517	0	1262.99	79	PDX-T412	68
0	0	0	9.76849	79	PDX-T412	68
694.947	1169.61	27233.7	33834.2	79	PDX-T412	68
80.0291	1684.97	5389.25	3412.81	79	PDX-T412	68
0	0	0	2491.51	79	PDX-T412	68
99.8549	2483.48	0	379.382	79	PDX-T412	68
182.992	19937.4	0	286.423	79	PDX-T412	68
0	0	0	272.914	79	PDX-T412	68
0	231.319	0	123.54	79	PDX-T412	68
327.602	8527.37	0	746.546	79	PDX-T412	68
0	0	0	260.221	79	PDX-T412	68
340.759	1470.47	0	255.854	79	PDX-T412	68
78770.1	16186.2	57661.1	106624	79	PDX-T412	68
0	351.128	36291.5	5704.25	79	PDX-T412	68
0	0	0	1140.35	79	PDX-T412	68
0	451.417	5778.11	8393	79	PDX-T412	68
0	449.624	0	766.672	79	PDX-T412	68
0	722.672	0	121.815	79	PDX-T412	68
0	0	0	6.57158	79	PDX-T412	68
7973.2	7032.22	19152.6	14211.8	79	PDX-T412	68
0	0	0	56.4619	79	PDX-T412	68
0	12094.7	30998.6	19027.2	79	PDX-T412	68
0	304.012	0	72.2212	79	PDX-T412	68
0	0	0	486.43	79	PDX-T412	68
463.729	49904.4	17567.3	7061.77	79	PDX-T412	68
0	0	0	52.9791	79	PDX-T412	68
0	875.238	0	30.4682	79	PDX-T412	68
9126.9	5973.44	15214.2	81164.5	79	PDX-T412	68
0	17065.1	0	2829.04	79	PDX-T412	68
0	926.395	0	191.868	79	PDX-T412	68
410.557	501.901	4348.52	459.068	79	PDX-T412	68
0	0	0	8.93844	79	PDX-T412	68
0	3334.48	6975.6	2481.63	79	PDX-T412	68
0	0	6856.4	7667.48	79	PDX-T412	68
0	0	0	986.671	79	PDX-T412	68
11305.8	47553.8	0	24029.3	79	PDX-T412	68
0	872.773	0	7.8813	79	PDX-T412	68
113.284	377.154	0	833.953	79	PDX-T412	68
0	0	0	17.5821	79	PDX-T412	68
0	0	0	169.112	79	PDX-T412	68
0	0	0	32.0265	79	PDX-T412	68
0	2325.3	0	4872.5	79	PDX-T412	68
0	0	0	9.53995	79	PDX-T412	68
0	0	0	465.409	79	PDX-T412	68
0	0	0	164.189	79	PDX-T412	68
0	396.898	0	903.349	79	PDX-T412	68
0	0	0	491.323	79	PDX-T412	68
0	0	0	165.753	79	PDX-T412	68
0	0	0	10.4365	79	PDX-T412	68
0	0	0	65.1756	79	PDX-T412	68
95347.5	0	5585.28	4181.95	79	PDX-T412	68
717.789	5010.92	0	322.836	79	PDX-T412	68
0	769.115	0	7.88133	79	PDX-T412	68
163.71	780.559	45579.5	59199.5	79	PDX-T412	68
0	191.83	0	386.166	79	PDX-T412	68
0	53271.4	0	1889.05	79	PDX-T412	68
0	0	0	149.347	79	PDX-T412	68
0	1026.01	20545.6	503.985	79	PDX-T412	68
157.223	0	0	276.557	79	PDX-T412	68
0	217.857	0	49.9133	79	PDX-T412	68
570.616	8918.21	31515.2	13305.8	79	PDX-T412	68
0	0	0	72.1602	79	PDX-T412	68
487.479	1020.18	7909.96	2147.45	79	PDX-T412	68
429.93	2221.87	8692.9	3716.1	79	PDX-T412	68
103.416	363.917	0	192.411	79	PDX-T412	68
226.749	69648.8	42751.7	13204.5	79	PDX-T412	68
5534.78	1747.11	0	2490.58	79	PDX-T412	68
913.098	2395.08	1876.06	233.172	79	PDX-T412	68
0	0	0	110.444	79	PDX-T412	68
0	0	0	17.0581	79	PDX-T412	68
0	0	0	36.4142	79	PDX-T412	68
0	0	0	9.71762	79	PDX-T412	68
0	0	0	43.4126	79	PDX-T412	68
396.493	342.604	0	1546.34	79	PDX-T412	68
730.402	2058.31	0	2078.1	79	PDX-T412	68
0	0	0	80.8968	79	PDX-T412	68
637.125	2103.4	9664.46	2313.44	79	PDX-T412	68
0	1145.37	0	1433.94	79	PDX-T412	68
0	0	0	217.498	79	PDX-T412	68
6815.2	13097	16116.5	9414.75	79	PDX-T412	68
0	760.367	0	37.0009	79	PDX-T412	68
0	237.153	0	69.9124	79	PDX-T412	68
0	0	0	75.6032	79	PDX-T412	68
503.108	351.576	0	441.031	79	PDX-T412	68
0	0	0	43.6429	79	PDX-T412	68
0	11491.2	0	1369.83	79	PDX-T412	68
0	9497.95	0	7505.67	79	PDX-T412	68
0	0	0	30.8297	79	PDX-T412	68
686.917	1124.06	0	1939.44	79	PDX-T412	68
0	0	0	711.157	79	PDX-T412	68
17779.3	105661	19409.2	16590.9	79	PDX-T412	68
0	0	0	12.2602	79	PDX-T412	68
0	0	0	1461.22	79	PDX-T412	68
0	278.434	0	298.756	79	PDX-T412	68
0	0	9448.66	2929.23	79	PDX-T412	68
0	0	0	976.304	79	PDX-T412	68
0	0	0	1235.15	79	PDX-T412	68
0	205.292	0	11.6707	79	PDX-T412	68
0	647.737	0	146.95	79	PDX-T412	68
0	0	0	18.9246	79	PDX-T412	68
166.909	708.09	21674.5	4103.98	79	PDX-T412	68
0	702.48	0	1331.03	79	PDX-T412	68
0	886.907	0	219.225	79	PDX-T412	68
0	0	0	20.2418	79	PDX-T412	68
110.539	283.596	4078.9	20271.3	79	PDX-T412	68
0	0	8800.54	547.094	79	PDX-T412	68
110.358	0	0	1288.09	79	PDX-T412	68
0	238.498	0	49.8615	79	PDX-T412	68
0	0	4393.3	3777.54	79	PDX-T412	68
0	0	0	33.5514	79	PDX-T412	68
0	0	8033.02	1329.51	79	PDX-T412	68
0	0	0	9.73172	79	PDX-T412	68
0	888.924	0	43.5716	79	PDX-T412	68
14738.5	69080	12808.9	7949.54	79	PDX-T412	68
0	0	0	18.2549	79	PDX-T412	68
0	0	0	14.9504	79	PDX-T412	68
0	217.633	0	138.581	79	PDX-T412	68
795.8	1000.43	14045.4	8801.56	79	PDX-T412	68
0	7307.5	0	159.637	79	PDX-T412	68
328.986	32202.4	4986.04	3851.64	79	PDX-T412	68
732469	177032	254532	109598	79	PDX-T412	68
160.421	2855.7	0	11439.8	79	PDX-T412	68
0	0	0	165.761	79	PDX-T412	68
0	0	0	686.325	79	PDX-T412	68
0	284.941	11237.1	1161.88	79	PDX-T412	68
0	0	0	186.04	79	PDX-T412	68
0	0	0	1079.77	79	PDX-T412	68
0	0	0	670.255	79	PDX-T412	68
0	376.706	0	336.203	79	PDX-T412	68
0	0	0	9.44199	80	PDX-T412	68
0	0	0	32.5288	80	PDX-T412	68
0	0	0	70.6947	80	PDX-T412	68
611.577	741.931	600.102	489.69	80	PDX-T412	68
806.345	948.457	872.833	555.469	80	PDX-T412	68
968421	975802	791757	631010	80	PDX-T412	68
0	0	1381.49	4748.42	80	PDX-T412	68
0	0	4364.69	11626.4	80	PDX-T412	68
29648.6	17063.4	5799.87	7204.85	80	PDX-T412	68
0	0	0	10.4052	80	PDX-T412	68
0	0	2988.58	35.2056	80	PDX-T412	68
0	0	0	1810.64	80	PDX-T412	68
0	0	0	3779.46	80	PDX-T412	68
0	0	0	66.2315	80	PDX-T412	68
0	74.1133	21960.8	14993.5	80	PDX-T412	68
0	0	0	585.131	80	PDX-T412	68
0	0	0	6939.87	80	PDX-T412	68
0	0	2904.63	5409.45	80	PDX-T412	68
0	0	7024.23	9441.46	80	PDX-T412	68
0	0	0	372.948	80	PDX-T412	68
0	0	40829	56800	80	PDX-T412	68
0	0	0	33.5247	80	PDX-T412	68
0	0	0	2350.77	80	PDX-T412	68
0	0	0	645.464	80	PDX-T412	68
0	0	4267.76	15432.5	80	PDX-T412	68
0	0	0	38.3672	80	PDX-T412	68
0	0	0	86.6074	80	PDX-T412	68
0	0	0	43.8279	80	PDX-T412	68
0	0	0	272.489	80	PDX-T412	68
0	0	0	8179.61	80	PDX-T412	68
0	0	0	59.9203	80	PDX-T412	68
0	0	0	155.71	80	PDX-T412	68
0	0	0	5689.48	80	PDX-T412	68
0	0	0	8104.38	80	PDX-T412	68
0	5369.73	89621.4	102438	80	PDX-T412	68
0	0	0	692.686	80	PDX-T412	68
0	0	0	165.281	80	PDX-T412	68
0	0	0	55.7598	80	PDX-T412	68
0	0	0	291.409	80	PDX-T412	68
0	0	0	45.9714	80	PDX-T412	68
0	0	21203.8	29770.9	80	PDX-T412	68
0	0	0	3146.15	80	PDX-T412	68
0	0	0	32.6236	80	PDX-T412	68
512.615	0	0	6477.05	80	PDX-T412	68
0	0	2068.12	6748.47	80	PDX-T412	68
0	0	2356.19	53051.6	80	PDX-T412	68
7712.31	203.955	0	31.893	81	PDX-T412	69
0	1870.29	105009	99370.7	81	PDX-T412	69
0	0	0	20.0352	81	PDX-T412	69
0	0	0	69.1311	81	PDX-T412	69
0	0	0	27.1025	81	PDX-T412	69
0	0	3907.71	45.7389	81	PDX-T412	69
1340.65	0	14595.9	135.477	81	PDX-T412	69
0	0	0	24.1777	81	PDX-T412	69
21779.7	44116.3	31692.3	21093.9	81	PDX-T412	69
0	0	0	9171.09	81	PDX-T412	69
39111.5	754.055	13430.6	8652.5	81	PDX-T412	69
0	0	2706.74	13.2303	81	PDX-T412	69
0	0	0	86.0117	81	PDX-T412	69
0	0	841.101	17369.1	81	PDX-T412	69
0	0	0	24.5744	81	PDX-T412	69
0	135852	106452	136459	81	PDX-T412	69
20290.7	0	4465.75	19682	81	PDX-T412	69
26184.4	6078.78	18566.9	18424.7	81	PDX-T412	69
0	0	754.505	20.3097	81	PDX-T412	69
0	0	93604.3	21.741	81	PDX-T412	69
0	0	4389.26	2952.24	81	PDX-T412	69
0	0	2136.64	1492.7	81	PDX-T412	69
0	0	0	96.1019	81	PDX-T412	69
0	3873.93	5959.25	5332.41	81	PDX-T412	69
488202	719681	384815	265317	81	PDX-T412	69
0	0	8643.93	18.4155	81	PDX-T412	69
0	4829.64	15267.8	9126.7	81	PDX-T412	69
346719	82630.4	182761	382472	81	PDX-T412	69
0	0	0	837.317	81	PDX-T412	69
48659.7	110.248	0	1612.74	81	PDX-T412	69
0	0	0	437.032	82	PDX-T412	69
0	8041.11	0	72988	82	PDX-T412	69
0	0	0	28557.5	82	PDX-T412	69
0	0	0	2495.97	82	PDX-T412	69
133.744	760.585	265790	11033.7	82	PDX-T412	69
115482	114323	0	29154.6	82	PDX-T412	69
0	5646.73	0	58707.3	82	PDX-T412	69
0	3160.59	0	3416.79	82	PDX-T412	69
0	0	0	1433.65	82	PDX-T412	69
0	0	0	915.972	82	PDX-T412	69
0	0	0	63.4164	82	PDX-T412	69
34297.5	117220	0	11127.8	82	PDX-T412	69
3652.98	8965.65	0	157.857	82	PDX-T412	69
1487.16	3404.2	0	8929.59	82	PDX-T412	69
4241.54	12885.7	0	46848.6	82	PDX-T412	69
0	4955.91	0	1060.73	82	PDX-T412	69
0	1327.52	0	14833.4	82	PDX-T412	69
0	0	0	15.4209	82	PDX-T412	69
0	2655.04	0	1582.95	82	PDX-T412	69
5420.92	93047.6	0	44721.6	82	PDX-T412	69
114465	198829	0	30804.5	82	PDX-T412	69
601.393	3355.65	0	8427.39	82	PDX-T412	69
0	0	0	124.399	82	PDX-T412	69
343.52	576.519	0	337.863	82	PDX-T412	69
0	0	0	359.26	82	PDX-T412	69
412.919	14787.1	0	123629	82	PDX-T412	69
149.61	21565.4	0	49973.1	82	PDX-T412	69
0	0	0	39.1349	82	PDX-T412	69
32955.1	3154.11	0	4296.15	82	PDX-T412	69
224794	243851	0	149253	82	PDX-T412	69
461428	136289	734210	294139	82	PDX-T412	69
136.081	1198.19	0	136.352	82	PDX-T412	69
0	0	3104.63	10645.9	83	PDX-T412	71
0	0	0	76.9633	83	PDX-T412	71
1387.18	24937.5	6142.46	19749	83	PDX-T412	71
0	0	0	7482.34	83	PDX-T412	71
0	0	1224.98	295.057	83	PDX-T412	71
0	0	1145.02	4544.07	83	PDX-T412	71
0	0	1871.35	4503.42	83	PDX-T412	71
0	0	0	3613.09	83	PDX-T412	71
0	106.087	0	43.5316	83	PDX-T412	71
0	0	0	350.524	83	PDX-T412	71
8141.5	4668.42	2192.42	11855.6	83	PDX-T412	71
8857.2	7997.02	0	10773	83	PDX-T412	71
89092	33317.8	2784.6	16416.7	83	PDX-T412	71
0	0	0	312.356	83	PDX-T412	71
0	0	0	4055.2	83	PDX-T412	71
79080.4	46362	18883.6	51566.1	83	PDX-T412	71
0	0	764.279	5564.53	83	PDX-T412	71
0	0	354.457	1739.23	83	PDX-T412	71
25175.1	11115.1	1125.5	6588.71	83	PDX-T412	71
0	0	0	1512.93	83	PDX-T412	71
0	0	510.62	119.282	83	PDX-T412	71
0	0	0	24.8647	83	PDX-T412	71
0	0	0	74.1551	83	PDX-T412	71
380915	276955	181165	231996	83	PDX-T412	71
0	0	0	101.048	83	PDX-T412	71
0	0	0	6949.37	83	PDX-T412	71
0	0	0	34.8025	83	PDX-T412	71
80871.3	69696.8	11507.6	77568.3	83	PDX-T412	71
0	0	0	23.1814	83	PDX-T412	71
51335.2	191744	347853	276183	83	PDX-T412	71
0	0	0	1074.31	83	PDX-T412	71
0	170.435	1047.25	7859.77	83	PDX-T412	71
0	0	0	23.3843	83	PDX-T412	71
0	0	0	2744.31	83	PDX-T412	71
40639.9	4134.72	2888.56	25384.7	83	PDX-T412	71
137718	264261	238369	124546	83	PDX-T412	71
0	0	0	145.731	83	PDX-T412	71
0	172.491	0	183.183	83	PDX-T412	71
0	0	0	110.708	83	PDX-T412	71
933.361	3646.86	1594.95	3169.98	83	PDX-T412	71
0	0	0	2377.25	83	PDX-T412	71
0	0	1019.64	359.6	83	PDX-T412	71
95853.5	60715	172980	70924.4	83	PDX-T412	71
0	0	0	4756.89	83	PDX-T412	71
0	0	1471.11	197.843	83	PDX-T412	71
0	0	0	1380.4	83	PDX-T412	71
877.964	31276.4	0	5981.37	84	PDX-T412	71
472424	264418	0	154724	84	PDX-T412	71
0	0	0	177.267	84	PDX-T412	71
7464.22	3263.01	173290	45960.8	84	PDX-T412	71
2963.09	530.823	0	156633	84	PDX-T412	71
297535	12636.8	0	4566.35	84	PDX-T412	71
0	1374.93	0	9890.63	84	PDX-T412	71
3077.76	0	0	42.2427	84	PDX-T412	71
40869.8	4287.67	0	65611.1	84	PDX-T412	71
0	0	0	4559.19	84	PDX-T412	71
0	348.649	0	783.722	84	PDX-T412	71
1282.42	227881	0	22906	84	PDX-T412	71
0	0	374400	260253	84	PDX-T412	71
83846.4	64252.5	0	3371.61	84	PDX-T412	71
26285.4	377501	251401	96454.7	84	PDX-T412	71
63374.1	8535.24	0	27318.1	84	PDX-T412	71
0	0	200910	134744	84	PDX-T412	71
0	0	0	1857.38	84	PDX-T412	71
0	0	0	710.106	84	PDX-T412	71
0	3259.75	0	1957.6	84	PDX-T412	71
0	435.434	0	1497.14	84	PDX-T412	71
121232	180133	98184.1	69627.4	86	PDX-T412	71
235782	289250	169247	252651	86	PDX-T412	71
0	244.137	0	54.6843	86	PDX-T412	71
3065.78	2725.85	9341.02	90442.9	86	PDX-T412	71
242.384	3088.14	4684.69	821.585	86	PDX-T412	71
0	0	0	50.448	86	PDX-T412	71
292.953	97835.2	232178	178728	86	PDX-T412	71
0	0	0	25.2487	86	PDX-T412	71
0	0	0	107.501	86	PDX-T412	71
52716	123592	122054	137558	86	PDX-T412	71
2643.69	0	4690.5	8692.9	86	PDX-T412	71
233.04	260.488	26613.1	90919.6	86	PDX-T412	71
569982	287721	309993	130598	86	PDX-T412	71
0	0	0	113.134	86	PDX-T412	71
0	616.884	0	21.6603	86	PDX-T412	71
0	0	0	23.5569	86	PDX-T412	71
0	0	0	8.78061	86	PDX-T412	71
0	0	0	25.4239	86	PDX-T412	71
0	0	0	1618.15	86	PDX-T412	71
8576.4	439.886	4753.29	10411.8	86	PDX-T412	71
1863.1	7202.65	0	60.9502	86	PDX-T412	71
0	0	0	30.9771	86	PDX-T412	71
147.614	833.453	0	43.6798	86	PDX-T412	71
0	0	0	74.4161	86	PDX-T412	71
3109.14	5965.17	0	8758.41	86	PDX-T412	71
0	91.9867	18261.6	15397.5	86	PDX-T412	71
113.107	0	0	1695.61	86	PDX-T412	71
0	0	0	37.8646	86	PDX-T412	71
0	0	0	1401.41	86	PDX-T412	71
0	0	0	121.796	87	PDX-T412	71
0	0	0	57567.1	87	PDX-T412	71
116.158	0	0	16.8267	87	PDX-T412	71
272480	483335	574355	455506	87	PDX-T412	71
0	922.982	0	1010.64	87	PDX-T412	71
165.352	156279	154403	141740	87	PDX-T412	71
45713.2	89969.3	0	10552.2	87	PDX-T412	71
0	0	0	29.6596	87	PDX-T412	71
0	615.998	0	198.285	87	PDX-T412	71
0	123871	77496.6	114453	87	PDX-T412	71
0	0	0	510.937	87	PDX-T412	71
0	1676.36	0	215.578	87	PDX-T412	71
0	0	0	20.7105	87	PDX-T412	71
681355	143330	193745	93084.2	87	PDX-T412	71
169.949	0	0	121378	87	PDX-T412	71
0	0	0	81.3856	87	PDX-T412	71
0	0	0	171.916	87	PDX-T412	71
0	0	0	3341.35	87	PDX-T412	71
0	0	0	4379.14	88	PDX-T412	72
0	0	0	92.1854	88	PDX-T412	72
542115	275533	180050	217264	88	PDX-T412	72
0	0	0	54.9238	88	PDX-T412	72
0	0	0	859.318	88	PDX-T412	72
0	0	0	94.0833	88	PDX-T412	72
0	7828.49	42663.3	73228.2	88	PDX-T412	72
0	0	0	90.5308	88	PDX-T412	72
0	0	0	117.488	88	PDX-T412	72
0	0	0	20.0458	88	PDX-T412	72
0	0	0	127.011	88	PDX-T412	72
6593.58	10084.9	33288.7	45363.6	88	PDX-T412	72
0	0	0	563.453	88	PDX-T412	72
0	0	0	31.8916	88	PDX-T412	72
0	0	0	74.4883	88	PDX-T412	72
0	0	0	159.34	88	PDX-T412	72
0	0	0	123.728	88	PDX-T412	72
0	0	0	1014.33	88	PDX-T412	72
6698.41	11610.5	77758.4	47638.1	88	PDX-T412	72
43457.9	99146.5	17395.3	23623.9	88	PDX-T412	72
0	0	13729.5	7780.75	88	PDX-T412	72
5409.24	38871.2	104131	83644.1	88	PDX-T412	72
0	0	0	77.0479	88	PDX-T412	72
5193.6	14617.6	77001.2	60841.4	88	PDX-T412	72
0	0	0	272.447	88	PDX-T412	72
0	0	4241.11	11838.8	88	PDX-T412	72
0	0	0	90.7003	88	PDX-T412	72
156.326	135.365	32843.8	67945.9	88	PDX-T412	72
5418.13	42245.5	120435	91057	88	PDX-T412	72
0	0	0	89.7875	88	PDX-T412	72
0	0	0	9.34033	88	PDX-T412	72
384957	499927	296462	261433	88	PDX-T412	72
0	0	0	195.647	89	PDX-T412	72
924.632	496.654	0	114.008	89	PDX-T412	72
0	209.637	0	1250.99	89	PDX-T412	72
5099.31	0	0	75718.6	89	PDX-T412	72
0	0	14513.9	9745	89	PDX-T412	72
23628.1	0	0	25634.7	89	PDX-T412	72
1587.19	9508.66	12828.2	13682.2	89	PDX-T412	72
0	150.302	17852	3448.35	89	PDX-T412	72
217504	170079	259594	129345	89	PDX-T412	72
0	0	0	6095.78	89	PDX-T412	72
234216	338946	144303	122701	89	PDX-T412	72
773.956	3875.52	0	6118.45	89	PDX-T412	72
0	2400.95	45935.9	2608.31	89	PDX-T412	72
0	3803.72	0	1600.34	89	PDX-T412	72
0	306.495	0	1216.65	89	PDX-T412	72
0	0	0	139.913	89	PDX-T412	72
147.784	933.654	54438.8	48069.1	89	PDX-T412	72
0	0	0	458.915	89	PDX-T412	72
0	0	0	24.8927	89	PDX-T412	72
0	150.302	0	721.94	89	PDX-T412	72
0	1429.04	0	4307.87	89	PDX-T412	72
0	0	0	148.392	89	PDX-T412	72
4009.66	53141.6	50794.1	35965.7	89	PDX-T412	72
0	0	0	82.2438	89	PDX-T412	72
0	0	0	2395.06	89	PDX-T412	72
0	0	0	11.6031	89	PDX-T412	72
199867	199501	95866.3	100974	89	PDX-T412	72
0	0	0	3192.85	89	PDX-T412	72
0	0	0	2909.56	89	PDX-T412	72
0	0	0	8612.08	89	PDX-T412	72
0	0	0	736.557	89	PDX-T412	72
3500.32	0	0	17425.5	89	PDX-T412	72
0	0	0	20803.4	89	PDX-T412	72
238425	167732	85336.8	127937	89	PDX-T412	72
10227	24799.8	66767.3	41125.1	89	PDX-T412	72
0	0	15658.2	12023.8	89	PDX-T412	72
[truncated: 89 more rows]
